# Supplementary material for: Differences in the proteomic profiles of the eutopic endometrium in patients with internal and external adenomyosis
Source: PLOS Glob Public Health. 2025 Jun 18;5(6):e0004785. doi: 10.1371/journal.pgph.0004785 (PMC12176133; doi:10.1371/journal.pgph.0004785)
Supplement: S1 Data — Raw matrix: original output from DIA-NN software. Ctrl vs Internal, Ctrl vs External and Internal vs External: differential proteomics results for the corresponding comparisons. Column K contains the p-value for the Student’s t-test and column L the corresponding expression ratio. (XLSX) [file pgph.0004785.s002.xlsx]

## Sheet: Sample grouping
Name	Group
e1	Ctrl
e3	Ctrl
e11	Ctrl
e12	Ctrl
e13	Ctrl
e14	Ctrl
e15	Ctrl
e16	Ctrl
e25	Ctrl
e31	Ctrl
e32	Ctrl
e35	Ctrl
e36	Ctrl
e38	Ctrl
e39	Ctrl
e40	Ctrl
e46	Ctrl
e56	Int
e57	Int
e58	Int
e71	Int
e84	Int
e87	Int
e88	Int
e92	Int
e98	Int
e52	Ext
e54	Ext
e65	Ext
e66	Ext
e90	Ext
e91	Ext
e95	Ext
e97	Ext
e99	Ext
e101	Int

## Sheet: Raw matrix
Protein.Group	Protein.Ids	Protein.Names	Genes	First.Protein.Description	Peptides	e1	e3	e11	e12	e13	e14	e16	e25	e31	e32	e35	e36	e38	e39	e40	e46	e56	e57	e58	e71	e84	e87	e88	e92	e98	e52	e54	e65	e66	e90	e91	e95	e97	e99	e101
Q15149	Q15149	PLEC_HUMAN	PLEC	Plectin	476	37531.4	46216.8	41017.3	60656.6	36647.1	55251.7	38046.1	45513.6	37098	32392	50097.9	31163	67280.9	51051.7	34157.7	33966.9	48418.2	56131.4	32495	49251.3	22534.5	35045.8	30626.3	27541	40006.9	20370	27218.4	51442.2	33366.5	36335.7	31693.3	35920.9	220103	60848.6	144684
Q09666	Q09666	AHNK_HUMAN	AHNAK	Neuroblast differentiation-associated protein AHNAK	451	36903.9	73087.9	44041.8	90615.2	47259.3	56466.8	49385.8	138921	42391	128227	44324.3	41298.6	193822	45950.5	18610.7	46996.5	116534	73828.2	42711	83847.7	44414.1	50066	43532.9	35658.3	52369.1	40044	38584.6	67185.9	34385.3	31923.2	45290.7	53830.8	208879	59993.5	210173
P35579	P35579	MYH9_HUMAN	MYH9	Myosin-9	392	172965	164161	158687	112953	167815	122142	158397	165452	196628	164293	131570	128240	183378	151736	76443.9	55207.7	136524	156090	121532	145014	50377.9	84850.1	104403	146744	95903.8	78168.3	146083	93275.9	213730	142390	118877	111366	393658	125302	321634
Q14204	Q14204	DYHC1_HUMAN	DYNC1H1	Cytoplasmic dynein 1 heavy chain 1	370	26011	26296.8	31884.2	33101.3	31177.7	21568.6	34086.5	21421.4	31551.2	41750.5	29980.1	25706.6	28247.1	29571.8		22786.7	24371.7	27676.8	33140.8	30540	15865.4	17874.7	31758.4	31027.7	21873.5	20526.7	25368.5	25531.7	20643.2	30660.1	31560.1	31531.6	149195	38321	169743
P02549	P02549	SPTA1_HUMAN	SPTA1	Spectrin alpha chain, erythrocytic 1	348	303894	29574	57320.5	77917	86623.3	90680.2	27206.2	15862.8	17724.5	12249.3	17994.6	26525.3	10007.8	27633.5	301231	28730.4	61144.2	64078.8	36707.5	63958.7	127409	294650	17192.9	34235.7	113204	185776	121194	24200.2	243610	46173.1	67678.8	41486.6	177899	59903.6	91161.6
P15924	P15924	DESP_HUMAN	DSP	Desmoplakin	340	19038	32601.9	21209.7	40529	23986.8	18785.6	22075.1	258805	25056	209304	118865	35403.1	446734	22120.7	13136.9	35825.1	236653	44425.2	21291.2	43353.2	13526.1	21205.4	25333.4	13943.7	91724.4	18443.9	26767.1	37968.6	9393.63	38272.7	16600.6	68640.7	143990	37878.1	112531
P04114	P04114	APOB_HUMAN	APOB	Apolipoprotein B-100	333	67351.7	31018.7	60344.6	40460.1	92538.1	39500.9	56386	30816.8	22661.4	40337.6	50989.3	13151.8	15205.2	19899.9	33454	100393	20498.1	24263	51313.3	35091.6	48739.2	94115.7	37583.4	54562.4	129492	81329.1	62925.4	45520.6	81279.8	57308.8	84474.7	36919	140418	36417.8	72158.8
P01024	P01024	CO3_HUMAN	C3	Complement C3	289	286341	227684	438641	116992	487820	175129	287824	231791	204953	308070	382984	86690.7	174037	149557	123643	1840000	76596.6	255398	278978	188316	663237	360233	186772	192415	564492	576988	552331	1040000	274262	617626	471559	761604	1080000	195488	374708
P11277	P11277	SPTB1_HUMAN	SPTB	Spectrin beta chain, erythrocytic	285	462411	46718.9	99739	135430	145243	142607	48484.4	29650.2	28186.4	36105.6	32538.8	38465.7	20579.5	42386.2	472969	52097.5	88625.9	99233.6	59975.7	111074	167434	429028	26975.3	54384.2	172400	267588	196028	45325.6	394504	82180.7	109103	71492.1	233397	83396.3	184884
P02768	P02768	ALBU_HUMAN	ALB	Serum albumin	252	2060000	1290000	1680000	1670000	2130000	1390000	1550000	865332	1090000	1720000	2410000	689665	1050000	767318	1720000	4620000	401395	1270000	1090000	1300000	4450000	2240000	1220000	1320000	3290000	3050000	3320000	3710000	1650000	1950000	2510000	3470000	6000000	1520000	3270000
Q13813	Q13813	SPTN1_HUMAN	SPTAN1	Spectrin alpha chain, non-erythrocytic 1	244	22196.6	31131.5	32342	19808.3	29717.1	35760.4	26803.2	25908.2	25598.1	18071.8	28415.8	26970.5	30524.5	28814.8		17152	24246.3	39546.7	26226.6	25583.8	18053.8	23062.2	26692.2	24207	20093.6	15157.9	17092.5	20196.7	19309.8	20148.6	23792.8	18558.8	82592.2	39261.8	149046
P21333	P21333	FLNA_HUMAN	FLNA	Filamin-A	234	119456	143970	148617	179787	219937	137695	155680	89243.3	201576	33565.7	63321.3	53070.8	48336.9	124513	62485.1	53060	67549.6	166291	166534	107374	44902	117089	113576	199787	58816.1	84120.2	72437.9	96193.2	316042	67982.6	169101	56070.4	386176	148848	377083
P78527	P78527	PRKDC_HUMAN	PRKDC	DNA-dependent protein kinase catalytic subunit	228	18124.2	26090.2	25889.9	30838.1	25777	15263.1	26141.9	14372.1	25463.7	41543.3	20392.7	21790.9	17071	19624	16664.9	12844.6	16944.6	25513.2	26021	20597.2	17779.1	11941.1	26928.8	28207.3	18808.9	10047.3	16032.1	16291.1	11495.5	19985.6	23670.4	22655.4	55813.3	24503	73655.7
Q9Y490	Q9Y490	TLN1_HUMAN	TLN1	Talin-1	219	38554	29977.7	38391.4	65736.1	36850	50185	42916.8	38554.6	36613.5	14967.8	29062	22481.2	22232.2	41663.8	33597.4	30666.9	41656.6	36889.9	32107.4	31899.3	27262.9	43591.8	30909.7	37018.7	35458.3	34113.1	31946.3	43849.9	108267	35440	37184.9	28939.1	198105	42405.2	101482
Q9HC84	Q9HC84	MUC5B_HUMAN	MUC5B	Mucin-5B	215	244957	46275.6	754994	246249	186270	311032	326608	612423	373016	469190	646799	51918.6	474946	72598.5	49927.3	4070000	387540	467093	452160	24819.2	602678	374731	806290	55989.4	1330000	400766	495067	3980000	225920	1910000	183576	2790000	1290000	210179
O60437	O60437	PEPL_HUMAN	PPL	Periplakin	205	10126.9	11382.8	9616.52	25633.7	9769.93	9857.26	9591.67	111951	9065.95	57595.8	31111.4	13568	220064	8635.51		15930.4	118825	15991.9	6878.09	13154	6566.03	12548.5	9779.77	3535.15	45389.1	12485.7	13617.7	40821	5743.97	13316.4	6009.98	31900.8	73954.6	17383.3	73476.8
Q9Y6R7	Q9Y6R7	FCGBP_HUMAN	FCGBP	IgGFc-binding protein	194	23204.1	10780.9	89979.2	20125.5	41670.4	69053.4	48281.9	102240	46740.6	210832	583831	10306.3	165914	29448	67257.5	1330000	89256.6	34631.8	84659.7	13880.8	356030	31511.2	54545.4	4634.18	126076	52001.4	71121.4	753800	32210.1	400652	19154.9	731618	294885	39984.5
P02787	P02787	TRFE_HUMAN	TF	Serotransferrin	191	777635	671618	1260000	439329	1310000	453277	889280	397497	585522	408096	1020000	224291	355585	346962	206287	2310000	86672.2	642285	534758	614938	1610000	990209	650594	557520	899577	1360000	1400000	2160000	918146	539421	1140000	1060000	1390000	544259	946619
Q01082	Q01082	SPTB2_HUMAN	SPTBN1	Spectrin beta chain, non-erythrocytic 1	181	19486.7	24824.7	26253.6	29348.7	21869.5	26570.6	22969	17206.9	18954	11245.3	17458.9	18933.7	16217.2	26515.4		8498.87	18625.7	33742.8	21945.6	26466.5	13350.7	17906.2	22392.6	18492.5	11882	12103.4	13694.1	13205.1	19117.2	12159	19801.2	11493.2	129647	23819.5	92174.2
P16157	P16157	ANK1_HUMAN	ANK1	Ankyrin-1	179	286759	32572.9	69099.5	162407	92268.3	75343.3	30009.8	11806.3	20695.6	19696.4	14630.3	20641.6	8614.41	30725.1	242183	31317.1	30202.2	62386.7	40255.3	75606.9	118682	279673	17649.9	42012.3	82236.9	222693	127471	29360.9	206510	79141.3	84394.3	42766.3	382563	60884.4	214522
Q00610	Q00610;P53675	CLH1_HUMAN	CLTC	Clathrin heavy chain 1	179	63073.5	94464.5	86534.1	99386.7	92961.3	80612.6	83482	84167.9	89860.8	88374.2	86966.8	71983.9	97697.8	103604	37019.5	77928.8	76107.6	100968	89712.6	80919.1	36414.8	76880.7	95422.8	103653	67184.7	63026.9	87345.5	108587	82513.3	90821.9	97317.9	91999	331844	102187	383879
Q14980	Q14980	NUMA1_HUMAN	NUMA1	Nuclear mitotic apparatus protein 1	176	14341.6	17070.6	18623.8	27887	17796.4	11729.7	21930.4	8762.07	14892	16914.7	9927.87	18639.8	9148.68	14814.3		8514.33	11362.9	20175.2	19252.2	21460.7	13299.6	11352.4	19399.8	15241.8	10501.8	6419.49	9643.73	10385.1	11389.1	6856.09	16663.6	12912.8	101011	28209.5	68218.6
P08670	P08670	VIME_HUMAN	VIM	Vimentin	174	654483	972734	680520	529634	1290000	1660000	727408	758783	789537	139080	480580	2160000	357554	813667	232160	744751	1000000	1170000	1100000	613258	367541	582266	1080000	1050000	446295	282047	372015	742866	546162	316456	1280000	416140	2270000	671348	3230000
P01023	P01023	A2MG_HUMAN	A2M	Alpha-2-macroglobulin	164	336128	218281	265642	57673.9	391398	246008	309066	153205	221282	199214	303048	96414.2	65516.9	119798	135614	1190000	73405.7	155090	118005	211424	547840	514914	215673	190730	469528	440256	665129	407762	450379	359765	426935	214870	617582	219734	178955
O75369	O75369	FLNB_HUMAN	FLNB	Filamin-B	163	17319.2	22272	21116.2	37278.3	22447.1	25038.4	21868.4	15154.7	21959.3	15136.9	18127.8	24584	20686.1	32613.1		13888.3	15692.2	31689.7	21105.4	31872	13834.1	13877.1	22513.1	19415.1	15927.9	11665.1	14278.1	21813	15764.2	17068.6	18559.6	14964	100104	25945.6	108394
Q9NZM1	Q9NZM1	MYOF_HUMAN	MYOF	Myoferlin	162	16813.7	25854.1	28997.7	36743.3	22059.3	24520.5	23869.5	6894.27	24850.2	58430.8	21543.5	20124.3	7789.42	33901.9		36125.8	15174.7	31720.3	25660	32146.9	14681.1	16540.7	25056.1	26519.6	19715.6	15166.3	19707.3	30988.4	13353.3	32607	29941.6	22780.9	147578	29989.3	207760
P12111	P12111	CO6A3_HUMAN	COL6A3	Collagen alpha-3(VI) chain	160	20617.8	59686.7	34850.3	35882.5	35076.4	80530.8	17927.5	4699.83	27639.4	8843.67	16323.2	18916.5	8924.23	28210.9		18691.2	6488.66	102015	29211.9	31449.3	12448.9	33264.7	7420.65	57850.3	36334.7	14570.5	30889.8	10586.8	21442.4	9938.98	20651.4	17239.4	125747	56547.5	110027
P0C0L5	P0C0L5;P0C0L4	CO4B_HUMAN	C4B	Complement C4-B	158	163019	93950.6	168562	76034.2	214545	142336	107912	66480.6	56441.9	72035.1	145905	51746.1	50400.1	77182.1	88939.3	383734	38235.4	89290.9	167324	122869	309967	209081	68756.6	129538	276854	208985	160319	275301	115992	106166	111543	174859	337987	111285	370680
P14625	P14625	ENPL_HUMAN	HSP90B1	Endoplasmin	155	112121	145841	126198	176277	145629	164762	127851	49853.4	133789	81577	76885.1	192602	54067.5	121988	93687.4	104865	68318.5	163261	166122	128930	103449	83702.1	143538	157086	112588	81896.7	119065	106622	106499	99749.6	153157	70620.4	774359	205742	509453
P98088	P98088	MUC5A_HUMAN	MUC5AC	Mucin-5AC	153	31074.3	3666.08	12962.2	36811.9	12079.9	8075.36	32860	54032.6	33223.4	20261.3	29929.9	1655.03	48392.8	4586.59		92619.6	40466.8	9260.2	18673.2		11675	16418.9	25394.4	1776.77	31212.2	12798.8	46659.6	173717	8049.68	142408	4966.56	128968	186170	11054.8
P46940	P46940	IQGA1_HUMAN	IQGAP1	Ras GTPase-activating-like protein IQGAP1	147	36346.5	44201.1	45343.7	41909.8	42438.3	44902.8	46773.8	76549.5	45608.6	77678.3	63299	38894.3	91880.3	65303.9	39345.8	66572.8	76070.4	44118.9	38962.6	51103.5	26106.9	32044.8	47710.1	33069.9	49871.9	29442.1	39077.4	73340.6	29306.6	75138.4	36113.6	39558.8	199362	42862.8	191502
O43707	O43707	ACTN4_HUMAN	ACTN4	Alpha-actinin-4	146	157011	207126	183604	127477	237972	211247	252061	340802	224370	143775	226980	179236	518001	262210	45960.4	109605	241059	230052	201509	172287	85407.8	109667	197613	180658	148798	95709.1	121002	217391	230781	141181	191138	130661	353042	164342	661527
P02545	P02545	LMNA_HUMAN	LMNA	Prelamin-A/C	143	111207	89631.2	127953	120223	103213	172543	159880	44710.7	118094	81023	98077.5	85801.2	62516.1	109014	31155.6	52595.4	58579.5	225538	123717	122370	58387.9	141710	83530	71425.2	113975	68746.4	72417.3	108371	103173	50587.3	82055.6	83351.3	489757	209596	334709
P98160	P98160	PGBM_HUMAN	HSPG2	Basement membrane-specific heparan sulfate proteoglycan core protein	143	9013.09	27218	15043.8	21916.7	17101.9	20141.3	13208.3	5454.27	14678.3	10067.3	12064.4	12907.2	6784.64	17465		13476.6	8131.27	15024	12899.3	17984.4	6685.6	10703.7	7697.36	9754.5	12736.8	7159.89	16848.7	18880.2	5757.44	8613.57	11304.8	16810.3	55237.8	17228	49267.5
P35580	P35580	MYH10_HUMAN	MYH10	Myosin-10	139	18593.8	21112.9	21204.4	26078.3	29611.3	10644.4	21662.8	5552.49	24500.6	9825.29	9227.69	22810.3	4720.9	11488.1		6184.93	5720.78	24157.8	19020.7	17752.4	9505.87	9640.73	18358.7	31660	10276.9	7573.16	14104.1	8044.41	14246.2	7167.2	23672.6	11154.8	81835.9	24663.5	93063.3
P02788	P02788	TRFL_HUMAN	LTF	Lactotransferrin	137	51355.4	30998.7	321085	102738	58879.8	81835.3	149671	788840	76478.9	901443	439246	22343.3	411155	30253	62195.4	1900000	459871	285320	150717	17637	418816	117903	138146	8247.38	741874	121843	193100	684229	192967	1010000	46592.8	2310000	382578	214137	177250
Q8WXH0	Q8WXH0	SYNE2_HUMAN	SYNE2	Nesprin-2	136	3893.74	4330.99	6542.2	7328.47	4606.27	4303.71	5391.12	4585.32	3695.58	6202.6	5293.83	4818.82	4031.36	5570.98		3316.86	5455.66	6735.99	4124.16	6673.48		3841.46	3289.59	3511.54	5867.58	3417.26	5516.77	4777.54	5051.99	4960.89	4142.27	6630.64	20449.8	8726.7	86090.4
Q7Z406	P35580;Q7Z406	MYH14_HUMAN	MYH14	Myosin-14	133	15600.6	20912.6	16922.4	16828.5	15436.3	16170.1	14758	40216.8	16707.7	46106	28044.2	28009	60614.5	14196.6	54342.3	14357.1	39079	28158.6	14595.6	22361	10649.8	20085.8	11895.9	12567.3	36486.5	15820	35517.3	18119.3		23411.6	13709.5	21257.4	54763.1	25178.3	49630.1
Q6P2Q9	Q6P2Q9	PRP8_HUMAN	PRPF8	Pre-mRNA-processing-splicing factor 8	131	9565.81	9800.79	9465.04	11054.8	10870.4	6220.28	13186.4	6492.75	11626.9	24081.6	9335.48	10457.3	6528.52	10018.6		7262.81	6034.86	11465.1	12487.4	12193.5	5927.54	7773.6	10312.2	10550.6	10352.2	4945.89	7894.69	8863.46	6551.5	9103.85	11182.8	10336.9	34411.6	14045.6	62515.7
Q9P2E9	Q9P2E9	RRBP1_HUMAN	RRBP1	Ribosome-binding protein 1	130	19581.6	29311.1	23753.1	50130	36701.9	23961.5	33371.6	10209.8	36118.4	16157.7	15879	31542.6	11492.3	42564.6		17624.2	13740.6	27672.5	46766.8	31600.2	17909.3	14786.4	38523.8	44032.8	14954.7	11477.5	14963	21222.5	19354.5	20220.2	40101	17170.1	155883	52755	133883
Q92817	Q92817	EVPL_HUMAN	EVPL	Envoplakin	129	5704.13	3484.43	3516.34	12493.4	3634.2	4087.71	3324.71	91392.4	4285.93	42075.9	20507.8	6942.17	161802	3759.16		10195.6	65581.9	5372.17	2469.18	7193.17		4483.3	4314.48	2586.44	26048.5	7069.14	6311.75	22173.7		7602.05	9244.65	21863.4	48415.1	8167.79	247815
P07900	P07900	HS90A_HUMAN	HSP90AA1	Heat shock protein HSP 90-alpha	125	204649	222679	230932	144595	223438	172794	239642	110829	212093	124143	133650	200252	173953	211762	91298.9	101777	143716	195813	254411	223992	115551	141706	271386	229791	118498	136428	176301	200334	142747	157277	240753	125203	843745	227925	532947
Q07954	Q07954	LRP1_HUMAN	LRP1	Prolow-density lipoprotein receptor-related protein 1	123	12247.2	17246.5	15017.6	21856.6	15719.7	17386.3	14543.7	12084.2	14271.5	1953.1	11476	7387.56		13318.8	17627.4	12426.1	4456.42	12527.9	12729.5	12228	8803.56	10638.2	9095.51	13713.2	7500.57	10996.2	12894.5	18512.4	7881.68	5152.92	12136.6	9043.93	44371	17307.6	111047
P00450	P00450	CERU_HUMAN	CP	Ceruloplasmin	122	121426	117397	228469	67935	221621	116473	145105	118051	78504	76174.7	208216	51823.3	67638.1	113659	56675.8	806250	85270	161471	105919	122009	386045	256799	116977	76587.5	243373	215510	263880	396469	158910	172330	170507	445864	404961	84652.5	319143
P02751	P02751	FINC_HUMAN	FN1	Fibronectin	120	56255.1	58661.1	33938.9	33296.9	71424	32082.6	15477.9	15612.1	28828.6	56977.3	30749.9	31823.2	7371.29	20377.8	66782.7	55338.6	11607.8	27945.5	24974.6	24911.1	29054.5	41550.4	15437	115410	134740	31189.4	64986.2	79929.9	83208.3	28394.3	44448.2	29051.7	41444.3	27079.8	185029
P08603	P08603	CFAH_HUMAN	CFH	Complement factor H	118	59485.5	37430.8	76723.4	27514.8	97264.8	32513.7	45052.5	32251.2	35137.9	63245.6	67135.3	10439.8	21911.4	23800.3	25462.6	254901	15906.2	41245.5	51975.5	39749.7	97420.5	83070.2	39371.3	45241.5	95345.5	87401.3	114867	179611	65668	92047	72508.1	107021	255726	45061.3	143449
P20700	P20700	LMNB1_HUMAN	LMNB1	Lamin-B1	117	43727.2	75200	75527.3	37868.9	69529.3	80782.7	89777.1	57138.3	82939.2	31577.9	53328.8	73160.4	29083.8	58851.2	14901.1	26549.1	74296.6	89946.3	75646.7	57406.5	17465.6	28661.6	61002.6	52282.5	52928.7	13602.9	29086.2	45995.5	37542.3	38414.3	58950.3	42135.3	225230	69823.1	126814
O75643	O75643	U520_HUMAN	SNRNP200	U5 small nuclear ribonucleoprotein 200 kDa helicase	116	9763.59	12014.8	11003	19849.6	12788.2	8901.1	13352.1	7251.41	12602.8	19908.2	9194.79	13254.3	7118.35	10350.7		6256.11	8444.13	13830.2	13606.3	9912.36		9159.26	13381.6	13271.5	10473.2	4922.36	8942.08	8520.62	9052.78	10270	12929	9735.33	31736.1	18171.6	81929.8
P08133	P08133	ANXA6_HUMAN	ANXA6	Annexin A6	116	48764	61165.4	42157.6	23959.9	56442.6	62008.5	50273.1	72956.7	61619.9	29885.4	72160.5	32536.8	43598.6	37389.9	14404.8	29823.3	66772.3	46816	40416.5	35013.3	17427.3	27804.5	44434.2	60031.4	52032.8	29117.9	37318.8	43457.7	33480.4	71535.8	42309.1	63800	94891.9	44093.3	160042
P02671	P02671	FIBA_HUMAN	FGA	Fibrinogen alpha chain	115	233182	62112.8	76944.9	131741	193437	96479.9	86661.4	39526.4	105068	341022	110607	32442.5	23511.4	84683.1	264421	204539	73187.6	88320.9	110890	161918	120331	402842	62559.7	99215.3	253294	155444	179803	126376	405055	117924	200111	312088	410236	99550.5	241902
P05787	P05787	K2C8_HUMAN	KRT8	Keratin, type II cytoskeletal 8	115	181720	272188	150706	317551	245171	414237	212151	77690.8	248279	215132	766477	501383	118406	132369	112630	379980	521166	438825	128003	168638	329520	310414	256617	97617.6	427136	153318	208647	174678	57844.7	353053	127882	179837	1350000	124911	1190000
P26038	P26038	MOES_HUMAN	MSN	Moesin	114	275268	222593	351898	307124	278893	329986	435898	378139	280233	306194	416243	191166	427166	353696	257592	388938	314166	235236	263088	275157	256486	220883	273955	218721	297050	226537	285683	467939	278477	517231	243270	462854	1020000	371171	523071
P55072	P55072	TERA_HUMAN	VCP	Transitional endoplasmic reticulum ATPase	114	104912	64811.8	67897.4	82530	74968	65713.3	72349.5	50809.5	57117.8	27211.6	47647.2	56079.7	52117.8	70989.6	57086.4	36390.8	48675.1	82738.2	71628.4	73689.6	44441.2	108598	71625	69657	52367.3	70852.6	73016.2	60941	122881	59232.2	73353.7	46918.6	222383	66507.4	217655
P12270	P12270	TPR_HUMAN	TPR	Nucleoprotein TPR	113	7694.46	11189.1	9483.28	17802.9	10667.6	7848.17	11701.4	6083.62	9250.6	9950.64	6742.42	9903.73	5429.9	8432.01	3773.63	6544.55	7353.38	12592.7	11677.5	13391.8		6504.82	10859.3	8951.2	7769.01	3282.35	6253.23	7969.63	6009.41	4702.27	9309.32	7668.51	69827.2	21104.9	46799.2
P49327	P49327	FAS_HUMAN	FASN	Fatty acid synthase	113	16907.4	17764	11555.3	15878.6	13606.5	14659	10782.1	23931.2	15660.5	19385.3	18630.3	13405.1	34131.2	13617.8	16232.8	15620.1	30105.7	14807.6	15258	16704.3	12387.3	13888.1	17674.7	18487.6	18165.8	12979.8	15654.8	12918.9	12898	17077.1	18395.1	22249.3	83660.2	14930.9	78152.5
P02647	P02647	APOA1_HUMAN	APOA1	Apolipoprotein A-I	112	1030000	978707	1040000	380879	1520000	902795	1150000	383530	629861	518198	1120000	479309	229183	392274	715001	972957	306787	736561	762268	607436	2880000	1860000	768958	609828	1800000	2440000	2370000	2120000	1090000	983532	1520000	674282	2450000	719883	2120000
P11142	P11142	HSP7C_HUMAN	HSPA8	Heat shock cognate 71 kDa protein	112	222849	272380	232700	136562	263745	290196	234699	166571	245717	98216.1	145168	186188	205057	269505	156587	126379	156268	253061	268134	255478	144810	219039	275229	234285	138208	165321	171096	187705	238160	155611	241573	117389	539197	203187	854303
P14618	P14618	KPYM_HUMAN	PKM	Pyruvate kinase PKM	111	125094	145581	149493	89945.8	199121	162714	194174	189261	212065	357912	252099	162114	267519	133535	51742.3	301232	117351	188514	145987	93420.2	175455	122339	199403	129045	225053	119101	133888	266965	111376	395772	138500	166040	438433	146432	525815
P13667	P13667	PDIA4_HUMAN	PDIA4	Protein disulfide-isomerase A4	110	42403.6	64797.6	54018.4	69812.6	68523.3	67369.3	54916.5	17832.9	73996	49549.4	32104.9	83003.6	18562.7	66594.3	27221.3	41997	24310.5	68047.1	84035.9	40972.7	32601.4	30857.1	71842.2	77764.4	38747.8	26160.9	39199.7	42941.7	38750.1	61040	65379.4	23377.9	302516	75474.1	161183
P18206	P18206	VINC_HUMAN	VCL	Vinculin	109	40787.5	36245.7	47531	13513.1	44927.1	57510.7	39024	42068.9	46357.7	18720.2	33676.8	36374.4	27563.3	33638.2	25872.5	29823	47762.6	47209.4	36608.6	19542.5	57365.9	39497.1	39063.9	38902.2	39443.2	41254.8	26110.1	28805.5	84702.7	27645.3	37681.8	19546	116830	39239.7	203838
P19013	Q3SY84;P19013;Q86Y46	K2C4_HUMAN	KRT4	Keratin, type II cytoskeletal 4	108	257194	85690.4	66830	96232.1	153282	230672	183231	4790000	295586	665004	1360000	479719	6730000	48721.4	70025.6	456507	5270000	53590.6	18451	81982.3	80367.9	103642	122232	11987.5	2080000	424459	346634	1700000	54894.5	379086	20163.3	750867	588975	258283	580642
P30101	P30101	PDIA3_HUMAN	PDIA3	Protein disulfide-isomerase A3	108	115745	193435	201814	311084	198032	236114	176848	97606.4	198316	92212.9	116290	208826	99992	206848	59539.6	138605	121717	219938	265957	148770	84188.7	119763	228379	243032	168440	109879	155090	161597	140761	160640	212865	138634	630673	248748	1100000
P53621	P53621	COPA_HUMAN	COPA	Coatomer subunit alpha	107	14076.1	22265.3	20511.1	27572.1	20920.1	15412.2	24133.4	13508.3	21034.7	45692.4	20035.4	15651.8	18713.9	28232.4	33791.7	19679.3	11048.3	16233.5	22084.8	27402.5	12065.8	9802.97	20695.7	23526.5	16489.8	12886.8	14237.2	21911.8	14024.9	32029.7	22370.8	25109.2	138529	22858.6	130478
Q86UP2	Q86UP2	KTN1_HUMAN	KTN1	Kinectin	106	8710.23	9276.39	10344.5	16810.5	10596	8198.59	13091	4967.62	9356.75	4793.76	5156.25	9072.89	5093.27	9955.36		6809.35	5360.58	9393.15	9966.02	13096.8	5849.97	6594.63	9598.34	7473.63	5715.07	6380.72	5576.73	6750.24	6844.82	5099.4	9116.19	6494.09	52552.2	17524.1	57570.6
P11021	P11021	BIP_HUMAN	HSPA5	Endoplasmic reticulum chaperone BiP	105	91852.8	130161	127801	161691	121136	158440	112524	56018.8	111727	53176.9	67263.6	145091	55619.1	157325	48413.6	82926.9	68060.4	136582	148406	117861	60021.4	62767.2	113082	140866	80888.2	56905.5	91279.5	111896	105366	77554.5	107171	66303.5	370319	147951	420136
P13639	P13639	EF2_HUMAN	EEF2	Elongation factor 2	105	85566.2	83647.7	80450.2	88168.6	97859.2	108641	94478.5	63498.7	95777.1	61373.6	65768.7	91337.3	104249	87401.9	24885.4	66062.1	45796.1	82271.2	102171	100093	48427.4	48177.2	103264	117398	67828.4	56746.7	76274	85539.8	54298.8	81220.9	114938	59122.4	306003	62670.8	120890
P60709;P63261	P63261;P60709	ACTB_HUMAN;ACTG_HUMAN	ACTB;ACTG1	Actin, cytoplasmic 1	104	938836	636763	840831	779681	1120000	1290000	1070000	1520000	723009	344016	1090000	629699	1150000	630523	515836	916532	1390000	1040000	861932	956126	473631	775786	871344	1010000	1160000	810542	1010000	1190000	1460000	1270000	1180000	2730000	1350000	784098	1170000
P13646	P13646	K1C13_HUMAN	KRT13	Keratin, type I cytoskeletal 13	103	375572	202349	114169	57632.5	279315	197596	153382	5460000	536646	1840000	2420000	591229	4430000	89255	91271.8	479437	4050000	498854	20083.3	102252	96751.7	288478	332409	19723.1	3140000	409892	513591	1250000	52870.9	890938	23318.7	873551	219469	190691	288033
Q9UPN3	Q9UPN3	MACF1_HUMAN	MACF1	Microtubule-actin cross-linking factor 1, isoforms 1/2/3/5	103	24173.1	27252.4	25329.6	45578.8	26690.9	22386.2	28897	20596.4	25710.1	17540.2	19004.6	23780.8	19519.8	29313		18018.1	18871.3	28613.2	27106.9	33547		20082.5	24462.2	27972.9	30437.8	10335.2	24241.7	29183.1	25319.4	22400.7	29474.2	38185.7	181856	34908.1	155636
Q7Z6Z7	Q7Z6Z7	HUWE1_HUMAN	HUWE1	E3 ubiquitin-protein ligase HUWE1	102	18604.8	13348.8	16080.6	23747.8	16057.8	9288.11	15635.1	10440.1	14670.2	15500.6	12238	11721.9	10883.5	13255.4	9430.57	8710.5	10482.5	13082.3	16050.2	17640.2	8723.1	15581.2	16980.1	18475.2	10150.7	14526.4	15179.4	14324.2	16814.9	12027.4	17980.6	13466.7	71823.5	19992.9	43963
Q92616	Q92616	GCN1_HUMAN	GCN1	eIF-2-alpha kinase activator GCN1	101	6679.05	8522.33	7409.82	11786.1	8495.78	6082.26	7508.74	6021.58	8060.56	11589.8	7519.64	8564.12	8064.69	8123.33		6335.01	7514.89	7467.24	9309.17	8813.01	5940.13	5171.55	9389.8	9971.58	7276.3	10472	7087.84	7685.52	6123.41	8596.25	9745.34	10616.7	45877.5	11283.7	44585.5
P02675	P02675	FIBB_HUMAN	FGB	Fibrinogen beta chain	100	305738	120671	166783	272488	350855	205763	142794	242749	122955	456922	356424	68761	74776	124016	546775	729234	219104	200634	138958	275911	300675	664336	75024.1	183384	617588	270719	423998	263350	543466	276401	324134	453032	365126	172844	859469
P04040	P04040	CATA_HUMAN	CAT	Catalase	100	708015	100079	169523	280906	273608	179641	86014.7	104665	59275.3	64403.8	93536.1	73197.1	40784.3	88274.8	537259	153988	49705.1	186251	116503	128079	236239	669201	74817.7	104525	180837	515350	318102	77678.5	551198	184114	176128	153046	567379	137025	415122
P01009	P01009	A1AT_HUMAN	SERPINA1	Alpha-1-antitrypsin	98	269371	232392	489364	60599.5	400249	150389	379103	237524	209879	97944.6	530275	87348.5	157193	141588	231088	799902	177137	297173	200968	265192	656838	434715	261858	230023	321919	372010	506536	746287	309033	292958	425128	496836	677077	263764	356810
Q709C8	Q709C8	VP13C_HUMAN	VPS13C	Vacuolar protein sorting-associated protein 13C	98	6977.36	6238.22	7570.99	10193.5	6359.58	6128.19	7313.24	2875.01	6582.66	10647.7	7931.26	6927.05	2852.91	8650.86		8439.23	4441.12	4781.68	6582.77	10116.3	5307.27	5765.46	7076.65	6058.49	8937.54	6224.5	7105.56	7913.75	6719.78	7944.62	6355.94	7206.94	46632.9	7222.87	42616.1
P06396	P06396	GELS_HUMAN	GSN	Gelsolin	97	148916	207046	199512	240435	166892	158094	183772	192216	184202	167734	282467	109069	187579	130550	56737.2	320620	157921	193806	153728	134485	218347	170090	206885	123179	226365	180374	224777	353675	204956	276234	173515	243194	1210000	144676	350160
P06733	P06733	ENOA_HUMAN	ENO1	Alpha-enolase	97	428010	364437	530086	477624	487780	345894	652977	383844	415739	197007	358020	294252	368499	430042	128596	383053	312950	451664	389977	414053	216205	303966	427135	339065	335910	309614	424805	696909	420456	412192	429280	524482	2420000	611751	1240000
P07814	P07814	SYEP_HUMAN	EPRS1	Bifunctional glutamate/proline--tRNA ligase	96	11225	13573.3	13374.8	19158.9	14725.6	12053.3	15256.2	8006.61	15699.4	12055.9	9224.52	14278.2	11504.9	14547.3	41443.3	10041.2	6651.91	14285.2	15652.9	17548.1	10921.3	9315.69	16648.1	17545.1	11581.5	8460.25	13006.7	13421.6	8115.05	14117.5	16117.7	11132.2	71856.4	21099.9	117125
P35749	P35749	MYH11_HUMAN	MYH11	Myosin-11	96	22119.4	4714.88	37299.8	26998.7	11611.3	26595.3	26929.3	5570.76	8058.84	1763.4	36863.7	4756.62	8223.43	8550.17	8407	5891.25		13910.6	4500.44	9988.17	18264.5	13423	3933.85	5225.65	5485.67	15681.6	10349.9	22895.5	8685.87	17132.1	5848.09		45632.4	12610.9
Q14152	Q14152	EIF3A_HUMAN	EIF3A	Eukaryotic translation initiation factor 3 subunit A	96	17993.2	19522.4	20802.8	38767.8	18785.1	17126.4	22481.3	16374.6	22325.1	36314.8	19031.1	20943.6	26201.9	20951.9		12209.2	17184.4	18781.5	22789.2	19800.1	7113.52	10146	22870.8	23543.7	12538	14103.5	17538.8	16203.6	11907.6	23525.8	21224.3	18662	69897.6	28049.4	118015
P02538	P48668;P02538;P04259	K2C6A_HUMAN	KRT6A	Keratin, type II cytoskeletal 6A	95	152501	73628.9	42169.4	139607	100714	62818.6	45458.7	3800000	249005	1010000	1170000	180279	3750000	26132.4	71732.3	224701	2450000	242998	12826.2	30157.9	50461.4	146391	134356	8986.02	1230000	161527	146358	518582	15156.1	440449	10907.6	269254	511554	71019.4	443654
P00558	P00558	PGK1_HUMAN	PGK1	Phosphoglycerate kinase 1	94	227409	140608	201185	188297	145041	135918	196862	143981	152647	79493.4	158112	107331	128576	176351	83236.2	155459	135434	164870	128416	171534	100944	169796	153993	106993	120216	149517	164844	261641	192318	156888	137370	156877	658740	203968	295768
P07237	P07237	PDIA1_HUMAN	P4HB	Protein disulfide-isomerase	94	82129.7	178269	131291	56840.6	178930	197532	107012	188324	184050	53434.1	98081.4	135929	158503	209248	28370.4	92391.7	204262	164990	175969	136754	65142.6	78967.1	160443	214128	115328	63184.3	100935	134776	109014	121212	141144	68374	145632	112969	169711
P42704	P42704	LPPRC_HUMAN	LRPPRC	Leucine-rich PPR motif-containing protein, mitochondrial	93	10689.8	16884.1	9811.14	18350.4	12047.5	13599.9	10637.3	4062.3	16706.7	7924.1	8921.46	17195.1	3236.66	13679.5	10015.2	9647.33	5694.07	13554	17792.1	15011.3	13957.8	8864.77	13753.8	18887.2	10664.6	10319.7	17119	10250.2	8778.57	10263.5	14505.1	12105	99191.8	15436.2	172580
Q86WI1	Q86WI1	PKHL1_HUMAN	PKHD1L1	Fibrocystin-L	92	4312.35	3272.45	9258.18		5446.9	3713.16	3006.14	3919.8	3334.85	7218.63	8751.56	2355.66	6990.21	4562.48		30312.2	5675.3	6148.62	4818.67	8306.97	13480.4	6280.13	10938.9	3646.22	7147.71	3217.09	6455.93	15827.7		10031.3	8640.53	13466.4	13423.9	5133.48	53693.1
P05164	P05164	PERM_HUMAN	MPO	Myeloperoxidase	91	34264.5	15100.8	35044.2	37444.3	28228	26684.7	25886.9	881788	33083.5	442232	447116	37333.2	486337	12770.4	57995.8	70742.8	831691	42900.3	24832.9	8404.21	54901	83350.4	79706.6	8660.38	364128	49540.4	152791	144359	113555	781053	10901.6	1160000	198192	30230.2	78100.6
P10809	P10809	CH60_HUMAN	HSPD1	60 kDa heat shock protein, mitochondrial	91	38295.1	99309.9	60555.4	85114.5	63810.5	61134.2	58013	26745.4	66393.8	12882.9	30504.6	92363.7	13410.6	73058	37330.9	28864.1	37987.3	76741.7	86082.1	67627.3	29156.9	27826.1	66900.4	74091.8	47091.5	34376.1	83613.2	44717.9	34630.2	31330.4	61585.3	37926.9	273988	69445.7	362007
P24821	P24821	TENA_HUMAN	TNC	Tenascin	90	10482.5	3545.28	12031.2	28286.4	30652.7	7779.54	21994.8	13404.7	27896.7	8370.71	31315.2	13438.6	17938.9	4994.38		32319	8422.62	14838.2	31063.4	5517.66	16286.6	6737.38	9843.33	37220.7	16469.6	7169.26	8727.51	49569.6	4770.39	26932.1	27995.1	20532.9	84375	17554.8	133144
Q03252	Q03252	LMNB2_HUMAN	LMNB2	Lamin-B2	90	33807.1	35238.3	44254.2	46000.4	31597.1	50068.6	48865.9	14767.5	40662.4	18980.7	24732.5	35453.2	10117.4	27557.5		17017.9	18100.5	55175	43754.4	33223.3	18775.1	30388.7	34059.5	29148.2	39647.3	15475.9	15773.8	16807.1	27655.5	14991.3	31561.1	23679.3	157258	65616.1	101127
P00747	P08519;P00747	PLMN_HUMAN	PLG	Plasminogen	89	49872.2	71290.3	55387.2	35171.2	67936.7	38399.1	28509.8	21775.4	35144.8	25098.1	32529.2	23982.5	12525.5	19524.8	37862.3	62127.7	7632.89	51740.4	35759	43927.1	71314.4	90160.4	23049.6	49377.9	57728.9	78626.1	120939	120243	70364.7	37646.4	50385.4	36308.1	107448	39224.6	134076
P12956	P12956	XRCC6_HUMAN	XRCC6	X-ray repair cross-complementing protein 6	89	57276.2	92616.4	98841.1	70948.6	78910.7	54432.5	94766.2	28707.3	87596.3	84567.1	47519.1	82887.5	36929	74618.6	102251	30763.1	38251.5	73071	78514.3	63159.9	46580.8	35185	95442.2	86469.4	42275.6	31764.4	46794.9	45550.3	35208.2	53689.4	72870.6	41909.5	137411	80780.5	363364
Q14789	Q14789	GOGB1_HUMAN	GOLGB1	Golgin subfamily B member 1	89	4128.6	5532.32	4460.19	15600.8	5151.4	3374.96	4869.17	3688.52	4541.82	4988.05	3284.12	3882.18	3556.35	5729.06		5833.59	4078.58	5902.05	5782.4	7791.86		5218.05	5667.52	5248.9	4948.49	2922.64	4205.44	4655.59	3695.83	3662.89	5650.21	4389.95	22103.8	6794.69	53598.6
P0DMV8;P0DMV9	P0DMV9;P0DMV8	HS71A_HUMAN;HS71B_HUMAN	HSPA1A;HSPA1B	Heat shock 70 kDa protein 1A	88	107060	133115	155104	99254.9	99615.5	101381	144989	141371	100221	89378.6	155831	98982	152833	121750	67920.7	88434.3	112925	120948	103931	156229	70397.9	98703.5	110944	59493.3	92022.2	93289.8	98312.1	165582	108228	124711	81154.9	98475.1	151102	119374	215369
P35221	P26232;P35221	CTNA1_HUMAN	CTNNA1	Catenin alpha-1	87	16536.1	30543.3	26804.7	42682	29966.6	27928.1	29350.3	12775.7	27172.9	26273.4	24094.3	34485.1	21867.4	31207.8		15679.8	20391.7	31253.3	31078.3	35030.7	11779.8	13951.8	26422.6	26070	17774	12281.3	20849.6	18338.9	9141.57	19128.1	26358	13875.2	101435	36196.4	135965
P52272	P52272	HNRPM_HUMAN	HNRNPM	Heterogeneous nuclear ribonucleoprotein M	87	43197.7	56997.6	44387	176760	52685.3	49581	50333.8	23908.5	54216.7	33456.3	16453.5	59381.1	21066.5	45921.6	17652.5	21507.3	37133.5	73534.5	70035.4	50029.3	17862.4	27484	61889.7	58950.7	24146.2	19418.3	20166.9	23584.6	36511.5	19708.1	68691	36933.4	254480	56219.4	166556
Q5T4S7	Q5T4S7	UBR4_HUMAN	UBR4	E3 ubiquitin-protein ligase UBR4	87	15520.4	9131.39	11156.7	19345.7	10368.5	7536.69	11082.5	9115.27	9605	13623.2	10225.8	7597.06	10278.3	10393.5	9406.68	7437.17	11850.5	10104.9	10260.9	13789.6	4810.11	15302.5	9963.04	10426.3	9936.83	11323.8	13298.8	10457.6	15334.1	12088.6	11182.5	13385.1	24278.5	11895.8	50296.6
P07355	A6NMY6;P07355	ANXA2_HUMAN	ANXA2	Annexin A2	86	167626	361316	228013	230310	251349	387343	253115	215929	235265	215427	283056	235798	498335	328291	33204	245945	302268	462586	230061	439028	117458	157147	173438	191606	229959	145140	354599	493397	118461	303730	203529	248034	627829	265861	795879
P34932	P34932	HSP74_HUMAN	HSPA4	Heat shock 70 kDa protein 4	85	32837.4	22270.8	25194.3	26673.4	28045.5	21774.8	25274.7	17037.8	25633.4	10944.1	18548.3	26087.3	22317	19769.1	35483.4	18320.1	18110.8	25515.4	24735.7	31091	21985.3	29599.6	32054.2	25749	16845.8	25418.4	24708.5	26157.8	35619.9	18744.8	28670.7	14782.6	84417.5	33636.9	95813.5
Q00839	Q00839	HNRPU_HUMAN	HNRNPU	Heterogeneous nuclear ribonucleoprotein U	85	54079.6	64289.6	53638.7	107130	60517.4	51662	66009.6	25377.7	56288.4	60320.2	22701.7	81381	26993.8	55648.1	24928.5	43732.8	23303.3	69877.3	72945	71693.2	43980.6	27398.2	76052	67976.9	28471.8	27455.1	24798.4	45271.4	41632.1	41172.5	70072.9	33985.2	213970	104064	199517
Q08211	Q08211	DHX9_HUMAN	DHX9	ATP-dependent RNA helicase A	85	25487	40484.7	36464.9	27623.3	34680.3	25517.6	44194.9	12514.9	40332.9	46399.5	21306.7	33368.6	15732.8	37369		12961.4	17245.4	35525.6	42126.5	33223.7	8244.15	16303.3	38541.9	36051	20784.8	11232.3	19053.4	23227.7	19926.7	22069.3	33838.8	20855.6	130001	40839.5	101322
P22314	P22314	UBA1_HUMAN	UBA1	Ubiquitin-like modifier-activating enzyme 1	84	104826	92976.7	90154.1	90310.9	81887.3	81487	106975	63411.7	79070.8	44266.3	71826.7	77717.7	64040.8	73796.8	49848.2	48503.8	87549.9	88846.8	76309.8	85691.1	47676.7	78269.8	99563.7	76127.5	64993.5	67022.2	74390.1	70556.5	56067.4	71134.5	88318.5	78510.2	586824	95162.8	252184
P53396	P53396	ACLY_HUMAN	ACLY	ATP-citrate synthase	84	64818.6	27001.3	34643.1	42988.8	28180.2	29846.2	20858.6	19400.4	19996.2	22911.7	21135.3	17415.4	19249.8	28507.6	46615.7	21351.5	24216.9	28201.1	21608.7	33090.8	29254.2	59859.5	27881.5	26576.8	27641.3	44983.3	34353.3	23387.2	50992.9	37542.7	29645.7	26915.7	88838.2	24895.6	137642
Q9NYU2	Q9NYU2	UGGG1_HUMAN	UGGT1	UDP-glucose:glycoprotein glucosyltransferase 1	84	19362.6	23609.1	21291.8	24000	23829.5	22904.4	24779	17621.4	26246.8	19482.1	17951.1	29420	18275.5	24679.8		21015.8	18689.3	25136.6	26601.3	15604.9	11258.4	19465.1	24483.4	26738.7	21924.4	15614.3	21342.4	26807.8	18273.3	24692.8	24516.8	22031.2	102826	31745.3	185544
P04083	P04083	ANXA1_HUMAN	ANXA1	Annexin A1	83	88571.9	135613	77623.3	59706.5	118135	110346	86690.5	698787	126283	626446	432095	106634	1340000	98793.5	22787	112185	578722	129425	83285.9	125779	50747.7	84860.8	98537.6	75622.2	237037	82250.6	110351	319860	68587.9	263261	63612.8	228785	314910	161090	380805
Q9Y4L1	Q9Y4L1	HYOU1_HUMAN	HYOU1	Hypoxia up-regulated protein 1	83	20356.6	20686.4	17145.7	39669.3	19634.9	30804.8	19833.4	8856.73	23972.9	12077.6	12437	24772.8	10276.8	21591.3	15721.8	16776.7	11211.5	24586.4	26902.9	18182	13539.2	13958.1	22640.2	28627.5	15375.3	9916.59	15091.5	15586.5	13559	17879.8	21253.5	9474.84	83493	26969.4	89771
P01833	P01833	PIGR_HUMAN	PIGR	Polymeric immunoglobulin receptor	82	75481.7	27210.2	350055	73549.7	114269	147537	238534	142390	185522	380571	464778	20153.8	207279	82984.2	42225.8	2180000	115317	217502	215653	31659.3	624055	126156	282912	12131.5	267037	154808	242572	1210000	38957	745806	74751.1	573539	436560	151551	168431
P29401	P29401	TKT_HUMAN	TKT	Transketolase	82	117051	113354	185762	209613	120048	83613.7	157123	237865	131232	75760.9	151530	106703	129391	121820	41430.8	62998.1	165750	141973	136164	82187.3	55571	108330	143955	80086.9	85559.8	60968.8	112865	164100	118134	194291	106142	189801	890860	172628	200688
P49792	P49792;O14715;Q99666	RBP2_HUMAN	RANBP2	E3 SUMO-protein ligase RanBP2	82	5480.32	5817.89	5653.14	14194.8	5699.83	4007.2	6115.02	4047.38	5109.34	6528.23	4494.87	5225.61	3960.78	5550.76		2490.7	5125.03	7149.58	6087.11	7854.95		4016.71	5812.28	5804.07	5772.74	1901.59	3605.88	4882.26	4183.17	4047.23	5791.29	5460.86	23619.7	9359.41	52565.6
Q14697	Q14697	GANAB_HUMAN	GANAB	Neutral alpha-glucosidase AB	82	37814.2	69698.3	54324.5	74246.1	67018.3	52095.3	59051.8	29067.1	71865.5	21876.1	36087	62817.9	23100.1	64338.4	14600.6	29345.9	37033.6	62211.1	80051.9	42917.6	21253.4	38286.4	69955.8	88865.7	32801.6	35090	43353.7	41654.8	34434.5	44041.1	62889.3	47752.7	213498	70940.9	303246
O75533	O75533	SF3B1_HUMAN	SF3B1	Splicing factor 3B subunit 1	81	10722.1	11812.2	12056.7	23616.4	12940.3	6722.59	14231.5	7872.01	13540.1	21505.5	8822.85	12526.6	7823.84	11458.5	190630	6023.15	8694.77	12846	15727.8	13895.2	4885.71	6164.14	14833.6	13832.5	7016.42	4898.45	7108.85	7736.06	8295.9	8972.08	14813.7	8712.76	59819.8	23993.6	59941.2
H7BZ55	H7BZ55	CRCC2_HUMAN	CROCC2	Putative ciliary rootlet coiled-coil protein 2	80	15312	7726.24	10555	7534.5	4799.5	5233.41	3832.48		2755.91	18648.3	3334.89	8609.92	2729.13	3905.29		3838.56	6001.56	10374.4	5264.02	5701.86	4941.61	8706.49	3366.9	4419.87	11141.6	5702.7	12634.3	15136.7	4857.79	6576.8	6388.29	7820.73	50886.8	17401.4	32804.2
O75339	O75339	CILP1_HUMAN	CILP	Cartilage intermediate layer protein 1	80	7876.28	9173.69	49931	4497.77	7118.16	22219	10543.6	21410.6	8486.03	248749	18683.6	3987.58	15982.7	7248.31		425052	19739.1	42832	13824.6	2966.9	187328	16193	38289.9	5585.72	110142	31795.7	17924.7	177228	10693.6	205899	12205.5	122525	94263.6	25828.2
P31948	P31948	STIP1_HUMAN	STIP1	Stress-induced-phosphoprotein 1	80	76938.7	41670.5	44851.5	67826	45546.9	45488.9	48247.5	18577.2	42286	18105.8	24844.4	39400.4	18581.3	46460.4	40867	23532.5	12927.9	40852.4	45011.3	44575.8	51621	56456	44234.4	44084	31740.7	63175.4	52110.8	30374	77319.4	30412.7	55345.2	21925.5	165126	52105.4	141484
P00738	P00738	HPT_HUMAN	HP	Haptoglobin	79	624334	325095	374825	169675	865764	204948	304299	255325	140776	54445.4	159785	151878	63943.6	150628	368902	211691	95583.5	112801	324659	406100	396997	370686	194370	191673	396586	354091	731974	811874	834448	291403	700788	241194	1730000	400183	779204
P01031	P01031	CO5_HUMAN	C5	Complement C5	79	16903.2	13646.9	21955.1	13617.8	28229	10979	13893.1	11056.9	10417.5	15371.7	19084.4	8236.08	10005	11011.9		47350	5880.81	13480.6	16194	16188.7	29217.5	25169.2	7281.9	16730.5	24297.6	29126.6	32588.4	40640.6	24496.9	20313.4	24953.1	17199.5	112218	23153.4	107745
P21980	P21980	TGM2_HUMAN	TGM2	Protein-glutamine gamma-glutamyltransferase 2	79	166225	79753.9	155227	106704	83611.9	292862	91760	12180.3	124610	65898.3	53803	28219	12527.2	192504	55508.5	68102	32007.6	138161	66715.8	56285.9	91820	127999	27685	61976.2	149963	164894	114397	53087.5	226492	66658.5	42528.1	39993.2	315584	189199	318605
P38646	P38646	GRP75_HUMAN	HSPA9	Stress-70 protein, mitochondrial	79	80189.7	89086.1	65556.1	121160	68176	114213	59654.4	30687.5	85230.2	23904.5	49634.4	98246	21597.9	78698.9	112753	46276.6	48856.2	87945.6	81500.6	67963.7	33103.7	51344.7	65064.6	84256.2	64765.5	55598.4	101134	49038.5	53120.4	48398	65539.1	51204.7	383267	91182.3	342387
Q00341	Q00341	VIGLN_HUMAN	HDLBP	Vigilin	79	8086.38	12830.5	10685.8	20588.2	13448.3	9479.61	13139.5	4255.95	14379.3	11620.7	6275.34	8252.38	8308.11	16157.1		9383.83	4581.64	12011.5	16021	14744.8	7124.81	5533.82	14921.7	16676.8	5753.64	6021.3	5765.16	10452.7	9293.83	9163.82	15948.1	7536.17	51798.6	19055	86501.8
Q01518	Q01518	CAP1_HUMAN	CAP1	Adenylyl cyclase-associated protein 1	79	86689.8	108993	104162	83338.2	90235.3	99048.5	119655	138272	98875.7	57705.3	109953	60296.2	107122	128130	36376.8	80035.9	117362	111414	86669.5	84757.1	55320.2	63213.8	112831	75542.6	77777.1	84003.1	99987.9	182613	109055	149176	84622.8	76140.8	356194	109321	992309
Q05682	Q05682	CALD1_HUMAN	CALD1	Caldesmon	79	16546.3	14337.7	11397.1	77508.9	25461	13858.5	19312.6	2327.36	19117.1	1988.62		8161.42		25759.1	4314.66		2906.44	15492.9	16089.7	22823.4	9685.76	8683.95	11160.8	20474.9	5285.75	9005.63	4504.02	2228.43	20424.3	4350.23	24562.8	7127.11	105660	29796.2	30401.7
O15230	O15230	LAMA5_HUMAN	LAMA5	Laminin subunit alpha-5	78	4592.41	14089.2	12185.5	14293.3	10279.5	22791.3	8444.63		9171.24	5897.95	3737.37	15461		21638.2			4831.92	13020.2	10570.4	12496.2	23056.4	7934.19	4337.39	6962.28	5382.42	1106.33	18930.7	6031.05	6973.55		7869.75	8636.86	23285.1	19686.5	53784.4
P04406	P04406	G3P_HUMAN	GAPDH	Glyceraldehyde-3-phosphate dehydrogenase	78	557418	378810	400160	805244	461783	479680	448597	337748	396369	339484	321523	335640	485723	315961	678372	402740	142374	501389	472438	381807	530855	552610	441130	381075	430290	622317	455583	874595	436171	897441	555553	562391	1850000	601499	1130000
P15311	P15311	EZRI_HUMAN	EZR	Ezrin	78	26120.1	24673.1	30450.8	28405.9	24768.7	34104.1	39298.1	29002.1	23695.8	54771.4	40903	34432.6	56661.5	40699.7	24604.5	47491	35771	30988.1	25092.7	38749.9	27886.8	17715.8	28538.2	21698.8	41076.4	22113.5	31841.2	75038	16281.1	52306.4	27018.7	52400.9	154068	45028.6	98969
P22105	P22105	TENX_HUMAN	TNXB	Tenascin-X	78	4885.99	4794.86	9262.4	8381.95	8849.31	5824.85	5421.73	5052.27	6998.65	6137.13	4376.92	4431.83	5144.05	5558.94				9083.09	9197.01	5773.57	6019.88	4626.84	5543.38	20851.6	4718.17	6679.91	3831.83	11070.1	5934.22		12542.5	12758.9	71550.7	10089.9	66225.1
P25705	P25705	ATPA_HUMAN	ATP5F1A	ATP synthase subunit alpha, mitochondrial	78	110485	234524	137120	87858.8	146954	196046	167463	68724.9	201656	92327.3	99837.1	268715	56275.9	167501	41552.4	80739.1	76658.5	216926	187185	99383.4	54880.2	105388	155873	202892	128062	133707	243345	138641	82482.9	163754	150639	106539	371579	145736	442566
P50395	P50395	GDIB_HUMAN	GDI2	Rab GDP dissociation inhibitor beta	78	210024	98824.2	112285	84005.4	129738	99698.9	118647	111994	105282	43498.4	98195	79217.9	107767	99895.3	149020	101139	79703.6	107208	105152	119240	107325	156871	123079	107501	88060.3	127944	123218	102767	184234	123752	114566	90333.2	462249	85007.9	292224
Q96KP4	Q96KP4	CNDP2_HUMAN	CNDP2	Cytosolic non-specific dipeptidase	78	48867.4	122690	124746	44631.5	76031.6	95052.7	85728.7	23814.1	64769.9	101686	65584.6	104748	42210.4	103778	15208.8	144065	28699.8	157751	62280.6	134361	92312.1	64708.7	119872	52428.9	102501	78171.9	111009	86862.4	32538.5	93646.9	70300.1	63075.4	221018	67414.9	176546
P04843	P04843	RPN1_HUMAN	RPN1	Dolichyl-diphosphooligosaccharide--protein glycosyltransferase subunit 1	77	51101.9	127698	102773	58699.1	89511.6	75551.3	81626.5	34715.5	106149	116983	56899.2	104701	57215.8	109890	96725.6	58954.3	42235.9	92946.8	106491	96719.9	29059.1	52724.4	102058	124328	53923.9	48875.5	67212.7	68392.1	48403.6	70327	90247.7	77543.5	156218	128998	319642
P08727	P19012;P08727;P08779;P02533;Q04695	K1C19_HUMAN	KRT19	Keratin, type I cytoskeletal 19	77	147208	181161	127859	52671.4	161860	420740	177092	134868	199299	117062	529161	268401	160840	163114	57038.3	110438	419367	335884	151165	170755	174005	296121	134284	97648.1	284170	150284	208623	160516	82679	349100	113756	143327	346410	159451	250617
P11216	P11217;P11216;P06737	PYGB_HUMAN	PYGB	Glycogen phosphorylase, brain form	77	24192.6	27219.1	45550.3	25514.6	22972.3	26556.2	36344.8	21093.6	25339.7	54754.8	28701.8	15693.4	45064.8	34074.7		20805.1	20381.8	26724.6	23946.1	35553.5	25274.5	27856.1	21157.3	19346.7	23055.9	22102.9	27733.2	32658.2	28788.1	33431.1	21753.4	35252.4	95634.4	25766.9	81748.1
P12814	P12814	ACTN1_HUMAN	ACTN1	Alpha-actinin-1	77	42229.1	32866	38658.3	24919.8	60580.7	45433.2	57358.4	89067.9	51171.9	28731.4	65215	24196	83943.4	37839.4	28129.5	23661.8	75945.9	51575.4	46314.5	35338.3	23832.5	34069.4	46803.8	40563.4	41415.3	25895.3	24980.6	35109.5	103581	40183.2	44326.6	38914.4	169248	30184.9	93406.4
Q86VP6	Q86VP6	CAND1_HUMAN	CAND1	Cullin-associated NEDD8-dissociated protein 1	77	65907.1	39521.4	47008.7	43583.5	44849.3	31894.6	48204.3	16170.5	37332.5	23741.7	28411.1	31208.9	23489.4	37350.9	51516.3	23970.1	18916.5	39542.2	38322.1	44538.9	24639.1	58565.8	37810.1	40170.1	31686.7	49302	48318.9	31534.4	60132.2	33747.9	43892.9	22107.7	103072	47545.8	36373.2
Q99798	Q99798	ACON_HUMAN	ACO2	Aconitate hydratase, mitochondrial	77	29971.7	39420.2	30426.3	46361	27234.4	45945.4	29743.5	11988.1	34169.8	24946.5	18965.1	45919.3	9281.6	35525.8		30302	16618.6	43273.3	35106	40393.5	11238.4	27705.4	25328.1	36900.7	28888.3	21544.1	54548	39200.1	19213.7	28564.5	32755.7	28853.4	174487	38897.5	271690
P22626	P22626	ROA2_HUMAN	HNRNPA2B1	Heterogeneous nuclear ribonucleoproteins A2/B1	76	89541.4	152893	126716	166313	140972	130992	157732	53192	149269	62624.1	49505.6	181786	35540.9	119002	53484.6	51757.8	44404.2	180907	153628	174001	52489.2	70703.1	177192	148663	53270.3	46879.7	69152.4	85260.3	89474.1	57734.7	161969	66986.4	642555	209188	239866
P24043	P24043	LAMA2_HUMAN	LAMA2	Laminin subunit alpha-2	76		9664.05	5845.74	5341.13	5548.8	12509.8	3862.19		4341.16	6158.39	1985.9	4431.4		7662.63		4563.79	2363.69	12853.3	4405.66	6987.96		6151.6	3803.7	3801.69	3752.65		7834.13		2922.21	2989.65	4763.21	13750.2	23233.6	10067.8	19146.5
P33176	Q12840;O60282;P33176	KINH_HUMAN	KIF5B	Kinesin-1 heavy chain	76	12069.3	12559.7	13155.7	24382.1	14024.7	11201.9	14124	9446.24	13418.6	10951.5	10075.9	10931.9	11671.4	13074	17804.8	9162.81	10525	12838.4	13449.2	15500.5	8785.69	9426.33	15156.9	14055.3	8744.93	10197.5	10757.5	11371.2	10215.2	10885.2	14303.2	9772.09	65132.5	16670.1	67336.8
P04264	P04259;P04264	K2C1_HUMAN	KRT1	Keratin, type II cytoskeletal 1	75	83303.6	67640.1	24991.3	62288.6	59988.5	52628.4	69489.1	1670000	157180	1060000	739611	182862	2070000	33497	232129	257407	2060000	82790.7	12286.9	36107.4	251189	52118.2	169968	9407.4	820398	96241.4	120152	114669	16657.3	434862	13470.5	193021	55880.9	67892.5	354584
P46939	P46939	UTRO_HUMAN	UTRN	Utrophin	75	6744.98	7630.15	8938.81	20794.5	7806.29	5590.23	8726.68	4824.47	6734.56	2917.75	4882.45	6555.77	5063.21	8557.59		6820.54	3584.03	8827.15	7701.45	10451.5	30146.2	7666.92	6013.83	7242.19	2955.39	5453.65	5084	5449.84	7636.54	5448.06	7795.14	7998.82	29071	11171.3	80093.3
Q16891	Q16891	MIC60_HUMAN	IMMT	MICOS complex subunit MIC60	75	10792.4	17878.3	14504.3	15839.1	12278.1	17171.6	12386.5	6135.58	14992.7	6480.36	10418.6	20061.6	4639.5	15241.4		9712.34	6685.13	17845	16840.5	16809.6	8429.61	8963.85	12520.8	15678.9	13019.3	11370.4	20375.1	11763	9508.98	9678.34	13457	11496.8	96760.6	22490.4	36766.8
P11171	Q9H4G0;P11171;Q9Y2J2	41_HUMAN	EPB41	Protein 4.1	74	187990	23222	47305.3	86004.1	64896.1	57283.2	21509.1	10275.6	15694.9	29399.4	12000.2	16957.6	9097.6	21334.1	193607	19056.1	27763.4	38874.4	31334	49671.7	85268.3	190855	15979.6	29552.9	69502	142932	77839.5	15107.9	132486	61770.9	55984.7	29870.4	101337	30869	77553.4
P40939	P40939	ECHA_HUMAN	HADHA	Trifunctional enzyme subunit alpha, mitochondrial	74	27117.9	55766.6	42120.8	38625.3	28634.5	40596.9	31252.6	15066.8	47524.1	30625.2	22878.2	36682.6	15732	44282.3	18476.8	23314.2	17131.4	41645.9	39120.6	30817.6	12601.1	19138.5	30662.1	38190.6	21980.3	19654.5	39730.9	38805.6	19057.7	28130.1	28637.3	21406.7	218461	48431.4	113666
P78371	P78371	TCPB_HUMAN	CCT2	T-complex protein 1 subunit beta	74	37063	24178.1	25123.3	30433.9	30834.4	25314.2	28604.9	13955.9	24410.5	11306.9	15577.1	26043.1	18976	25895.2	27227.7	12724.9	14776	27597.9	27508.7	30887.1	16970	34826.6	27022.9	26487.8	25726.7	22512.7	25650.3	19969.4	33527.2	15721.2	26746.8	19006.1	134689	31152.8	108008
Q07065	Q07065	CKAP4_HUMAN	CKAP4	Cytoskeleton-associated protein 4	74	21053.9	57023.1	32006.3	29288	51482.6	23384.9	35735.7	22168.5	45771.2	32085.6	18696.8	42094.5	23800.8	34636.3		14501.6	25558.8	38902.7	47656.5	42233.9	11568.8	17316.4	51410.7	53525.6	17612.8	11135.7	23564.7	15506.6	19085.4	14509.9	44457.4	21600.3	206397	62432.2	215099
Q13576	Q13576	IQGA2_HUMAN	IQGAP2	Ras GTPase-activating-like protein IQGAP2	74	8419.1	5952.14	7354.19	13889.9	9459.49	7458.04	8451.35	10753.2	8248.96	31551.7	20364.3	14486	10039.6	7326.5	9258.26	19197.4	13769.7	9062.18	8702.77	8630.42	10199.8	9656.4	9914.58	6704.42	12957	5440.6	9118.24	16552.8	12824.4	16969.7	9082.82	18444.6	93788.5	15743	114664
Q14764	Q14764	MVP_HUMAN	MVP	Major vault protein	74	20356.5	34008	25455.3	13221.1	18668	37098.2	28144.5	27632.2	22175.2	15651.1	35713.5	24664.8	19839.4	34622.3	18462.8	16870.9	26955.7	32482.4	17913	27160.4	13590.8	19450.9	16887.9	15611.8	21132.1	17682.2	30393.9	31186	15622.6	24909	10629.6	12360.1	184780	33299.6	115510
P05023	P05023	AT1A1_HUMAN	ATP1A1	Sodium/potassium-transporting ATPase subunit alpha-1	73	21196	31265.2	24440.6	21207	21349.1	31305.3	20613.3	8605.1	22668.8	25000.8	31820.3	39176.7	8499.53	22614.2	11065.6	19151.7	13054.9	44035.7	24190	24218.3	11585.3	22993.5	28505.7	21387.1	19462	19341.7	33129.4	19066.3	12000.9	24040.1	24598.9	24586.2	114639	18270.4	132777
P08238	P08238	HS90B_HUMAN	HSP90AB1	Heat shock protein HSP 90-beta	73	81408.9	122870	89578.3	74432.9	104712	76279.9	139260	53992.2	130050	48953.6	57399.4	95668.1	80970.7	124522	37091	44124.1	81669.5	92869.8	138251	116810	42558.7	46654.1	143638	136031	47040.3	54667.9	71610.9	80508.2	58629.5	65828.3	120268	62053.7	443122	205027	454093
P08758	P08758	ANXA5_HUMAN	ANXA5	Annexin A5	73	119975	218001	185218	62288.3	186711	228830	238095	65116.6	186635	85340.2	190060	168139	65951.7	147423	60422.4	173668	126032	245424	204188	140582	147683	132339	166256	219994	256293	159413	235047	144071	96002.7	139124	146393	175127	449953	172722	895595
P13010	P13010	XRCC5_HUMAN	XRCC5	X-ray repair cross-complementing protein 5	73	29789.4	51510.9	42904.3	24454.1	43487.6	39980	52905.7	18717.9	42227.3	25747.1	27791.2	52682.7	17771	34672.7		25934.6	18328	50338.6	46100.4	51891.5	20137.6	24243.2	52353.5	42952.1	29293.8	19075.4	31579.1	30406.1	19951.3	32038.2	44404.4	27798.1	67112.9	57383.7	124138
P13611	P13611	CSPG2_HUMAN	VCAN	Versican core protein	73	17643.2	19449.8	16530.9	24143.8	36333.2	56742.1	28047.3	10014.6	43191.8	8050.27	21189.2	8948.37	13414.2	47762.4	10926.9	22157.4	30161.9	16648.9	45091.8	28646.5	30785.2	16832.7	28427	31720	27013.5	32174.6	26961.3	8093.21	5770.46	15896.3	37639.5	22795	161983	21239	226593
P16615	P16615	AT2A2_HUMAN	ATP2A2	Sarcoplasmic/endoplasmic reticulum calcium ATPase 2	73	16926.8	22899	18103.5	22074.7	16266.3	20568	17981.7	18534.7	17093.6	40206.7	21652	24118	23462.8	20228.1		16892.3	18280.8	24175.2	17085.7	22266	8685.94	15678.3	14716.9	17521.8	19969.3	14493.9	23065.3	18212.8	18357.4	16221.9	15996.3	21133.4	95429.6	18673.6	107628
P27824	P27824	CALX_HUMAN	CANX	Calnexin	73	47234.9	56388.9	49950.2	106779	57406.6	58446.7	42270.7	53863.1	61527	98598.4	54426.3	81169.9	52102.1	58574.2	30425.1	39947.2	60831.4	49990.5	52486.4	38798.1	21809.8	42798.3	59275.2	62817.2	49863	32672.9	45228.5	44074.7	37733	37246.9	46461.7	79743.9	180931	33894	298241
O00159	O00159	MYO1C_HUMAN	MYO1C	Unconventional myosin-Ic	72	13627.2	15614.2	16738.1	18742.5	14122.6	15692	15764.2	8063.04	16792.3	27918.1	19448.5	14293.6	10911	16841.2		20247.7	11717.6	20194	15626.9	15296.9	9543.76	14236.2	14553.2	16466.1	14266.4	18051	13641.8	11945.5	9172.82	19177.1	15020.6	21164.4	46849.6	16991.2	58469
P08123	P08123	CO1A2_HUMAN	COL1A2	Collagen alpha-2(I) chain	72	19693.2	83580.1	36615.4	168553	50152.1	40183.8	17178	39404	40150.2	93961.3	30343.9	25645.4	50892.5	40333.6	68094.7	589146	56760.3	80352.9	85787.9	52848.9	68496.3	53168.3	93496.8	102306	42197	30634.6	33428.1	54533.7	7707.3	185048	100320	42404.6	257090	66655.5	617241
P09874	P09874	PARP1_HUMAN	PARP1	Poly [ADP-ribose] polymerase 1	72	10699.7	16210.5	15951.7	20624.5	19359.1	10019.1	17416.8		17054.1	10298.2	5587.75	13533.1		11837		6859.43	3722.71	14686.4	21365.1	14640.3	7562.15	7340.65	15378.2	19161.3	6165.98	8325.51	6275.04	9142.55	8888.28	8933.12	17875	6975.14	43861.1	17808.1	82791.8
P23246	P23246	SFPQ_HUMAN	SFPQ	Splicing factor, proline- and glutamine-rich	72	24865.3	43620.5	37382.2	66982.5	39924.4	30131.9	43162.6	10939	39559.2	54370.2	13831.8	43580.2	10281.4	35841.6	13826.9	17003.3	13029.3	51848.4	51693	44431.7	11194.4	16281	40655.1	42243.8	15971.5	11354.8	15423.3	14633.3	17833.4	15544.5	41732.8	18827.4	89151.7	57323.9	142384
P50990	P50990	TCPQ_HUMAN	CCT8	T-complex protein 1 subunit theta	72	49381.8	26852.1	21685.4	39550.4	33703.9	43978.8	26820.8	19996	26701.9	11995.4	22772.5	40613.5	26169.2	26722.8	41553	17990.7	22843.4	37368.5	32860.7	22250.6	23556.7	44998.7	34098.6	34546.2	34355.3	40149.7	35261.2	24001	44625.8	27812	37025.3	20493.4	71956.8	29657.7	84492.9
Q14624	Q14624	ITIH4_HUMAN	ITIH4	Inter-alpha-trypsin inhibitor heavy chain H4	72	65285.7	46497.3	70974.4	29408.5	91906.8	50373.9	45217.7	39612.4	29706.7	30230.3	65883.4	31472	22581.7	26163.2	27484.7	177602	21505.3	49567.2	47545.7	48167	204729	90063.2	47858.6	44698.5	104990	105863	105708	101078	71214.1	42113.4	64344.7	48909.9	187662	42531.4	81042.5
Q9UM54	Q9UM54	MYO6_HUMAN	MYO6	Unconventional myosin-VI	72	9498.49	13675.5	15629.2	25428	15209.2	10194.6	15819.3	15063.5	14391.8	40591.7	19206.1	16962.9	28340.2	14614.6		26102.4	16836.4	18202.6	15303	17020.4	17646.3	8205.31	11903.1	13682.1	17097.7	8901.45	14479.6	16144.1	10185.9	21962.3	10977.3	17632.9	95470	20733.1	109322
P02679	P02679	FIBG_HUMAN	FGG	Fibrinogen gamma chain	71	281747	143939	245446	108564	379923	166843	168570	186094	153669	381360	250584	55437	59280.8	120571	319000	615485	154452	189760	146522	167927	203079	408293	70156.1	184769	477661	211509	388672	336645	638116	258953	277166	353603	126726	127866	225237
Q8WUM4	Q8WUM4	PDC6I_HUMAN	PDCD6IP	Programmed cell death 6-interacting protein	71	43567.9	29799.5	32275.1	49493.2	30851.1	22853.3	37340.6	38940.7	27966.1	17942.8	33854.1	26870.5	51468.2	29177.2	29959.1	26865.9	48044.4	32183.3	27028.7	34374.1	19283.7	37556.8	32019	25837	33971	30164.2	35186.5	42372.9	30052.8	31094	30628.6	40201.8	73936.4	29239.7	98884.5
Q8WXI7	Q8WXI7	MUC16_HUMAN	MUC16	Mucin-16	71	12348	6275.41	30036.9	7726.07	15792.4	17326.3	27719.8	25241	13150.2	17876.3	43515.5	8494.83	20124.5	62881.7		85915.2	17169.6	22976.4	23169.7	29216	39387.8	23092.3	26125.4	5378.33	26874.2	26980.6	25738.7	170842	17884.9	60646	44601.1	34613.4		14558.6
P04075	P04075	ALDOA_HUMAN	ALDOA	Fructose-bisphosphate aldolase A	70	202708	103673	150647	191970	131202	118411	163446	124633	123664	67344.3	170059	100377	157131	140020	125749	115115	83777.6	129635	113196	130172	90989.6	155268	121733	101759	120344	139785	158661	243837	214524	144216	119376	144217	612071	127328	217955
P14923	P14923	PLAK_HUMAN	JUP	Junction plakoglobin	70	10419.3	25109.4	14234.4	9967.62	15662.9	10540.7	13547.5	106417	18781.6	108274	61517.9	21804.8	223819	20664.3		22314	102665	26514.7	13131.5	31311.1	9121.14	10855	15902.2	8448.25	41095	9568.44	16035.4	17810.3	4450.35	31872.4	8584.51	47355.9	74107.1	17825.6	91684
Q14203	Q14203	DCTN1_HUMAN	DCTN1	Dynactin subunit 1	70	17281	11845.4	14403.4	26293.3	15051.5	12540.9	14052.4	14347.8	12611.4	10415.5	12107.1	11473.3	14901.7	12581.9		15036.2	16664.7	13309.6	12882.2	17353.2	19063.9	15624.1	13836.3	14941.2	14842.3	13846.3	14155.8	14890.3	15901	11558.4	14542.3	14503.9	95701.4	21263.9	90136.2
Q15075	Q15075	EEA1_HUMAN	EEA1	Early endosome antigen 1	70	5798.7	6386.46	8284.15	5877.84	7290.45	8679.57	7830.25	9667.49	5901.32	5962.88	7518.26	5549.77	11942.7	6836.33		7026.69	8825.64	7454.86	5338.31	7564.67	8117.73	5596.57	6292.98	5706.45	6525.41	7051.88	6382.64	8500.04	5472.26	4997.82	6001.98	6061.54	26100.9	9995.02	22378.9
Q99715	Q99715	COCA1_HUMAN	COL12A1	Collagen alpha-1(XII) chain	70	8044.43	5357.57	8575.9	6552.63	24630.8	4322.48	7103.57	2389.69	16033.1	5125.71	7118.78	11452.2	3396.36	3650.81	27966.1	12040	3260.02	9105.68	11991.8	3015.66	6664.54	5136.62	4399.31	18217.5	8064.55	6602.59	5621.04	12168.5	6300.36	5387.4	11760.3	6782.46	23811.9	11558.5	20315.9
P02730	P02730	B3AT_HUMAN	SLC4A1	Band 3 anion transport protein	69	1730000	173680	397762	362698	570801	767045	182415	98612.3	112849	425485	153355	201016	64608.6	190645	2320000	326497	485590	462244	244141	336162	1060000	1650000	107130	251171	970236	1550000	959062	141726	1420000	761574	510751	649164	1710000	295409	334602
P02774	P02774	VTDB_HUMAN	GC	Vitamin D-binding protein	69	127859	132112	199219	75867.9	213332	100500	132988	58659.2	98065.9	49858.7	187563	48019.7	51004.4	63532.9	38440.3	448709	24596.8	125034	109086	66187.1	285326	203455	114784	92284.6	177099	242352	323599	406794	146261	110899	177977	104354	212460	63050.4	119844
P06727	P06727	APOA4_HUMAN	APOA4	Apolipoprotein A-IV	69	77028.5	32853.7	44080.8	53574.3	56702	28530.3	75222.5	7535.03	44647.1	19881.4	72725.5	38692.9	10308.2	28577.1	35132.5	50475.4	16218.2	31510	38255	42678.4	81136.4	68100.8	60520.5	35896.6	84256.4	83376.6	134688	129399	42620.7	41987.6	70032.2	44191.8	306875	55236	116766
P19338	P19338	NUCL_HUMAN	NCL	Nucleolin	69	43042.9	79988.9	62925.5	73086.9	73933.2	56672.2	94071.8	16834.3	57035.3	36850.9	27895.9	83528.9	15645.7	58629.4	22817.1	30877.4	24961.8	67296.5	72744.6	74246.6	40678.9	35667.5	80729.1	56604.7	19109.1	28800.7	34701.7	27334.9	31384.1	22887.5	63475.8	21580.8	175134	72493.9	245616
Q05707	Q05707	COEA1_HUMAN	COL14A1	Collagen alpha-1(XIV) chain	69	3383.9	23882.2	11973.1	7901.59	20659.7	11636.2	10146.4	2791.44	14408.9		7439.07	7395.12	2766.5	15574.8			4306.51	19001.6	18262.4	13820.2	4568.64	13276.4	15707.1	24397.8	6469.35	5116.41	11451.2	2947.4	7578.67	4573.07	23086.1	6665.74	121316	19023.4	177188
A8K2U0	A8K2U0	A2ML1_HUMAN	A2ML1	Alpha-2-macroglobulin-like protein 1	68	4772.1	4158.16	1695.5		3957.6	3150.27	5679.34	176823	6323.64	35580.8	57869.2	5516.21	248977	2731.33	9507.6	10255.5	166194	8710.6		4676.88	2722.83	2080.41	8405.49		35561	11796.4	9392.58	24655.6		46562.3		21767.6		7753.44	30413.2
O75165	O75165	DJC13_HUMAN	DNAJC13	DnaJ homolog subfamily C member 13	68	10785.6	12338.6	10934.2	14894.1	10271.8	8505.9	10351.2	13743.7	9968.16	15801.7	12788.5	7634	14275.6	11586.1		9347.58	14630.3	9207.97	9466.35	13124.7	12665	9587.29	10373.7	10203.8	10715.6	9712.53	9836.94	11676.6	12404.8	12137	9888.69	13796.3	52858.8	11680.4	59312.8
O75923	O75923	DYSF_HUMAN	DYSF	Dysferlin	68	2652.81	2192.78	4113.57	6901.56	2674.64	4281.56	3135.41	19927.6	3007.09	15722.6	10941.9	2194.4	14104.4	7514.79		5114.71	15526.5	3220.79	3241.74	5993.03	5695.33		3313.96	2996.48	9458.5		6578.23	8736.57	7927.44	11914.6	5345.27	14413.5		7310.12
P05783	P05783	K1C18_HUMAN	KRT18	Keratin, type I cytoskeletal 18	68	52458.3	95353	68359.5	41469	81008.2	126727	90216.9	27419.7	76411.9	52054.3	148362	172618	35356.7	88394.1	28475	91136.6	96251.3	140437	73305.7	82633.7	76760.4	102557	80035.4	33547.2	124452	61031.3	69651	28350.7	33929	90129	43023.1	58828.5	286071	71520.5	158085
P07437	P04350;P07437;P68371	TBB5_HUMAN	TUBB	Tubulin beta chain	68	352601	288964	227469	314158	338651	323919	246821	264229	303847	128122	271542	364812	271355	230426	51126.3	232930	387931	431872	360175	217019	240732	216538	382123	381941	333699	289874	249404	279533	180786	265133	517757	328118	727847	375560	685266
P08729	P08729	K2C7_HUMAN	KRT7	Keratin, type II cytoskeletal 7	68	91152.2	108501	124422	46725.7	105212	187492	144456	14044.8	127317	36058.3	164961	151394	15976.2	113034	148058	52578.5	104828	206238	74585.5	100120	108296	142475	38763.6	29724.4	143072	84261.2	109065	81834.7	55096.8	94996.9	25994.1	81316.6	420871	112694	97333.7
P53618	P53618	COPB_HUMAN	COPB1	Coatomer subunit beta	68	17220.4	25879.2	23678.5	18745.3	23260.4	18240.2	24765.5	15543.1	24947.8	27766.1	18884.5	19715.8	20113.6	32078		16187.7	14977.5	21645.9	25234.2	24278	9136.61	11136.8	29838.8	26832	14910.9	11499.3	16145.4	20969.8	20029.3	24321.8	23326.7	21208.5	27116.5	24196.9	54243.3
Q12906	Q12906;Q96SI9	ILF3_HUMAN	ILF3	Interleukin enhancer-binding factor 3	68	37982.6	38857.9	32812.3	82506.2	43452.7	47359.3	46141.4	14574.5	46992.9	41902.2	19058.6	56456.9	11078.1	31408.8		18285.1	12227.6	55862.4	53163.9	35710.2	18698.1	27221.4	57337.1	48681.2	19797.6	16967.6	28233.7	21026.8	20247.1	26668.9	49605.1	19776	336674	38468.6	180159
Q7KZF4	Q7KZF4	SND1_HUMAN	SND1	Staphylococcal nuclease domain-containing protein 1	68	27380.1	38587.2	34496.9	55698.8	37908.7	39932.6	38340.6	18306.4	40933.7	28639.3	23541.1	34943.7	27015.9	38769.1		24683.6	27633.6	34598.6	42241.3	36595.6	15733.6	20365.5	44746	49533.6	21645.9	17684	19534.6	32672.3	26011.4	35854.1	45254.9	22680.3	59494.1	47774	98823.2
P09651	P09651	ROA1_HUMAN	HNRNPA1	Heterogeneous nuclear ribonucleoprotein A1	67	82515.5	127909	108326	34021.9	132353	91852	124875	33005.1	122547	41868	36814.4	112612	36323.8	102196	36435	37567.9	29109.1	141861	148198	138705	40636.7	53200.5	130348	129178	34851.1	25111.2	56061.5	54472.4	74235.7	36120.4	129976	49378	333531	154354	288290
P13796	P13796	PLSL_HUMAN	LCP1	Plastin-2	67	64444.9	34155.5	55777.3	41634.4	50597.9	86505.7	60258.2	340683	48314.4	29164.1	165225	35850.9	126440	80863.8	31693.4	141525	153371	49538	36313.8	44442.6	52598.6	49032.9	51391.9	24386.3	88670.9	47132.5	67779.4	148120	95519.2	121961	31133.1	101680	97447.7	37176.6	35976.6
P50851	P50851	LRBA_HUMAN	LRBA	Lipopolysaccharide-responsive and beige-like anchor protein	67	6896	9751.44	7096.21	11384.3	7617.07	6187.32	9089.12	11557.3	7911.17	16325.3	11145.9	9662.78	12154.2	10823.2		9923.87	11286.8	10376.9	9457.93	11433.5		7212.73	10647.1	6763.87	8940.35	7214.6	7627.44	10636.8	11154.5	12423	8262.68	11651.8	28951.8	13127.6	49212.7
P68104	Q5VTE0;P68104	EF1A1_HUMAN	EEF1A1	Elongation factor 1-alpha 1	67	198533	248409	260166	180985	252307	202426	281429	170330	263648	172452	185542	179682	267910	261669	39763.7	180132	204169	216022	285838	269030	161015	108452	250770	243830	178207	168060	170632	208696	126406	216749	284869	140594	646906	296885	446990
O15020	O15020	SPTN2_HUMAN	SPTBN2	Spectrin beta chain, non-erythrocytic 2	66	6045.9	6627.53	7858.75	13954.5	6825.14	4679.02	9784.69	16634.2	7167.01	15129.2	14478.7	6368.25	24422.3	3399.9		11874.7	15228.5	9113.35	6716.34	5488.76		9422.21	6701.36	7344.04	15196.6	3037	7174.64	14107.7		12708.2	7342.52	14927.3	60637.3	14021.9	75441.2
P35555	P35555	FBN1_HUMAN	FBN1	Fibrillin-1	66	5964.87	12711	10319	16940.7	11923	7280.06	5508.67		8662.87	4205.8	6405.83	5529.72	3505.33	16958.1				6048.64	9408.67	5652.98	3469	9130.85	2636.35	18227.8		1705.18	14378		8100.05		6122.05	10602.6	32943.9	17074	70605.6
P48643	P48643	TCPE_HUMAN	CCT5	T-complex protein 1 subunit epsilon	66	49342.8	36897.4	35103.3	51654.7	44646.2	41370.9	37097.4	24477.4	39537.2	10818.9	22509.6	34464.5	26854.2	38222.7	37748	19092.4	26145.6	42081.5	42574.1	39353.7	24495	50174.8	40379.5	37706.1	33363.7	40124.5	37599.5	29720.6	53711.7	29135.5	37370.3	28431.8	102257	36078.8	222298
P00751	P00751	CFAB_HUMAN	CFB	Complement factor B	65	97506.5	71288.2	134990	59153.8	166399	61876	90949.5	44256.9	59874.5	69044.2	111369	33328.2	60709.8	45870.8	17838.1	204946	24157.5	73252.6	86416.8	75858.5	174508	122702	68906.7	70666.3	124391	141622	160231	266263	89387.2	144987	114449	102532	297543	89496.4	110244
P29508	P29508	SPB3_HUMAN	SERPINB3	Serpin B3	65	21270.4	11590.7	21894.9	14135.6	20818.7	19626.3	88231.7	740821	46147.2	92766.9	340944	22481.8	1360000	10567.5	19851.6	38209.5	760946	18059.2	12995.4	16136.5	33557.1	22999.6	48371.8	2424.94	127370	32667.5	26374	410291	10906	462107	5895.97	113122	187781	46593
P48681	P48681	NEST_HUMAN	NES	Nestin	65	5672.69	9475.23	5069.47	20031.6	9213.21	6021.45	6270.03	338.212	9945.47			3194.36		4737.41			3575.48	8079.77	12369.9	8047.43	5366.48	5106.07	12330.4	15412.1	10045.5	4613.97	4485.67		5379.03		15394	747.642	58950.9	9635.79	43596.3
P63010	P63010	AP2B1_HUMAN	AP2B1	AP-2 complex subunit beta	65	43821.2	42267.8	44873.5	40840.6	40608.3	38268.4	38042.8	27670	33981.7	16655.2	23150.2	27654.4	24181.7	39198.5	26635.3	25659.6	18925.1	39830.1	36365.4	38721.6	15184.1	32924.5	33750.2	43679.3	30406.6	32416.6	38981.3	35615.1	41739.6	29402.5	40204.9	24824.8	101695	50065	192898
P01008	P01008	ANT3_HUMAN	SERPINC1	Antithrombin-III	64	64941.1	71176.6	118476	39506.9	123358	44346	80657.7	50657.1	65720.1	32754.7	131264	50987	27923.5	46627.2	108336	207348	28308.5	73930.3	73600	54073	222992	90134.4	66393.9	66215.1	117661	102956	142102	225694	84026.9	69948.3	114916	85879	104511	76218	191789
P43243	P43243	MATR3_HUMAN	MATR3	Matrin-3	64	16106.6	22781.6	20563.9	28364.9	23536.3	15861.9	21552.8	5360.6	23675.4	22334.8	9565.21	21844.9	5610.25	18955.5	3825.92	8152.7	8299.7	26053.9	31645.4	24915.9	5542.09	13825.7	26840.8	28032.3	8534.22	7281.47	10080.9	11301.9	15014.7	9924.45	28256.7	11857.3	107628	20294.4	84129.8
Q07157	Q07157	ZO1_HUMAN	TJP1	Tight junction protein ZO-1	64	4673.5	8242.05	7193.25	14600.5	8141.34	6072.04	7698.66	7589	7673.07	7952.41	4440.56	9195.6	13367.4	9084.03		5737.22	9338.6	9531.68	8996.43	12021.3		4546.75	7769.44	9882.7	5722.81	3304.54	4900.6	5079.67	4227.46	4841.63	9662.82	5772.98	51946.8	12950.3	46463
Q93008	O00507;Q93008	USP9X_HUMAN	USP9X	Probable ubiquitin carboxyl-terminal hydrolase FAF-X	64	12201.9	7245.71	8087.39	8266.78	8259.41	5256.79	7611.84	8062.51	6475.07	11032	8230.96	5968.12	9137.24	7285.91	42026.1	7368.46	8321.15	7967.88	6974.28	10482.3	6458.63	12329.1	10029.8	6840.83	8130.02	9139.63	8401.45	7764.04	12295	8877.8	8112.43	8011.32	34145.7	9129.86	38399.6
P07942	P07942	LAMB1_HUMAN	LAMB1	Laminin subunit beta-1	63	6943.19	14936.9	10932.6	11254	11318.3	19674.7	7938.34		9905.46		2676.04	9693.1		16242.1		6906.65	3324.75	17442.7	11800.8	13463.3		7000.53	7152.25	11314.4	5025.13	4338.4	10892.8	2169.53	7266.82	1643.39	10284.3	5512.22	31508.2	11432	132715
P11586	P11586	C1TC_HUMAN	MTHFD1	C-1-tetrahydrofolate synthase, cytoplasmic	63	33676.8	17808	21163.5	36608.3	27082.3	22230.2	18184.6	20040	19567.4	15756.3	19052.6	28277.5	19375.8	19669.1	31378.1	19231.5	20860.3	22390.1	22481	21957.1	18699.7	22107.9	25324.8	27001.8	21900.9	19768.8	19271.6	19277.3	23234.2	20892.5	27336.9	23929.3	111676	33620.8	77968
P29144	P29144	TPP2_HUMAN	TPP2	Tripeptidyl-peptidase 2	63	22793.2	10364.6	12377.3	22469.8	11378.8	10133.7	11983.5	8782.88	9330.53	7082.77	8404.26	7197.55	10478.4	11700.1	13421.1	8082.53	8954.3	10462.2	10873.9	13004.6	9732.37	19712.1	9498.5	12302.9	11610.5	17409.7	16731	10450.5	23914.2	14331.4	12395.4	7905.78	189959	14130	55967.8
P67936	P67936	TPM4_HUMAN	TPM4	Tropomyosin alpha-4 chain	63	234262	175998	167596	356044	275218	304236	215467	122795	232729	44418.4	92672.5	142319	130879	201361	571934	95989.9	134511	226298	185534	112932	133317	155722	181703	199611	94165.1	111024	105306	123000	315317	89076.4	197439	68062	691954	241246	834188
P68871	P68871;P02042	HBB_HUMAN	HBB	Hemoglobin subunit beta	63	7450000	794662	2200000	5190000	2970000	2120000	1260000	1190000	878070	607048	820600	764221	305232	888028	18300000	2200000	1160000	2010000	1320000	2200000	4800000	8570000	708912	1570000	3790000	7410000	5570000	1700000	6770000	2400000	2730000	4200000	8780000	2390000	9140000
Q16531	Q16531	DDB1_HUMAN	DDB1	DNA damage-binding protein 1	63	16816.7	12490.4	12578.9	5955.44	13209.2	12626.7	12497.6	10153.4	12918.5	3942.54	11358.2	14166.2	6658.88	13894.8	19844.9	11856	11729	12933.4	12591.2	11648.6	13120.4	14414.7	12155.9	13085.5	13406.2	11473.3	11562.9	12611.4	13779.2	9936.73	12923.2	10995.7	30320.2	13772.6	77760.8
Q63HN8	Q63HN8	RN213_HUMAN	RNF213	E3 ubiquitin-protein ligase RNF213	63	6005.08	4422.54	5901.71	19970.4	5214.96	4325.3	5956.97	3508.48	4888.31	5083.8	4348.29	3675.54	3914.32	5394.25		5601.48	4482.94	4254.86	4882.18	5813.4	4103.44	3613.07	3918.72	4390.02	4250.39	4585.93	4996.04	7284.72	5578.87	5757.07	4720.44	7719.35	20693	6328.26
P05455	P05455	LA_HUMAN	SSB	Lupus La protein	62	30087.2	37748.3	52598	14652.9	46818	37213.5	60055.8	10771.9	47790.3	24123.8	21806.1	44077.7	9563.65	41344.5	32923.4	13602.4	7698.89	40599.1	44996.4	46345.7	23933.6	21049.6	57526.3	39312.5	19382.8	20390.8	28490.8	25491	21964.2	23254.7	45328.1	18385	122546	38428.4	140035
P06576	P06576	ATPB_HUMAN	ATP5F1B	ATP synthase subunit beta, mitochondrial	62	86446.8	207223	128730	115171	118099	176243	121161	77255.9	161491	37080.6	100667	214641	48014.9	111591	28332.2	80278.1	131356	178324	133563	88352.3	42170.6	69612.5	128307	143261	129030	72293.7	174152	105201	49866.2	88069.2	105305	111262	311002	62656.5	582377
P19823	P19823	ITIH2_HUMAN	ITIH2	Inter-alpha-trypsin inhibitor heavy chain H2	62	62432.4	52357.9	98570.7	41809	107286	37771.3	77212	23488.4	45743.2	33688.4	59840	28219.5	19613.4	28374.1	33296.7	137048	14966.1	51917.8	50521.6	45255.7	72826.5	81458.8	49307.7	64487.3	78670	111381	125046	134416	67814	65300	110914	44388.2	299884	72008.5	85037.4
P20930	P20930	FILA_HUMAN	FLG	Filaggrin	62	1916.48				6783.5			13046.1		6965.56	2419.18	7842.61	85769.4			8517.2	10008.3							18433	3127.83	5883.91						4722.99			10061.9
P50454	P50454	SERPH_HUMAN	SERPINH1	Serpin H1	62	121997	206630	129643	114171	233391	181657	178838	60574.1	332317	11578.9	13342.7	118980	1887.41	209205	17640.6	14870.8	11204	203732	301414	106273	31307.1	94675.8	197336	347615	16226.9	55980.6	71276.2	17665.5	97027.3	33503.1	270576	33466.2	211538	137137	312325
O75083	O75083	WDR1_HUMAN	WDR1	WD repeat-containing protein 1	61	35641.4	41397.4	43828	20657.6	35406.2	37556.6	43972.9	47063.7	36793.1	21179.8	37456.8	21834.5	56777	39604	19584.3	31088.7	54906.6	35921.3	32460.6	33999.7	20630	27355.2	35189.7	30850.5	33035.5	34404.7	37896.9	53717.9	53951.8	42812.7	33575.8	42588.7	111671	44524.4	62571.7
P09525	P09525	ANXA4_HUMAN	ANXA4	Annexin A4	61	114866	146073	135445	110957	87372.2	338847	110488	59026.5	121017	59015.5	91607.2	119764	53052.3	176977	22971.8	57007.8	87312.5	129406	90660.2	152309	44972.7	88862.9	57780.1	51858.2	141511	89596.3	200830	124322	49515.1	85077.9	47595.6	110228	280117	145147	356254
P11047	P11047	LAMC1_HUMAN	LAMC1	Laminin subunit gamma-1	61	10562.9	17603.5	17447.7	16964.8	17115	34474.7	12796.5	2789.08	14378.1		8227.93	22396.8		26044.6		13363	7839.54	26639.8	18383	19200.9	10031.1	16895.3	8228.7	18527.6	11334.2	6419.62	25258.3	8608.77	11962.3	4554.63	15306.4	7778.07	63028.2	21841.7	87678
P49368	P49368	TCPG_HUMAN	CCT3	T-complex protein 1 subunit gamma	61	35289.6	25271.2	31473.3	44922.9	29830.9	26855.5	27734.7	17868.4	27246.5	24796.1	16492.7	23722.5	18513.1	23551.6	40264.2	22742.8	13009.9	27408.6	28859.8	31873.5	22146.6	35485.3	28687.2	31591.9	24769.9	28983.2	27709.8	28295.8	30662.5	30572.9	32965.3	22067.5	118995	28557.2	74567.5
Q13200	Q13200	PSMD2_HUMAN	PSMD2	26S proteasome non-ATPase regulatory subunit 2	61	23475.5	15098.5	15372.4	17766.6	17135.7	12730.4	15724.1	9734.48	13879.2	5195.5	8764.43	12309.1	11262.6	15983.9	20045.4	7682.36	8292.52	15609.2	15538.9	16732.7	9236.32	19029.4	16049.3	15463	10555.5	17570.3	15642.8	11892.8	22522.7	11411.4	16929.3	11101.8	31531.7	11511.3	25224
Q15233	Q15233	NONO_HUMAN	NONO	Non-POU domain-containing octamer-binding protein	61	23772.1	33931.6	33449.4	47558.6	37858.7	21330.5	40093.7	11490.6	37390	39824.4	17259.3	38323	11301	26451.3		9975.9	8606.67	36368	43786	24264.1	12553.5	14200.9	37455	39821.6	12582.3	8762.75	14239	12926.8	18256	18657.7	39334.1	17604.5	188461	27648.5	149320
Q5SZK8	Q5SZK8	FREM2_HUMAN	FREM2	FRAS1-related extracellular matrix protein 2	61		4121.11	3153.41	7320	3976.27	2302.79			3258.03	1354.83	3378.36	17280.1	1761.07	3258.12		4857.71	3572.06	2736.89	2723.09	3789.14	10301.7	11704.1	2023.41	3027.65	3425.77	3805.28	17771.6	3707.8			3044.05	8543.23		7779.42
Q92878	Q92878	RAD50_HUMAN	RAD50	DNA repair protein RAD50	61	9094.11	8444.59	8885.72	28504.4	10867.4	7663.6	11458.9	5878.73	8496.52	5713.07	6729.58	10795.8	3371.58	7211.85		3809	5711.8	11646.7	9967.69	11085.5	3785.63	7434.5	10820.9	8779.39	6790.65		9100.03	7554.33	6892.7	6261.27	9846.41	6993.56	62876.3	16929.8	96610
Q9BQE3	Q71U36;Q9BQE3;P68363	TBA1C_HUMAN	TUBA1C	Tubulin alpha-1C chain	61	295006	320172	293073	116602	366689	322809	313209	188105	317867	106001	226733	283395	209365	298562	76588.6	176252	342985	397536	359754	272155	204040	164172	382084	368000	206683	245853	228905	263444	156154	224404	409412	285045	1240000	398949	1620000
O14980	O14980	XPO1_HUMAN	XPO1	Exportin-1	60	20430.3	14792.2	18482.1	5657.72	16974.1	11540.3	17043.8	8451.68	16731.2	12917.2	12723.1	13342.4	12011.8	15894.4	10851.6	7564.31	11002.4	15394.2	15552.2	16833.5	4933.55	16145.3	18875.7	14741.5	8241.98	11444	12671	11165.6	15579.9	11905	15409.7	13733.3	40252.4	12905.6	35526.5
O94979	O94979	SC31A_HUMAN	SEC31A	Protein transport protein Sec31A	60	14304	19971.5	18442.9	16474.8	18498.8	8682.82	19888.3	6974.76	19483.2	10618.2	8929.32	11080.1	9666.28	20828.4	18518.4	9737.63	7638.43	14756.9	18195.1	16929.8	5118.15	7485.14	17171.4	20967.8	9560.86	6643.53	9900.52	13647	11431.2	12027.4	20199.9	11287.3	74658.5	25187.8	161429
P35606	P35606	COPB2_HUMAN	COPB2	Coatomer subunit beta'	60	16561.3	24101.1	20341.9	23395.8	23043	23404.9	19055.8	20284.1	21497.7	34164.4	24566.6	23115	24776.3	24395.7		26894.1	24785.6	23142.9	22741.7	18753.9	12029	10612.1	29308.1	25844.3	22028.8	14338.6	16929.2	19334.7	14319.4	28423	25841.1	21771.6	184949	27346.8	146929
Q14839	Q14839	CHD4_HUMAN	CHD4	Chromodomain-helicase-DNA-binding protein 4	60	12488.6	12554.5	11447.1	25909.1	16672.2	11459.7	16486.7	6579.85	13827.9	16006.3	10604.5	13613.9	7059.93	10004.5			7725.09	13906	14712.8	14595.3		10658.3	14841.3	13099.3	8408.72	8802.57	11976	9588.57	12449	11741.7	14207.9	12749.8	67475.3	28118.4	74685.4
Q92841	Q92841	DDX17_HUMAN	DDX17	Probable ATP-dependent RNA helicase DDX17	60	73305.5	110170	87481.5	149118	85779.6	57852.3	88572.4	33793.8	84263.1	81665.9	36132	80798.3	31092	71682	10375.9	37289.2	48499.2	95236.9	94140.8	94319.1	22976.9	38674	84612.9	83436.2	39934.8	32228.4	51303.1	51012.5	56373.5	45692.7	85461.3	47695.3	341857	125993	284966
P23634	P20020;P23634	AT2B4_HUMAN	ATP2B4	Plasma membrane calcium-transporting ATPase 4	59	21070.4	17778.7	17466.8	28758.3	21213	22151.3	13823.5	5400.75	17191.9	9037.81	9865.11	23627.1	5877.69	15564.3	12923.3	7763.72	7373.41	24109.6	20680.4	16290.1	10184.7	21532.4	19369.8	20247.9	8745.34	21428.7	19018.2	7543.01	13995.3	9563.57	18694.8	11982.9	108724	15749	75751.3
P28838	P28838	AMPL_HUMAN	LAP3	Cytosol aminopeptidase	59	24012.5	24193.6	29578.1	30094.4	23829.8	25705.7	23882.3	11522.4	20058	7972.03	13953.4	22796.5	10984.4	21937.5	19775.9	30925.5	12747	24801.9	25734.5	25619.6	14433.1	17573.8	21877.5	23075.1	16922.7	18314.5	34013.3	63843.3	18169.8	23366.4	23623.6	22548.3	94271.8	42868.1	109740
P41252	P41252	SYIC_HUMAN	IARS1	Isoleucine--tRNA ligase, cytoplasmic	59	11893.1	17781.4	15771.7	17663.3	17237.4	12160.9	14586.9	13203.3	17915.2	19962.5	14107.7	16876.3	16382.5	16329.2		9195.23	11652.5	14527.5	17968	13573.9	8241.18	8827.6	17938.9	18442.2	12641.2	11297	12730.9	13814.9	9360.18	17362.9	17136.7	16761.9	206207	15009.8	91807.4
P49588	P49588	SYAC_HUMAN	AARS1	Alanine--tRNA ligase, cytoplasmic	59	10759.3	13624.1	12855	9328.1	14716	10229.1	14385.6	7335.97	16227.5	6384.54	10262.7	10749.8	7649.92	11570		9019.28	10672.9	13270.3	13349.9	9717.96	11226.6	9927.79	15215.6	15393	8541.13	9736.24	12612.6	11594.4	8140.72	10423.5	15735.6	9704.22	107841	19414.6	72827.3
P55786	A6NEC2;P55786	PSA_HUMAN	NPEPPS	Puromycin-sensitive aminopeptidase	59	39897	33282.9	45413.2	43549.3	34669.7	33036.7	45400.8	71540.6	32610	29792.2	47918.7	32170.5	100991	34585	34423.2	32582.2	54101.7	35476	29555.9	46931.3	24199.3	34274	38229.2	30345.6	36885.8	30266.9	32950.7	52141.4	36663.2	34801	30711.8	39125.1	104578	50949.9	142068
Q04637	Q04637	IF4G1_HUMAN	EIF4G1	Eukaryotic translation initiation factor 4 gamma 1	59	14640.3	17387.8	12584.2	74545.3	17071	10647.4	15707.9	9621.23	17957.5	15970.2	10017.6	15089.2	16941	16634.8	15899.8	9479.94	13718.6	14275	19384.5	22085.9	6630.86	11209.3	20294.3	20953.6	8515.13	11607	12712.2	11785.6	14157.8	9788.88	19423.7	12866.4	121950	18183.9	51779.8
Q9UHD8	Q9UHD8	SEPT9_HUMAN	SEPTIN9	Septin-9	59	19140.3	27674.7	25426.9	31763.4	29891.9	19395.1	24656.7	6156.95	26272	11588.8	15824.2	23732.4	5831.71	15698.9		12513.5	6980.64	26836.9	27379.6	27607.6	10806.2	15654	32333.2	25555.4	11729.5	14846.9	15625.5	15850.1	14151.5	15803	25212.4	14614.7	92286.1	25207.6	133214
Q9Y3Z3	Q9Y3Z3	SAMH1_HUMAN	SAMHD1	Deoxynucleoside triphosphate triphosphohydrolase SAMHD1	59	25414.6	43396.7	24609.8	28687.3	37143.6	23611.1	25476.7	10476.3	27822.3	11249.7	13941	36567.5	7597.62	26568		26093.9	8724.33	34367.4	37182.6	23779.6	13768.4	15558.2	39157.3	25372.3	15720.1	16103.3	26735.1	60248.9	16044.2	19520.2	32572.4	15916.7	68341.4	38863.5	153874
P06744	P06744	G6PI_HUMAN	GPI	Glucose-6-phosphate isomerase	58	71814.1	73300.1	63293	40774.6	56551	52086.7	79645.1	138386	70619.5	127650	140987	62231.7	144814	71436.5	22550	58506.3	128487	69951.6	59032.8	60303.4	34560.2	51230.5	84624.2	53236.5	58114.9	47661.3	63597.9	102310	78038.8	178236	65624.5	136378	195993	39049.7	79115.3
P27816	P27816	MAP4_HUMAN	MAP4	Microtubule-associated protein 4	58	11366.4	24060.2	14003.4	97646.1	20200.8	19072.9	17797.7	6202.11	18655.5	6734.28	4456.9	14664.9	13682	16193.2		9683.2	7116.24	23322.1	22201.4	23811.6	20546.1	16233.3	20643.6	31364.4	11118.5	11633.9	12078	9618.8	10138.1	5318.08	30177.2	14089.9	96668.3	42401.9	65146.1
P40227	P40227	TCPZ_HUMAN	CCT6A	T-complex protein 1 subunit zeta	58	50115.1	30568	42552.9	41946.3	40553	38438	39672.7	23356.6	38396.5	25716.6	21898.6	37921.1	26042	37715.7	62331.4	20077.3	25726.9	38723	35346.1	35708.9	31979.1	49911.8	36168.1	35363.6	41204.2	46592.7	36778.8	32683.2	52176.7	38159.3	38845.6	26200.5	82370.7	40310.9	80568.7
P51991	P51991	ROA3_HUMAN	HNRNPA3	Heterogeneous nuclear ribonucleoprotein A3	58	66955.4	141973	116701	112280	103154	75213	134620	28468.1	107401	40539.9	16625.1	102642	37220.9	93556.5	61361.9	26676.3	18619.4	124593	124403	183943	31481.5	48990.9	131493	113139	24271.1	24043.5	32401.6	55233.4	49441.6	28020.8	103709	43592.9	491548	175982	293376
P54136	P54136	SYRC_HUMAN	RARS1	Arginine--tRNA ligase, cytoplasmic	58	23555.7	35225.8	30536.9	36806.5	32628.6	22930.9	34949.1	21940.7	32668.3	34578	25884.4	31803	29840.3	37629.1		15221.3	23002.2	34128.3	34001.3	30120.2	12327.4	20291.6	42818.8	32700.6	21865.2	15230.2	25488.2	24601.1	18228.8	29080.1	31375.8	24803.2	95185.7	31812.7	94149.5
Q14683	Q14683	SMC1A_HUMAN	SMC1A	Structural maintenance of chromosomes protein 1A	58	5574.19	6573.29	6632.35	19382.8	6900.64	6610.25	7762.23	4782.56	6169.68	7391.38	5596.67	6606.14	5177.47	4880.84		4982.33	4864.54	8592.17	7831.5	7035.69		4051.09	5847.35	6779.26	4829.74	3185.71	5506.27	5778.76	6845.4	5611.89	7102.18	5844.12	46789.7	14852.3	34897.9
Q99832	Q99832	TCPH_HUMAN	CCT7	T-complex protein 1 subunit eta	58	31958.7	22476.4	16631.4	19911.4	24183	29202.3	17444.2	13621.4	20693.1	11328.5	13170.1	22196.1	17117.4	16416	22715.7	9963.8	15947.5	22598.4	22286.5	17871.1	13897.7	27455.4	22487.7	24073.2	21283.1	23206.6	23680.7	16079.4	17293.9	23216.2	24210.9	14467.9	97912.5	16872.7	264957
P00734	P00734	THRB_HUMAN	F2	Prothrombin	57	66431.3	39939.8	77071.6	48275.5	97335.1	31066.6	42189.7	18064.1	44113.1	22454.6	31889	13689.9	15143.7	27902.4	44335.9	58264.4	13942.4	35037	53940.5	48523.7	71179.9	72056.3	33190.4	58809	70327.1	86111.6	132510	136416	97878.7	31620	76669.2	29863.4	309464	48342.6	386132
P01871	P01871	IGHM_HUMAN	IGHM	Immunoglobulin heavy constant mu	57	121506	56893.2	133623	70383.4	138252	40957.2	121809	41726	138195	19431.4	85235.7	31920.1	60842.9	49071	64204.2	274291	41165	47338	27402.9	91517.8	176361	83691	56409.4	161868	151380	131004	190241	229052	142564	501979	191821	75239.4	469006	145412	82793.2
P06737	P06737	PYGL_HUMAN	PYGL	Glycogen phosphorylase, liver form	57	8028.61	12230.1	16141.3	13154.3	10279.1	10724.3	14906.2	57454.9	10512.8	42664.2	40913.4	9151.49	57029.9	15567.1		15646.6	32021.6	11030.3	8065.52	11948	12865.4	11883.3	11748.2	9010.92	19628.1	12405.8	14445.7	26745.2	17125.1	44299.3	10379.7	36929.3	35238.1	10952.4	23435
P11215	P11215	ITAM_HUMAN	ITGAM	Integrin alpha-M	57	9314.52	4805.2	7794.66	14179.6	6733.74	8178.15	8014.55	81044.3	5812.71	12526.7	41647.3	5654.32	25701.5	4983.93	15353.3	16333.6	51578.5	7428.41	5017.42	4856.24	5061.98	14011	10170.7	4816.58	35054.2	8910.08	20458.1	28151.1	20883.5	46095.2	3458.99	30734.4		3841.9
P17858	P08237;P17858	PFKAL_HUMAN	PFKL	ATP-dependent 6-phosphofructokinase, liver type	57	40810.3	34927.3	33867.2	28536.6	31595.9	27702.3	29697.8	20431.6	31191.5	44602	35221.7	27748.2	33718.8	39206.9	33929.9	27973.8	23162.3	30051.7	30943.4	31249.3	17841.5	31269.9	40587	28550.7	30203.9	28110.7	31558.6	30532.4	29775	42564.9	27964.7	33075.6	85441.5	26394.5	78511.4
P37837	P37837	TALDO_HUMAN	TALDO1	Transaldolase	57	104378	74692.1	108809	80220	75490.3	67036.3	108898	140790	73551.4	33565.3	109592	80140.8	92285	88126.1	66686.2	64252.9	92751.7	95103.6	70899	78832.4	54601.5	95469.7	82500.9	56233.9	78109.8	76970.9	93159.9	88632.5	107312	101400	72593.8	119539	214813	88707.9	113648
P49411	P49411	EFTU_HUMAN	TUFM	Elongation factor Tu, mitochondrial	57	21154.8	38146.9	30300.1	34862.7	28231.3	32966.7	29853.5	13938.3	35231.8	23921.7	24583.2	47275.1	12127.7	28725.3	9355.15	16165.4	14468.3	39433.7	37750.1	31468.9	12795.2	17045.7	28896	35283.1	23433.2	18197.6	44746.8	22996.2	15039.9	27363	26299.8	18765.7	126339	52756.5	90265.4
P51659	P51659	DHB4_HUMAN	HSD17B4	Peroxisomal multifunctional enzyme type 2	57	19074.2	48579.8	29315.9	35377.7	27873.4	37321	32482.4	25682.5	38738.7	43979.8	30132.4	25333.5	36723.6	46980.7		42705	22302.5	37848	40224.9	42747.8	15788.3	18682.4	33948.4	43951.5	23647.8	19558.2	32395.5	50108.6	22371.6	57550.7	34578	33324.8	282481	52523	259331
Q15029	Q15029	U5S1_HUMAN	EFTUD2	116 kDa U5 small nuclear ribonucleoprotein component	57	13080.6	19360.4	15059.9	19155.6	17234.1	16923.7	18078	8703.31	16829.4	10698.2	10841.1	17257.6	7706.81	14412.1		7429.83	13921.5	22321.6	20207.7	14331.3	5532.69	11658.9	17327	15671.1	13662.7	5729.18	10242.3	14316.1	10037.5	11077.4	17454.9	12016.1	46841.7	20307.1	57319.9
Q5TZA2	Q5TZA2	CROCC_HUMAN	CROCC	Rootletin	57	5389.21	4332	4375.27	6007.23	3665.07	4593.84	3479.34	2752.26	2832.97	5182.58	2615.02	5307.36	800.605	2790.31			2744.96	8106.66	4210.57	4486.5		4036.63	3329.88	3500.1	5377.3	2668.66	6585	5719.57	1562.65	3103.37	3460.7	4671.69	21416.9	10798.2	22226.9
O60716	O60716	CTND1_HUMAN	CTNND1	Catenin delta-1	56	17073.6	26026	21105	32477.5	21066.2	20341.1	20142.5	12807.4	20885.2	21681.6	15284.9	22483.7	23765.4	23463.4		13505.5	11961.5	27137.3	26166.7	28619.2	6466.18	14910.1	19374.6	20602.7	12457.2	12754.8	13575.5	15530.3	8496.91	17614.4	21186.1	19595.7	35614.2	31763.4	137265
P00915	P00915	CAH1_HUMAN	CA1	Carbonic anhydrase 1	56	1400000	194455	429997	231525	391536	492644	262618	118635	175959	66018.6	157047	217732	37305.2	208716	1770000	475237	231214	384007	260628	375945	800394	1500000	124992	255302	404266	1170000	751074	204839	1270000	402266	426970	295186	444821	329850	428518
P07384	P07384	CAN1_HUMAN	CAPN1	Calpain-1 catalytic subunit	56	51164.4	19895.2	18516.9	81535.9	25837.2	32103.4	18127.1	45343.6	21339.6	55189.7	50225	28480.7	82449.7	18630.7	59933.4	41937.5	40067.8	24213	18967.1	16684.9	49290.2	55744.7	22368.5	18752.6	47345.4	38824	24827.6	33860.8	29385.3	46565.9	21226.4	34949.7	112643	23541.2	43736
P08575	P08575	PTPRC_HUMAN	PTPRC	Receptor-type tyrosine-protein phosphatase C	56	18805.6	10745.7	13929.1	15769.2	10812.3	16743.6	12286.4	39229	11868.4	20980.3	20572.5	7777.94	25926.4	20736.8		12501.5	30275.1	11391.9	10102.1	10122.1	6753.96	9630.19	8856.25	7551.33	15825.7	6062.9	14540.2	24931.6	17177.1	27299.1	7374.27	40704.3	59071.9	12589.1	84109.6
P43652	P43652	AFAM_HUMAN	AFM	Afamin	56	24898.4	21223.3	27788.2	11825.7	35044.4	14846.5	24027.4	13199.8	19828.9	9109.92	34653.1	6920.79	10348.9	8172.1	24503.1	58040.1	4544.31	22751.1	21135.7	16628.5	59662.8	37796.7	18558.1	22861.6	40956.7	46986.6	52376.9	82391.3	27947	17129.9	38878.1	16060.3	101665	18379.5	75637.8
Q16555	Q16555	DPYL2_HUMAN	DPYSL2	Dihydropyrimidinase-related protein 2	56	41868.9	35818.3	28060.5	40282.2	28028.7	38684.3	49894.5	7952.21	38262.9	5550.46	12666.8	12365.6	4561.14	29571	54904	21704.6	10120.1	42655	26267.5	22720.6	23506.2	25111.4	34773.9	33199.7	15668.7	36949.1	32640.3	33271.9	26729.8	12037.8	32634.5	18329.2	87471.8	50783.3	129186
Q9P2J5	Q9P2J5	SYLC_HUMAN	LARS1	Leucine--tRNA ligase, cytoplasmic	56	6906.05	8508.71	6803.1	6364.45	9584.32	7557.9	7415.15	7999.67	8689.92	18843	8573.63	10011.4	9346.84	7176.23	1885.71	7794.76	9069.94	7732.67	9560.26	6422.55	5619.51	6202.96	11146.2	10065.4	8869.95	6424.1	7076.13	6849.44	4515.91	9664.56	10015	8413.11	55846.2	12730.3	66254.6
O43390	O43390	HNRPR_HUMAN	HNRNPR	Heterogeneous nuclear ribonucleoprotein R	55	26530.5	50010	35183.9	40461.4	43431.3	32207.3	49402	14913.8	42628.2	24357	18412.1	40373.3	13869	33403.3		23198.3	18371.3	44805.4	46111.4	31834.8	18839.4	20225.2	54732.5	38735.6	21347.8	13741.4	22952.8	20266.7	11877.2	17692.6	40656.3	20911.3	154750	34117.2	81435.5
P00367	P00367;P49448	DHE3_HUMAN	GLUD1	Glutamate dehydrogenase 1, mitochondrial	55	25229.2	27888	22850.4	31612.7	16974.9	33607.6	25415.9	11781.6	27411.8	19063.1	22702.3	38295	10871.8	27241		25846.8	14687.7	31187.2	21871.5	21439.7	12906	20273.5	16485	19415.3	28039	26923.5	47158.2	20220.2	18943.5	22908.1	13943.3	19392.8	83870.8	25287.2	75515.6
P23381	P23381	SYWC_HUMAN	WARS1	Tryptophan--tRNA ligase, cytoplasmic	55	24138.6	29779.1	30359.5	21795.4	20896.2	27957.6	28342.5	15972.1	20556.8	8788.41	14575.6	14010.5	12700.6	32403.6	13649.1	27154.7	13859.1	22845.9	22399.7	34838.6	14700.1	21575.5	23473.1	18534.7	13756.5	23048.2	40555.7	62447.6	26186.4	30919.9	20737.5	20799.9	116379	23261.8	165013
P38159	P38159;Q96E39	RBMX_HUMAN	RBMX	RNA-binding motif protein, X chromosome	55	30732.6	52025.5	42137.1	46267.3	39123.8	28730.1	58113.2	5819.81	43394.6	32615.7	6891.1	50449	8101.26	46923.9		11649.6	6745.32	51968.7	64032.7	50829.7	12514.4	16136.7	54605	51104.4	9844.42	12903.9	17456.3	19922.6	23403.3	12946	51074.8	16386	113654	81754.2	124085
P48735	P48735	IDHP_HUMAN	IDH2	Isocitrate dehydrogenase [NADP], mitochondrial	55	41654.1	68508.8	39121	38290.1	45979.5	48220.8	38304.6	24478.9	53746.9	32174.8	32548.3	55864.5	23667.7	48784.7	10930.1	17695.7	23850.8	55781.3	47408.9	38888.1	13392.7	25082.7	37278.2	51074.6	23101	18526.5	55012.2	35166	30026.6	50845.5	40355.9	32387.9	63381.7	40287.9	122666
P50570	P50570;Q9UQ16	DYN2_HUMAN	DNM2	Dynamin-2	55	15656.6	13772.9	12670.2	26015.6	12885	12662.7	13373.2	20429.7	12114.5	18690.7	17354.2	13448	22048.7	13198.9	16881.9	16041.9	22256.6	16598.8	12787.8	13172.4	8479.95	18288.2	15511.9	13336.8	17061.2	13383.3	15977.8	15179.6	16577.4	21583.2	13439.6	22539.3	88606.4	12399.9	66994.1
P52209	P52209	6PGD_HUMAN	PGD	6-phosphogluconate dehydrogenase, decarboxylating	55	120470	45827.4	58019.6	66100.5	78110	48427.8	75909.4	118474	57196.1	108956	109276	46699.3	193806	40514.1	51404.5	72255.3	76925.3	59260.9	69478.4	42181.6	36733.4	100644	78675.8	61638	82639.8	66447	79747.9	134318	111530	182892	67730.7	106515	185891	69097.3	259292
P69905	P69905	HBA_HUMAN	HBA1	Hemoglobin subunit alpha	55	3460000	579506	1170000	3350000	1460000	1260000	672947	1050000	422960	729218	806559	572548	413777	520277	11200000	2580000	611704	964924	761883	1050000	3010000	4410000	477654	1030000	1610000	4270000	2910000	1260000	3010000	1670000	1830000	2640000	5880000	1500000	6250000
Q13423	Q13423	NNTM_HUMAN	NNT	NAD(P) transhydrogenase, mitochondrial	55	19978.7	27378.6	21558.7	28310.8	21369	18284.8	20290.3	11542.7	23165.8	51734.8	17091.7	32501.6	13579.6	23290		23389.1	13706.1	22512.6	19928	27341	12613.9	13555.1	20292.5	22762	18806.6	12737.6	35345.9	20275.1	20841.1	24225	22207.2	26648.5	97592.5	22256.3	68014.3
Q14247	Q14247	SRC8_HUMAN	CTTN	Src substrate cortactin	55	11445.5	12091.9	7827.16	35061.4	12597.3	8762.28	12160.1	9460.54	12696.4	10746.1	6405.05	8431.91	14118.2	12639.5	9696.74	5985.97	8227.97	11375.9	11427.5	16040.6	15860.4	10517.6	9905.31	14481.1	7854.56	10701.3	8544.21	9927.84	12048.9	6119.68	18064.5	10929.1	78219.7	30094.1	63921.7
Q7L576	Q7L576	CYFP1_HUMAN	CYFIP1	Cytoplasmic FMR1-interacting protein 1	55	18091.4	18235.4	20350.4	37821.4	19380.7	18178.1	20852.6	27928.8	20203.8	37065.1	24367.4	18336.7	39259.3	20570.8		16062.7	22838.9	18373.9	19595.6	18219.8	5101.21	15657.1	19872.1	16957.6	18468.1	14986.7	16646.5	19740	13029.4	26677.5	17028.1	30077.5	50130.4	19727.5	96524.4
Q8TDL5	Q8TDL5	BPIB1_HUMAN	BPIFB1	BPI fold-containing family B member 1	55	52903.7	4475.92	109382	46426.4	24003.4	73364.2	134163	248215	82763.6	132830	231201	11075.8	166082	12882.6	31459.2	537065	156842	82256.6	113407	9894.46	50263.5	99335.7	70471	1926.7	591040	64141.1	90394.7	259813	26687	242442	13507.8	732279	1200000	56606.4
Q9Y678	Q9Y678	COPG1_HUMAN	COPG1	Coatomer subunit gamma-1	55	15463	22137.7	16095	22222.5	17961.3	16892.8	18989.5	8547.4	17497.9	27177.6	15839.5	14925.2	15787.4	25285.7	6466.17	13141.8	13258.8	16483.7	17317.4	16155.4	11583.9	10018.8	19144.6	20067.5	11755.1	12459.7	12502.9	14957.5	9575.87	23549	19820.4	19804.3	38933.3	13501.2	286145
P00338	P00338	LDHA_HUMAN	LDHA	L-lactate dehydrogenase A chain	54	167014	226016	238414	65804.4	152264	140904	230257	95451.5	167648	71231.4	142201	119634	224588	268626	63247.5	119726	48994.6	173168	118918	229747	95928.3	134211	179333	89937.7	94539.7	109402	144380	162878	195145	176602	105185	119288	436328	159271	279809
P01857	P01857;P01859	IGHG1_HUMAN	IGHG1	Immunoglobulin heavy constant gamma 1	54	940096	523498	814659	767929	1010000	436797	723682	743229	555097	473745	1310000	357882	661031	383599	576591	2360000	219329	599514	554255	576625	3040000	1440000	533357	722362	1370000	1590000	1630000	1870000	943937	1180000	1530000	2460000	2830000	990856	1960000
P09960	P09960	LKHA4_HUMAN	LTA4H	Leukotriene A-4 hydrolase	54	33307.6	15264.9	19174.1	16351.8	24558.7	26653.3	26623.7	91557.3	19464	32388.5	75493.1	36867.8	77453.9	15503.2	28108.1	66243.6	99923.9	21315.1	18490.1	19712.5	25717.3	38316	30359.3	14413.5	36618.6	26175	42488.6	84062.7	36665.2	56091.2	21450.9	54887.8	183372	15012.6	166721
P12429	P12429	ANXA3_HUMAN	ANXA3	Annexin A3	54	26002.6	35416.2	26848.2	19554.6	35037.5	25711.6	41659	332277	30848.3	30152.3	196608	59201.7	179914	20530.4	21484.3	53142.4	489263	55803.2	25847.1	44675.8	34933.4	49772	46801.1	17912.4	145203	27316.6	62867.6	65556.4	78312.2	141881	18378.1	217494	321436	48478.8	71571.1
P13647	P13647	K2C5_HUMAN	KRT5	Keratin, type II cytoskeletal 5	54	38384.3	19952.9	20576.9	72561.3	36038.4	36003	20691.9	597807	47226.1	294782	394947	47020.9	929044	10523.2	40958.9	78575.9	580886	46612.4	13646.8	16393.3	35307	61533.4	17404.9	12297	166458	47422.3	39251.5	225418	11397.3	204471	14004.1	89036.5	366832	36468	201157
P23142	P23142	FBLN1_HUMAN	FBLN1	Fibulin-1	54	65964.8	53071.3	144980	48981.8	129370	169242	61047.1	33517.1	80362	52574.9	87838.8	51325.5	53840.7	116194		551143	63077.9	117370	107156	56325.2	311186	76326.1	87301.3	43924.1	165350	151465	171499	203841	39254.6	88654.3	84078.1	148170	313153	83322.1	191348
P35573	P35573	GDE_HUMAN	AGL	Glycogen debranching enzyme	54	7301.97	6293.71	8542.54	21370.8	5219.99	5874.9	7459.84	7756.09	5621.83	9931.77	8539.83	6032.29	8608.41	5613.81		8152.05	7429.96	5890.79	6225.71	7253.34	7898.61	5833.18	6667.24	5938.83	8206.55	6305.25	6472.47	7302.22	6148.4	9393.15	6245.48	10235.8	33307.7	9720.86	67301.2
P50991	P50991	TCPD_HUMAN	CCT4	T-complex protein 1 subunit delta	54	34527.5	27503.3	30004.2	19703.2	28111.1	29699.8	26831.2	15970.1	26681.2	12093.1	16700.5	25807.8	19613.6	27248.4	24403.8	13514	14501.6	28393.1	27247.1	20897.6	15711.2	30911.8	23640.8	29386.3	25593.7	27428.7	29787.6	21605	28651.2	30240.7	27679.7	19635.7	100354	25437.1	72816.4
P55060	P55060	XPO2_HUMAN	CSE1L	Exportin-2	54	13677.2	9808.89	11511.7	33241.5	14316.1	9211.5	10341.2	9792.06	11601.3	12072.7	11319.3	13076.9	12166.6	10090.8	14249.3	7904.95	9922.59	11325.5	11667.5	11638.5	6974.47	10695.7	15206.8	15001.6	10434.1	13995.8	13349.7	9675.45	10263.5	10748.6	15786.6	10538.8	114308	20778.2	116884
Q02880	Q02880	TOP2B_HUMAN	TOP2B	DNA topoisomerase 2-beta	54	12624.6	13612.1	13087.8	22616.6	16571.9	10843.2	19941.6	13098.6	15082.5	20792.4	10391.3	14629.1	7449.01	10376.4		6676.64	17028.4	13147.3	14296.5	8982.68		9842.75	12589.9	18321.3	13081	4397.93	9989.63	10086.2	11037	11531.8	14577.2	10050.9	116598	22133.9	113670
Q13228	Q13228	SBP1_HUMAN	SELENBP1	Methanethiol oxidase	54	265127	38804.2	86927.4	62469.1	89520.6	68614.6	53001.5	20730	36276.9	27629.6	70170.7	48741.4	9996.54	34011.5	327033	80951.3	44929.1	66441.3	51317.2	79698.2	111792	211813	40495.7	41662.9	102852	163274	128166	49493.1	229163	72153.1	79442.9	54067.3	35175.5	50269	105027
Q14974	Q14974	IMB1_HUMAN	KPNB1	Importin subunit beta-1	54	51863.7	34610.6	36621.1	49507.1	40258.5	36189.7	35805.1	45802.4	32669.4	19994	33312.3	30797.5	43752.7	37498.2	32496	24289.8	47960.5	36263.4	36272.9	42803.7	20004.6	40163.5	39971.6	30579.8	37397.8	33462.8	35169	33312.2	38342.7	30026	35325.8	32371.9	86701.3	39835.2	162761
Q5SSJ5	Q5SSJ5	HP1B3_HUMAN	HP1BP3	Heterochromatin protein 1-binding protein 3	54	26504.5	32855.2	49675.2	80527.4	27339.6	27700	57588.3	5720.5	26666.3	25263.8	10841	29041	15759.3	26393.2	39661.5	13119.2	13687.2	34030.3	40544.5	27514.3	27093.9	22405.5	25829.1	26963	10588.7	13373.9	11621.7	13032.1	18055.2	28703.1	25119.6	18754.8	285567	47729.8	157807
Q99460	Q99460	PSMD1_HUMAN	PSMD1	26S proteasome non-ATPase regulatory subunit 1	54	27431.9	17213.7	18942.3	20909.8	20896.4	16598.2	19064	13350.9	15811.8	11248	15655.3	16612.3	17260.8	16532	17360.2	10518.4	14357.8	18696.9	17771.8	17745.5	16884.2	24230.8	19499.2	19765	17651	19740.6	19908.8	15164.9	22818.8	15024.7	20558.2	17711.6	59841.8	19021.9	123922
P00488	P00488	F13A_HUMAN	F13A1	Coagulation factor XIII A chain	53	15678.1	28609.2	13275	21057.1	17463.5	21299.7	23076.3	6878.95	22747.6	10606.8	13956.3	21653.1	4291.55	10639.7	10900.5	27809.2	6352.56	16014	16855.2	12778.6	18217.2	28958.7	30846.8	50896.2	19445.1	16325.5	22996.7	28145.6	55025.9	21418.1	35711.8	14308.1	66888.2	24537.7	58656.2
P02790	P02790	HEMO_HUMAN	HPX	Hemopexin	53	277937	260073	386277	114934	403330	205819	232908	224986	177210	100343	227720	107780	170408	161732	58923.9	802121	98763.1	247266	216774	198560	818911	406498	231041	214295	469513	545661	549756	986885	273814	233788	436153	250422	446473	105811	289571
P08473	P08473	NEP_HUMAN	MME	Neprilysin	53	5211.14	40982.7	14810	6176.34	7499.94	17528.3	8910.45	9629.67	9245.1	2804.45	8145.62	3177.33	4344.05	5668.07			9536.88	18047.1	5269.61	13694.7		10264.1	10425.2	7993.71	5399.93	10422.5	16623.1	3885.75	9863.74	4130.84	6935.26	17255.7	50858.4	14110.5	62561.9
P11413	P11413	G6PD_HUMAN	G6PD	Glucose-6-phosphate 1-dehydrogenase	53	58874.5	22743.9	30743	45973.7	28346.3	31562.4	33984.7	141135	29144.2	23279.4	82841.1	21834.5	81634.7	28022.4	32221.5	26456.5	77619.5	31453.6	29343.7	21124.1	23046.7	45283.9	37702.3	26412.4	53454.8	43215.5	45919.6	39456.4	57752.9	105007	23155	68647	96834.9	34842.1	136822
P11717	P11717	MPRI_HUMAN	IGF2R	Cation-independent mannose-6-phosphate receptor	53	7170.45	8719.6	8301.13	11895.8	8486.47	7855.49	10598.7	6720.62	10709.7	5483.87	5613.06	5572.41	4139.35	9187.13		10458.1	7625	9013.11	8986.63	7964.62	4791.19	5724.34	7766.35	10230.2	4526	5145.52	7838.6	8869.94	7483.03	6710.71	8711.65	6375.47	48820.4	12174.9	95297.4
P17987	P17987	TCPA_HUMAN	TCP1	T-complex protein 1 subunit alpha	53	41519.2	26670.1	25806.9	27187.8	32282.7	31295.4	26193.9	20971.3	25882.6	20161.3	19235.7	31287.2	22185.2	23613.4	44454.9	17683.1	18978	26871.9	25899.6	34710.1	20683	38675	27695.7	33974.4	27695.3	29221.7	33071.6	27729.3	48679.8	29767.6	32074.3	25563.5	131280	34985.6	170077
P38606	P38606	VATA_HUMAN	ATP6V1A	V-type proton ATPase catalytic subunit A	53	14969	8953.58	11691.5	6453.13	8928.15	13929.2	9913.96	18495.8	9651.52	6746.84	14267.6	8662.36	16490	12725.8	22339.8	17512.4	17048.3	10968.4	8753.82	11524.3	11433.1	12782.2	8354.29	8265.21	14911.1	11088.1	13808	20196.3	13765.1	17884.9	9108.95	14531.5	43235.3	15388.9	80133.2
P78347	P78347	GTF2I_HUMAN	GTF2I	General transcription factor II-I	53	5571.36	9490.26	10015.3	14271.8	11414.8	6394.4	11340.3		12442.4	11095.5	4623.18	12949.3	5231.29	6366.05		6122.94	4267.42	9196.15	14421.4	9092.74	9282.11	6838.28	10424.5	13235.6	8768.71	3974.16	7660.9	5209.87	5253.67	7266.73	13384.2	6985.68	56125.9	12934.2	50803
Q02218	Q02218	ODO1_HUMAN	OGDH	2-oxoglutarate dehydrogenase, mitochondrial	53	10775.4	14468.5	11960.8	25426.6	10417.2	17434.6	12201.6	7813.7	13412.1	17115	11073.1	15970.8	6932.41	15497.8		11727.2	9226.24	14539.1	12094.4	15113.1	6329.16	11481.6	8728.73	10654.9	18251.7	13503	19376.4	11922.5	9768.68	12638.6	8666.83	9839.83	108424	22150.1	49488.3
O75874	O75874	IDHC_HUMAN	IDH1	Isocitrate dehydrogenase [NADP] cytoplasmic	52	26119	86780.6	46902.8	45591	33520.7	27683.2	51145.9	19979.8	38729.5	20488.9	32196.1	28660.9	21508.7	57247.1	4733.93	45453.7	17975.7	73072.6	32797.8	82667.7	20078.7	20661.7	86285.6	24547.3	17761.9	20098.6	27254.1	49967.3	18491.5	38620.8	34274.4	27926.9	108852	29795.9	94277.9
P00918	P00918	CAH2_HUMAN	CA2	Carbonic anhydrase 2	52	667769	93952.2	190253	147900	229143	210578	117005	38713.2	53243	34990	64937.9	64332.6	21731.4	79383.6	789184	127223	67446.6	189715	113941	229318	307003	781162	45378	120578	246762	678288	406510	73270.2	778093	252757	216675	145710	343413	225919	182119
P30153	P30153	2AAA_HUMAN	PPP2R1A	Serine/threonine-protein phosphatase 2A 65 kDa regulatory subunit A alpha isoform	52	53846.6	38353.2	45139.4	31359.1	40511.3	30961.5	37602.6	30134.2	34725.7	11502.9	23571	24017.7	36794.2	43174.6	35465.6	17619.2	35794.4	39728.4	40390.6	46865.9	21089.6	48586.6	37591.2	39437.5	25850.7	34332.7	40028.8	31795.1	44285.1	26283.1	38780.3	25132.3	62424.2	34726.2	153931
P31939	P31939	PUR9_HUMAN	ATIC	Bifunctional purine biosynthesis protein PURH	52	42843.4	24000.9	24775.3	30608.7	29061.2	21885.6	23089.9	9744.5	23629.1	8104.55	12485.5	25090.7	12932.4	26238	26092.6	12039.9	10357.2	29576.3	28142.2	25377.9	13826.6	42369.5	32667	23890.8	14761.1	28899.6	34365	16428	35693.6	17012.6	27042.3	12683.7	75607.6	27845	83208.3
P61978	P61978	HNRPK_HUMAN	HNRNPK	Heterogeneous nuclear ribonucleoprotein K	52	152818	199134	134140	75746.1	187532	139607	172635	68610.6	179708	126691	66789.7	177799	64066.1	131124	16152	58497.3	89746.7	206921	191208	123288	39042	90947.8	193774	189958	73832.5	74964.5	97086.9	90431.5	98789.2	71780.9	198616	71988	462424	99910.9	627658
Q13435	Q13435	SF3B2_HUMAN	SF3B2	Splicing factor 3B subunit 2	52	10753.3	10956.9	8651.98	31245.4	11557.1	9087.75	13658.6	3555.88	12204.6	11952.9	4699.88	12264.9	4913.86	9888.63		9815.24	5875.89	13323.6	14148.5	14062.1	5520.12	6836.6	12366.3	12733.5	4135.33	9217.48	7439.75	5722.59	7720.94	7795.29	13436.7	11903.9	34187.6	13786.6	156976
Q16181	Q16181	SEPT7_HUMAN	SEPTIN7	Septin-7	52	28444	36526.9	41584	57579.9	42540.4	28417.6	47091.9	15663.9	43192.3	18651.1	23589.2	33565.5	24752.2	32172.9	9572.73	12188.5	13476.2	35922.5	35121.8	48752.3	17762.6	24487.8	41402.2	38788.2	15660.1	26934.6	27213.6	26856.2	21582.8	20953.9	36826.3	23214.7	128182	45070.8	131185
Q92499	Q92499	DDX1_HUMAN	DDX1	ATP-dependent RNA helicase DDX1	52	14595.9	15839.4	19365.5	14479.3	17734.9	15952.7	18896.9	10596.9	18046.7	11888.7	11408.7	17131.6	9260.59	15188.3		12178.3	9778.13	21082.6	19626	20186.6	10847.4	11722.6	19035.5	18315.5	14741.9	10852.4	11336.6	12267.5	10924.5	14909.4	18718.8	11252.2	66298.1	18556.4	78916.9
P00352	P00352	AL1A1_HUMAN	ALDH1A1	Retinal dehydrogenase 1	51	126962	74798.8	65632.1	46173.8	88426.3	83419.5	79021.2	26239.8	101451	12739.5	64573.3	82706.9	17702.4	59076	153801	84210.6	48075.2	80891.8	89314	56075.6	108076	132059	98400.7	103931	89392.4	121753	105441	50740.2	70788.6	48891.9	97626.6	63176.7	163157	84912.6	247810
P01011	P01011	AACT_HUMAN	SERPINA3	Alpha-1-antichymotrypsin	51	121439	213072	322072	45974	242355	171404	176717	64055.2	95717.1	49119.6	165421	106737	35860.1	115892	220415	1570000	107948	274614	151904	134518	716055	257288	139257	200645	293949	156369	303966	356024	134768	280926	184484	678896	714579	202215	543451
P04275	P04275	VWF_HUMAN	VWF	von Willebrand factor	51	6655.6	5490.07	7748.33	9059.15	8507.48	6201.08	8991.4	2582.02	6048.94	3099.59	5132.21	3155.5		3507.27	16805.8	7897.65	3593.43	6997.31	7232.98	6866.83	8579.08	9724.05	4049.11	8531.27	8891.08	5125.28	5798.31	4498.51	15595.9	4568.41	9474.88	7218.23	40054	8822.26	45794.9
P19827	P19827	ITIH1_HUMAN	ITIH1	Inter-alpha-trypsin inhibitor heavy chain H1	51	30376.7	24516.1	32455.3	20770	52021.4	17357.2	30782.9	16253.5	22959.4	20699.9	39397.1	14128.4	11670	15590.5	21311.4	81139.7	9247.39	22781	21360.1	18358.8	45867.5	38032.9	21207.9	28763.7	34854.9	50415.5	44745.6	49441.7	29773	29647.9	46334.2	16699.6	87217.1	19475.7	54539
P26640	P26640	SYVC_HUMAN	VARS1	Valine--tRNA ligase	51	12564.6	11172.6	10276	33072.5	13302.5	12293.6	12699.5	8840.73	11916.4	16117.8	11280.8	11469.5	11015.1	11340.5		8470.28	7449.15	11564.4	13892.2	9862.85	6360.13	8237.84	12663.4	13053	8500.07	10313	11189.9	11938.3	9893.16	13252.3	13961.3	10880.5	58026.9	16747.3	100628
P28331	P28331	NDUS1_HUMAN	NDUFS1	NADH-ubiquinone oxidoreductase 75 kDa subunit, mitochondrial	51	17195.2	17003.7	12668.5	31072.1	14513	19701.3	14282.4	7429.9	17209.4	8033.28	14379	23296.4	5694.25	13160.6		11287.4	12463.1	22006.2	15846.2	13673.7	13957.7	14657.3	13837.7	17755.5	18109.1	17513.5	26084.3	12549.7	8976.31	14290.7	14541.2	15930.2	57653	16718.6	89935.6
Q13263	Q13263	TIF1B_HUMAN	TRIM28	Transcription intermediary factor 1-beta	51	41818.8	57847.9	47065.6	59581.9	72365.9	50618.5	72203.4	15288	63847	33106.8	27770.6	101641	21212.8	40712.2		25805.1	27299.8	69718.8	77968.6	24635.6	42509.4	32713.4	83431.8	76100.1	29019.5	25300.1	33200.2	19320.2	29536.3	26889.9	73647.8	26304	138581	62564.3	258420
Q1KMD3	Q1KMD3	HNRL2_HUMAN	HNRNPUL2	Heterogeneous nuclear ribonucleoprotein U-like protein 2	51	38136.5	43336.1	40594.6	67260.8	43823.1	65577.6	53320.3	23097.7	46128.4	40258.3	30821.2	64781.5	25197.5	39814.4		30596.1	31743.9	64227.4	47654.5	37135.4	14010.7	34820.9	55876.9	52702	34980.5	20521.9	29318.2	27988	24253.7	32096.9	48123.2	33436.2	161635	41958.7	63593.2
Q8NCM8	Q8NCM8	DYHC2_HUMAN	DYNC2H1	Cytoplasmic dynein 2 heavy chain 1	51	5644.03	3661.45	4679.5	5508.19	3119.1	2775.47	3810.44	35345.9	2932.36	8702.71	3068.19	2720.24		3305.22			2110.87	4997.91	3980.55	5068.31			3200.88	4590.49	7401.13	8741.65	6834.1	6023.74	2602.46	5902.42	3964.69	6424.09	17332.4	13115.8
Q92896	Q92896	GSLG1_HUMAN	GLG1	Golgi apparatus protein 1	51	10565.3	14492.7	12227.5	14344	18477.8	9654.03	15515.8	5285.9	19132.7	9104.48	7798.82	7451.16	6191.72	14295.9		12923.4	7012.76	13045.5	20255.3	20999.1	6429.89	5769.24	13070.3	23093.9	10161.3	5630.24	11993.9	14912.3	9430.84	10403.1	18182.3	11584.9	22001.1	22059.6	38690.9
Q9BSJ8	Q9BSJ8	ESYT1_HUMAN	ESYT1	Extended synaptotagmin-1	51	13144.7	16027	15333.4	18417.1	17114.2	20358.4	13812.7	11772.9	17679.2	18249.3	12980.9	16815.9	11765.1	22367.2		11778.7	12523.6	19048.4	19206.8	13179.4	8006.05	12381.3	14763.9	21130.9	13599	10063.7	15369.8	16364.4	16353.5	15919.3	20476.8	21411.6	105238	22211.5	89673.3
Q9H2G2	Q9H2G2	SLK_HUMAN	SLK	STE20-like serine/threonine-protein kinase	51	6781.39	4852.07	7551.53	12464.1	5514.6	5243.54	6440.68	10189.1	4736.44	7553.81	6450.59	5472.08	15747.4	7164.22	14730.9	8865.92	9908.88	5089.38	4518.52	9753.26	6433.42	5674.14	4795.82	4911.65	7563.3	7047.04	6766.7	7519.93	5409.23	6137.53	5608.26	10496.4	59325.1	8965.43	30996.8
A0AVT1	A0AVT1	UBA6_HUMAN	UBA6	Ubiquitin-like modifier-activating enzyme 6	50	12954.9	9081.39	13461.4	9278.89	11060	7508.19	12824.3	15798.7	10514.8	12154.4	10974.6	7664.47	21791.3	10676.8		6652.64	15908.1	10020.5	9273.03	9593.34	4168.72	8712.99	10352	8594.36	9632.58	10186	10507.5	12680.5	8055.1	11590.3	9490.01	12635.8	81146.7	18608.1	75502.2
O95782	O95782	AP2A1_HUMAN	AP2A1	AP-2 complex subunit alpha-1	50	20880.1	16326.4	18791.8	18506.3	17070.2	24004.6	13815.9	16135.5	15486.9	16804.6	15307.3	14329.7	14938.1	14058.5	16883.7	14091.8	15101.8	20536.4	17026.9	14329.2	12545.8	19887.1	18405.4	19191.1	18039.8	17954.2	15467.3	14479.8	16691.9	20039.5	19035.3	14364.8	67891.6	15839.9	52917.1
P10909	P10909	CLUS_HUMAN	CLU	Clusterin	50	63017.9	44709.9	177326	20921	63882.8	78490	142113	36702	58166.6	68473.5	228865	29964	27204.5	76401.8	64672.4	512246	92867.2	70784.3	54137.3	58012.5	220397	78563.5	55490.8	21126.7	346127	111352	150244	484208	50914.9	166618	58316.3	108521	263924	74095.3	205990
P11940	P11940;Q4VXU2	PABP1_HUMAN	PABPC1	Polyadenylate-binding protein 1	50	16098.6	18536.2	15243.9	20624.6	19803	13610.9	18693.1	9613.37	21354.6	11443.6	12139.7	16361.8	14546.3	20254.5		15660.6	9101.46	16537.7	22752.8	23347.1	13915.4	8252.3	20698	22274.3	10494.7	11286.6	14360.5	14730.3	16938.7	14405	19132	12184.5	96844.1	22538.3	92176.5
P12109	P12109	CO6A1_HUMAN	COL6A1	Collagen alpha-1(VI) chain	50	10527.4	59923.4	30375	10443.1	36356.6	64679.7	11629.8	4904.51	31619.5	11012.1	17846.6	17311.6	6285.84	21410.9		45561.3	3510.27	110618	38545.4	30749.6	18459.9	33630.8	18703.2	54054.2	21092.8	10462.1	26955	20122.4	9326.05	13959.4	18892.4	16959.8	51731.7	45942.2	168403
P23526	P23526	SAHH_HUMAN	AHCY	Adenosylhomocysteinase	50	127117	109736	149070	43437.5	82649.3	81556.1	103845	28073.5	76787.5	33688	53121.1	68862.5	34673.3	115656	81199.2	41986.3	26364.9	103061	87727.8	109698	54662.8	115132	114381	77683.1	47150.1	98860	101198	84189	97102.9	68341.2	86564.6	43212.8	149627	104948	203820
P62258	P62258	1433E_HUMAN	YWHAE	14-3-3 protein epsilon	50	389237	319465	260192	68507.2	331190	424658	299848	250465	270315	126747	259405	454391	325614	210752	235871	198268	338209	355327	260716	290496	331832	326846	387516	254949	300689	298196	295411	220630	313290	212565	300208	93353.9	233255	149704	733334
Q15393	Q15393	SF3B3_HUMAN	SF3B3	Splicing factor 3B subunit 3	50	11805.4	20789.7	16251.4	17409.4	18137.3	18374.9	18481.5	10088.4	19964.3	11674.7	12919.1	19162.4	12200.6	16451.2		9557.56	10187.3	23047.1	21525.5	10733.2	11573.4	10255.7	20771.1	19341.4	12003.2	9434.47	11686.7	13609.2	9399.55	14184.7	20366.1	15889.1	58856.4	26309.4	129136
Q92621	Q92621	NU205_HUMAN	NUP205	Nuclear pore complex protein Nup205	50	4251.96	8130.43	8035.93	15359.3	6244.47	5474.09	7257.76	6168.09	6854.67	12727.8	6504.4	6519.95	6124.65	7201.09		3460.6	6893.36	7657.82	7197.17	8422.78		2744.09	6956.48	7066.41	5221.1	2988.86	5122.06	5465.26	3097.2	5233.3	6609.54	5317.97	43592.2	14251.7	49303.3
Q96QK1	Q96QK1	VPS35_HUMAN	VPS35	Vacuolar protein sorting-associated protein 35	50	16238.9	14781.2	16617.1	19708.4	18377	15471.7	14662	22631.9	18463.6	23653.5	24337.6	20685.7	30729.6	15839.8		20303.5	22672	17085	14208.8	14913	12424.7	12512.7	19118.1	14679.4	18128.3	14105.4	15741.5	19090	9728.03	18952.5	17367.4	15355	59963.2	14675	79725.7
Q96TA1	Q96TA1	NIBA2_HUMAN	NIBAN2	Protein Niban 2	50	26488.8	49204.8	29854.4	49699.5	29629.6	29782.9	30142.8	91509.1	30235.7	63403.4	71002	40942.7	155631	34966.2	21763	48453.1	90649.3	43683.6	23706.1	43555.9	26153.2	20353.7	36792.8	19220	51821.5	23007.8	28983.7	50008.3	15658.7	54629.1	23369.4	55823.5	189888	34285.9	123408
Q9UQE7	Q9UQE7	SMC3_HUMAN	SMC3	Structural maintenance of chromosomes protein 3	50	5050.4	5961.7	5681.49	15638	5887.97	5782.24	6704.08	5355.16	5985.87	4940.15	5335.16	6557.65	4457.35	5143.53		8985.54	5571.93	7697.89	6389.22	5959.4		4321.07	5378.32	7207.51	5173.19	4260.91	4622.74	5767.59	4419.47	4896.83	5982.53	5737.01	30349.3	8655.96	77384.8
O00468	O00468	AGRIN_HUMAN	AGRN	Agrin	49	4899.37	6554.75	6980.71	9959.88	10491.4	12236.4	7095.72	5031.79	8849.53	4745.35	6369.19	7146.93	5332.98	7992.68		8885.54	3737.54	8918.96	9560.63	9992.47	11032.1	5807.76	5126.39	8388.01	11315.5	4980.18	11827	19568.6	3824.4	7739.15	9198.88	11530.2		7869.87	71381.6
O15144	O15144	ARPC2_HUMAN	ARPC2	Actin-related protein 2/3 complex subunit 2	49	30931.6	49571.1	49492.5	30965.1	41839.5	43493.4	63010.7	77115.3	50796.6	37305.3	67640.8	33746.7	64566.2	58995.1	24708.5	35394.9	69782.2	49000.1	44031.3	48808.6	18144.2	30402.8	51728	39966	39294.1	30287.8	44005.2	83266.8	46112.6	105007	43715.9	33868	111196	29777.5	221684
O43143	O43143	DHX15_HUMAN	DHX15	Pre-mRNA-splicing factor ATP-dependent RNA helicase DHX15	49	14613.3	15874.2	16419.6	21597	15955.9	9913.12	18944.8	8090.82	15823.8	24675.3	11456.6	15419.4	8043.03	15682.6		7219.46	10766.1	16541.3	17634.1	15421.4	4580.9	9662.22	17156.8	16464.9	11740	8645.05	12822.1	10773.4	9279.64	13456	18161.6	10868.7	40385.7	11536.2	81026.8
O60313	O60313	OPA1_HUMAN	OPA1	Dynamin-like 120 kDa protein, mitochondrial	49	5372.06	6391.54	6254.8	7045.44	5213.83	5958.64	6553.55	3682.89	5030.64	4780.68	4503.26	6329.83	3506.46	5803.52		3677.03	3405.68	6473.29	5690.25	6064.55		4149.3	5471.05	6592.06	2617.68	5859.95	7706.54	6352.28	5453.29	4473.64	5238.51	6293.46	38769.9	12566.4	37710.3
O60701	O60701	UGDH_HUMAN	UGDH	UDP-glucose 6-dehydrogenase	49	18602.4	16699.8	30128.8	19496.8	20703.5	24405.2	19753.8	8546.95	18535.1	13646.7	18370.6	29621.8	16122.1	19968.8		24347.7	13444.8	23220.6	22065.1	26085.8	22494.6	11136.7	42899.2	33295.8	33904.3	18251.3	21443.2	15079	9923.27	22415.7	28553.1	20308.6	238070	27929.3	132831
P04003	P04003	C4BPA_HUMAN	C4BPA	C4b-binding protein alpha chain	49	83463.5	90330.3	56607	55578.4	97490.6	54318.1	39886.3	42642.7	50931.1	32258.9	32147.8	20381.1	16344.5	43334.1	96041	48866.8	38850	41820.6	57383.5	44143.2	49082.7	63399.1	24981.8	118235	124425	81297.3	133500	100050	79249.5	37203.2	79684.5	78234.7	566275	28779.4	175599
P14780	P14780	MMP9_HUMAN	MMP9	Matrix metalloproteinase-9	49	8388	4258.12	12480.2	16898.4	8427.41	6267.92	10429.6	143754	7892.42	17312.7	96098.6	6122.33	62414.5	4059.99	11424.9	28702.4	159294	8921.1	5026.06	2412.4	16016.3	19171.1	23423	1205.27	60669.7	10400.6	19820.1	42287.7	18829.6	147022	4475.72	129551		10119.1	42837.8
P16452	P16452	EPB42_HUMAN	EPB42	Erythrocyte membrane protein band 4.2	49	164935	16356.6	33212.8	44506.3	54386.4	46586.4	14973.6	6807.23	10617.2	28250.5	10123.5	13887.5	4492.51	13981.5	95416.6	19057.9	18287.7	30938.3	19597.5	34825.9	48180.3	152411	8492.12	19336	49448.7	104362	71221.2	13116.2	134110	51535	42638.4	44844.9	98705.4	24842.4	111919
P23284	P23284	PPIB_HUMAN	PPIB	Peptidyl-prolyl cis-trans isomerase B	49	115084	204793	158124	101863	241278	252083	150475	61882.8	245581	96803.7	74520.5	198246	67917.3	186652	37082.6	115236	42232.2	237541	274219	180892	118606	117863	213789	278300	110537	117080	148026	97142.8	118803	192325	249156	66821	304234	97474.8	332218
P49748	P49748	ACADV_HUMAN	ACADVL	Very long-chain specific acyl-CoA dehydrogenase, mitochondrial	49	24040.1	33624.3	29809.1	21391	23091.3	26689.2	22275	11522.3	29712.8	24705.4	20697.6	44906	12321.6	26197.3		11761.8	17085.2	32975	28059.2	28142.5	11843.3	17127.8	23663.1	25071.6	20861.2	16061.4	33387.1	30626.7	18034.1	25786.8	22458.5	22113	96066.4	37986.6	273948
P60842	Q14240;P60842	IF4A1_HUMAN	EIF4A1	Eukaryotic initiation factor 4A-I	49	52613.5	53835.7	55904.8	93825.7	54932.4	77584.5	64097.4	46254.6	56091.7	33644.3	59328.2	70724.4	86866.1	62321.3	78894.6	41812.1	54359	52698.9	54517.8	62319.4	56554.8	48487.7	68282.2	45639.2	43760.1	47080.9	38367.7	37220.1	39077.9	46114.5	51229.1	49382.5	129277	44401.7	179049
Q92945	Q92945	FUBP2_HUMAN	KHSRP	Far upstream element-binding protein 2	49	22381	23310.9	20287.6	35054	28585.2	18375.3	26736.9	9130.94	26863.4	16762.6	9664.23	32242.7	3920.84	18785.4		10397.1	10616.9	32132.6	32475.9	23646.8	9962.44	11280.3	34901.7	32584.4	8529.98	9418.53	13712.9	10727.2	13517.8	11020.9	38565.8	13467.9	78998.4	20530.1	105756
Q9NZ08	Q9NZ08	ERAP1_HUMAN	ERAP1	Endoplasmic reticulum aminopeptidase 1	49	14000.6	12784.2	16408.3	23870.8	22032.7	14679.5	13982.5	4047.19	17298.8	9321.7	17055.2	32333	10076.7	26112.1		14931.3	5812.58	21055	21277.9	14825.1	8297.95	14692.3	15916.7	19213.7	12208.4	15502.7	17195.4	13752.7	13346.8	17354.4	15162.9	20267.8	170405	26404.4	21364.9
O00410	O00410	IPO5_HUMAN	IPO5	Importin-5	48	16104.4	11440.3	9366.79	7242.91	13232.8	9480.19	10653.5	6432.13	11861.7	5368.63	7417.4	9166.37	7274.14	12488.8	10773.1	6749.45	8597.56	10529.9	12887.7	11327.4	6141.14	13469.7	14705.4	13965	10167.6	11263.6	10774	8129.6	15697.3	9615.6	13905.1	9361.4	23341.7	14402.5	51105.2
O43491	O43491	E41L2_HUMAN	EPB41L2	Band 4.1-like protein 2	48	11596.2	20154	15396.3	13740.1	15763.5	11395.9	13208.7	1909.46	19345	8835.91	9316.61	32091.7	4649.11	11118.8		8029.1	5636.02	17837	25392.2	18201	8247.81	9924.83	31077.1	24687.2	8159.99	9916.33	11567.2	10268.6	6348.66	9459.22	26862.8	13292.2	99171	16046.8	151131
O94832	O94832	MYO1D_HUMAN	MYO1D	Unconventional myosin-Id	48	3240.21	3851.3	3949.26	8770.09	3646.62	2464.17	5721.53	4834.48	4463.4	10129.3	7356.24	4334.9	8604.94	6545.42		5617.29	4738.44	4412.99	4578.08	6478.06		3691.33	3715.78	3257.76	5523.93	3834.45	4238.98	6156.54		6759.83	3312.81	7887.83	36907.1	3385.78	71453.8
P05155	P05155	IC1_HUMAN	SERPING1	Plasma protease C1 inhibitor	48	76325.6	64398.4	152027	15604.9	109930	71427.9	115015	44394.9	51035.6	45050	171742	20336.9	24902.1	103436	78556.7	369615	32511.1	87762.7	76716.3	77982.4	301419	92365.1	56929.7	42196.2	178615	117643	173296	191863	60293.7	143117	121440	257933	69254.3	39392.8	61651.9
P14543	P14543	NID1_HUMAN	NID1	Nidogen-1	48	4630.3	19184.4	9899.16	7207.03	10634.9	25318.4	7333.78	7689.1	9064.15	2749.86	3687.24	12046.2		17935.8	13075.5	6677.85	4285.12	18594.8	10511.2	13026.6	7581.01	10456.3	6244.38	10495.4	11250	5080.87	16627.2	1062.71	8581.34		11652.8	3345.71	22122.4	18909.5	70914.5
P19367	P19367	HXK1_HUMAN	HK1	Hexokinase-1	48	15916.6	17902.9	13970.5	29486.8	15134.2	30372.3	14833.4	14180.3	16069.8	37819	17729.7	30664.8	14812.1	15610		20343.2	14719.1	23737.3	18129.3	20526.8	12449	19291.7	21274.1	18052.6	23224.3	15816.7	24071.3	20808.4	15761.5	21455.9	18466.2	20973.9	201745	37347.4	93415.1
P22897	P22897	MRC1_HUMAN	MRC1	Macrophage mannose receptor 1	48	2455.44	4361.14	5088.85	2643.56	3220.42	4864.69	4378.18	3195.77	3409.36	7176.27	1904.11	1770.54		4254.68		13367.1		3303.38	2703.34	4341.06		4543.93	3022.43	4813.15		2773.17	6000.93	38186.5	3273.03	4625.53	3751.15			5996.32
P23528	Q9Y281;P23528	COF1_HUMAN	CFL1	Cofilin-1	48	288881	258177	284604	167998	350390	300036	306616	186967	311678	94234.3	164885	159002	202343	335541	110225	167907	126945	277845	288959	230134	137849	274074	314527	329954	163888	283975	258406	391578	264465	244273	376166	179308	728612	250827	157107
P27708	P27708	PYR1_HUMAN	CAD	CAD protein	48	10255.8	10354.8	10262.3	7658.71	12487.3	6345.56	10461.3	7735.44	9967.36	8653.01	9347.47	11367.2	8187.4	9416.57		7184.08	10177.4	8454.93	12598.9	10373.1	4154.9	7472.42	13813.1	13444.1	7983.26	7862.02	8415.76	7925.97	7932.08	9465.92	12572.4	14605.3	84075.4	8148.92	46353.6
P29590	P29590	PML_HUMAN	PML	Protein PML	48	12740.1	12158.9	12169.1	26357.6	14335.2	10670.5	13043.3	6562.74	11671.8	10646.8	9594.85	10312.2	5232.37	11437.7		9693.73	8546.17	14387	12566.6	11471.3	14596	9131.41	10120.7	10492.3	13793.1	8102.15	10250.4	14055.2	10250.9	11473	10936.8	13951	76507	15514.5	76278
P32119	P32119	PRDX2_HUMAN	PRDX2	Peroxiredoxin-2	48	1180000	148409	297357	275888	492842	287004	185937	88494.2	116953	23506	67977.3	106994	35280.4	150260	706990	136681	261574	278096	220921	401127	463563	1160000	118883	215718	278774	911521	680750	211719	1090000	278891	412601	251679	629713	499557	411339
P46459	P46459	NSF_HUMAN	NSF	Vesicle-fusing ATPase	48	39519.5	25273.8	27113.2	41083.7	31858.4	30770.4	26678.2	41311.4	26500	27617.4	31677.7	22953.3	34890.6	27617.5	52368.3	26087.7	38642.7	31435.6	32362.1	31255	24788.4	46911	25742.1	28999.3	38483.8	39215.2	29731.2	33955.1	43261.8	39216.4	32968.5	53075.1	149350	24604.3	139155
P60174	P60174	TPIS_HUMAN	TPI1	Triosephosphate isomerase	48	222755	197461	223917	381660	189378	196710	281695	122574	198134	105686	165862	186791	126981	142344	88103	179371	136883	210213	165975	204747	142990	199069	225124	178766	157672	172441	184036	171765	184224	144514	194723	242481	987761	193701	566151
P61247	P61247	RS3A_HUMAN	RPS3A	40S ribosomal protein S3a	48	17524.1	34203.7	28186.4	28251	29417.4	16546.9	41019.4	7734.03	36541.6	33166.1	9379.14	22396.5	23996.8	29504.9	14744.4	17643.4	5864	20211.5	37682.7	22234.8	12516.7	11577.6	38767.8	45668.3	8489.48	12720	15633.8	19247.8	14533.2	30786.8	32953.3	10233.8	198328	31447.6	63467.7
Q00796	Q00796	DHSO_HUMAN	SORD	Sorbitol dehydrogenase	48	24172.8	37073.9	65465.7	24140.3	28417	24963.6	54242.7	13550.8	29686	119192	38807.9	32764.4	27948.3	18803.6	16586.1	123642	14555.4	48768.7	30006.9	57096	44006	25414.5	42507.3	20890.4	73364.4	30260.5	19633.6	62202.9	14573.7	90523.9	28963.3	70348.5	136993	23775.2	75079.7
Q02790	Q02790	FKBP4_HUMAN	FKBP4	Peptidyl-prolyl cis-trans isomerase FKBP4	48	16706.4	22501.9	16345.4	39395.8	19413.1	10246	22656.1	10268.9	19478.6	8242.69	11597.3	24121.1	16342.3	17339.5	10500.3	7565.96	13923.9	21171.2	24266.9	26428.6	9327.53	12764.4	29394.9	24754.3	9761.02	13688.8	15690.1	13468.5	16624.9	12502.3	24331.4	12200.2	32551.8	12000.9	137999
Q06210	Q06210	GFPT1_HUMAN	GFPT1	Glutamine--fructose-6-phosphate aminotransferase [isomerizing] 1	48	10331	14494.2	14838.2	7366.73	12224.6	12631.1	16669.9	8347.59	13818.8	27991.8	16694.1	11062.1	13945.7	24415.7		17772.5	8129.18	14060.7	12589.2	21337.6	12226.6	6453.04	16802.1	14173.9	12114.9	8642.34	9405.24	18853.9	11522.6	28084.9	14176.9	12847.2	57059.9	16558.5	75875.1
Q13308	Q13308	PTK7_HUMAN	PTK7	Inactive tyrosine-protein kinase 7	48	19272.8	15690	15690	14984.7	26918.1	13682.8	26817.6		26860.3	1982.2	6009.52	11813.2		10247.7		5428.83	2271.59	20090.4	24543.9	9887.23	11274.1	12688.1	30213.9	27633.7	5367.33	14392.5	12699.9	6575.57	9680.26	2529.73	31362.3	9288.42	54527.5	15618.4	37208.4
Q5VYK3	Q5VYK3	ECM29_HUMAN	ECPAS	Proteasome adapter and scaffold protein ECM29	48	7853.77	7047.75	7223.31	9179.32	7026.54	5054.67	7386.65	4229.85	6682.02	6645.01	5368.14	5814.46	5224.2	7732.66		5387.02	4727.67	6068.68	6919.31	7165.56		6110.16	7395.94	7068.59	6670.88	6235.88	6342.96	7113.79	7331.15	8023.83	7567.47	7748.03	44005.3	9283.93	27278
Q8N1N4	Q8N1N4	K2C78_HUMAN	KRT78	Keratin, type II cytoskeletal 78	48	6277.93	9231.42	5586.34		10119	6616.41	7084.95	345747	15844	80941	54767.8	23389.3	503741	1688.68	13555.3	22058.2	330046	14395.1		4440.58		10796.1	13018.1		79474.4	14549.3	16367.3	45658.8	3815.02	29593.8	318683	33537.2		18237.9
Q92608	Q92608	DOCK2_HUMAN	DOCK2	Dedicator of cytokinesis protein 2	48	3833.72	2016.74	4234.81	4595.54	2876.81	3825.75	3772	9546.24	2747.16	9646.9	8283.75	1370.44	9390.63	4845.82		4740.81	7112.58	3054.83	2803.82	1470.7	1578.22	9387.3	2657.55	2437.01	6293.24	4768.17	4282.3	7950.61	4913.09	10465.1	8678.44	14209.3		1138.53
Q9Y2A7	Q9Y2A7	NCKP1_HUMAN	NCKAP1	Nck-associated protein 1	48	5648.84	6861.88	7988.01	13919.4	6720.87	5699.4	8544.81	9649.02	7112.05	12091.8	8629.54	7050.44	13349.4	7219.18		6171.56	7696.65	6531.89	6698.65	9556.98		4424.58	7427.77	7032.72	6847.23	4942.16	6428.01	6415.48	5303.07	8179.66	7189.48	10577.9	25716.5	8110.59	39235
O00231	O00231	PSD11_HUMAN	PSMD11	26S proteasome non-ATPase regulatory subunit 11	47	31181.9	26470.5	27356.4	18081.2	29173.9	20889	30374.4	15211.2	27075.5	9188.78	20203.8	24243.3	20357.1	25917.1	23572.8	12998.4	13514.7	24238	25492	20082.1	14165.2	26791.9	27418.3	25061.1	17270.6	21739.7	23636.9	18398.3	24045.6	22759.9	25647.3	15799.9	110872	15175.6	114883
P42345	P42345	MTOR_HUMAN	MTOR	Serine/threonine-protein kinase mTOR	47	4305.98	4120.12	5732.77		3855.65	2817.08	4657.17	2945.4	3756.66	6878.51	3799.32	3640.06	3155.48	5288.1		3276.8	3308.83	3910.64	4389.9	5456.13		2534.15	3891.53	4345.97	3077.52	4126.66	4151.3	2537.03	3945.76	4583.68	3949.38	4255.23	8880.25	5574.22	24090.8
P48147	P48147	PPCE_HUMAN	PREP	Prolyl endopeptidase	47	15377	14270.5	16897.5	9898.06	14610.3	12916.7	18119.6	10610.7	14104	8801.38	13687	13079.9	12576.5	14901.2		12413.1	13438.2	17771.7	13525.4	17916.9	14029.8	13346.6	23722.4	12864.3	10968.8	14135.7	14387.6	13956	11671.7	13223.4	15811	11176.1	19938.5	15991.1	64402
P55265	P55265	DSRAD_HUMAN	ADAR	Double-stranded RNA-specific adenosine deaminase	47	10457.1	9975.26	7534.45	17867.4	10621.8	8633.39	9985.49	5963.55	11019	13979.9	5436.1	9588.28	5454.23	6496.46		6540.1	4595.42	9393.13	11884.9	8645.56	6947.87	5349.57	10600.8	12844	8821.12	3331.72	6137.02	6815.5	7564.19	9789.19	14386	8455.3	51155.7	13603.4	39963.2
Q02818	Q02818	NUCB1_HUMAN	NUCB1	Nucleobindin-1	47	19144.5	24211.1	19201.1	22810.4	28903	31642.4	25649.2	9117.05	23364.4	10454.1	11864.9	23025.9	7220.43	22130.6		30657.1	11305.8	26656.7	28475.5	27260.6	17485.3	15934.3	22289	23926.5	13960.5	12226	22939.3	24682.2	13442.3	15798.1	24836.9	10359	103488	26713.2	103235
Q02952	Q02952	AKA12_HUMAN	AKAP12	A-kinase anchor protein 12	47	6644.28	9636.43	8413.42	22130.1	6514.21	6152.37	7430.84		5264.06		1279.76	2904.64		4807.87			2254.83	7339.66	4728.51	8244.39	4930.67	5870.59	5175.73	4762.32	5088.73	8314.79	5155.79		3487.36	2559.77	5825.61	3623.76	16936.8	8890.08	20680.7
Q04446	Q04446	GLGB_HUMAN	GBE1	1,4-alpha-glucan-branching enzyme	47	14078.7	8122.15	14384.8	14403.3	10946.7	8094.74	17980.8	16800.5	11379.2	14191	14134.8	8276.34	18178.2	11634		8563.23	16230.6	10327.6	11251.5	12120.7	5583.6	11335.1	13702.7	8155.22	10329.9	6730.06	12027.2	12736.1	12363	11937.8	9613.87	18376.4	19683	18273.3	71070.4
Q06830	Q06830	PRDX1_HUMAN	PRDX1	Peroxiredoxin-1	47	318345	262934	344310	86453.7	250003	223190	269118	157073	211240	76489.2	131833	156198	153257	248512	253819	262610	161369	236846	249865	251770	196675	374657	227760	189527	204203	329119	313016	361113	314144	234267	239042	132562	803705	343161	606900
Q12955	Q12955	ANK3_HUMAN	ANK3	Ankyrin-3	47	4585.15	7090.2	5891.04	16583.5	5759.44	3618.48	9145.26		7657.51	4353.06	3426.68	7320.7	2637.75	4455.49		4961.17	3740.85	8657.67	7998.96	7500.21		5421.54	9637.54	6359.65	4031.59	2762.2	4726.43	3761.08	4070.29	4557.37	7545.69	3970.52	32870.7	7971.29	78147.9
Q16658	Q16658	FSCN1_HUMAN	FSCN1	Fascin	47	42506.5	34675.3	39417.8	21233.3	49357.1	35656.2	54663.4	8646.73	49756.2	7065.15	14933.3	18809.3	16073.5	36941	19428.7	24803.6	8430.21	38504.4	48206.4	20393	18360	29077.6	54109.9	64160.7	14012.4	34528.6	32708.4	39288.3	33108.2	19976.2	59906.1	13842.9	157107	45508.9	99173.6
O60610	O60610	DIAP1_HUMAN	DIAPH1	Protein diaphanous homolog 1	46	12896.8	6811.47	8539.3	20996.8	9179.08	7518.13	9270.5	13508.8	8405.82	8404.33	11362.6	6288.08	14419.3	10371.9	10057.4	7310.04	16804.9	8865.03	8265.6	12663.8	6188.02	11380	7828.56	7509.46	9364.42	9859.39	9783.83	12173	13968	11047.4	8226.68	9800.18	33430.2	9777.64	53549.5
P04745	P19961;P04746;P04745	AMY1_HUMAN	AMY1A	Alpha-amylase 1	46	3522.01	2139.45	12138.4		4682.37	10252	7550.73	32586	6798.6	55588.3	47332.8	1449.83	18746.2	7589.36		189710	6520.24	11333.5	7190.93		29115.5	7704.78	36385.3		19969.6	9674.04	14637.9	49155.8		58754.4	9267.61	149557	57560.9	17630.3
P05107	P05107	ITB2_HUMAN	ITGB2	Integrin beta-2	46	10030.7	7378.59	10367.1	11464	9807.8	9390.26	9269.98	85321.6	7522.07	20116.8	36639.5	6500.26	27783.2	7121.84		16781.5	60518.3	7626.52	7672.33	6851.12	5516.44	12527.2	9196.33	4083.29	30492.4	9083.09	20862.1	33862.5	21328.5	33721	6766.52	90694.5		9106.15	22822.6
P07099	P07099	HYEP_HUMAN	EPHX1	Epoxide hydrolase 1	46	12315.3	11483.2	15237.7	14410.1	10459.6	15548.2	14844.8	14259.2	12476.1	53440.5	20954.6	15092.4	17431.3	16516.4		26207.8	19951.1	16328.9	14045	20989.2	9705.88	13565.8	11298.4	11904.8	25191.6	12263	18371.5	18937.2	10106.7	17604.6	11477.7	26241.9	63747.3	23317.6	108962
P08779	P08779	K1C16_HUMAN	KRT16	Keratin, type I cytoskeletal 16	46	8434.64	4758.12	4377.5	14404.4	8379.02	3420.03	8058.79	219732	38520.3	32497.4	158346	9943.27	364831	2059.61	15813	11465	136050	21641.7	3280.02	1324.83	6553.02	8425.84	9237.88		38223.3	10364.1	9708.8	19870.1		27012.3		33114	54296.2	9308.93	28936.1
P15144	P15144	AMPN_HUMAN	ANPEP	Aminopeptidase N	46	10116.2	18134.7	10854	8288.66	21209.9	11339.4	14313.9	21080.1	10077.3	14610	21742.1	3467.32	13654.3	11015.6		19348.6	16172.5	15363.5	10901.2	7685.16	5334.59	11239.8	13503.5	9812.49	11440.1	5672.49	10872.6	18948.2	12329.2	21384.8	9753.14	23125.5	64394.5	7247.63	36774.7
P19021	P19021	AMD_HUMAN	PAM	Peptidyl-glycine alpha-amidating monooxygenase	46	7901.47	5447.51	24103.6	44578.7	10786.2	10043.6	22457.5	12553.4	18193.8	56792.9	35296.5	8889.7	21358.5	13717.8		151893	9854.67	16968.2	18442.9	16452	34150.4	11592	28915.9	5576.03	19610.3	16112.9	18216.8	61054.4		40931.6	19703.3	61807.3	82391.1	18765.4	88074.9
P36578	P36578	RL4_HUMAN	RPL4	60S ribosomal protein L4	46	21318.7	25886.4	22050.7	58802.6	27387.5	15972.6	29829.4	4184.86	27769.6	28329.5	14735.8	23040.9	32485.6	30779.1		20941.5	3276.24	17468.9	43584.7	25171.6	35377.9	10955.1	36064.8	47404.1	6522.27	14596.8	13130.2	26094.4	12859	35727.4	37931	15495.7	125815	29946.4	165803
P36871	P36871	PGM1_HUMAN	PGM1	Phosphoglucomutase-1	46	8780.42	9429.4	14474.1	18086.3	7775.57	10392.3	15278.3	17168.8	9885.39	13650.3	22194.1	11723.1	13261.6	8330.23		17954.1	15515.7	10304.1	8730.37	13347.3	13123.6	9357.48	11094.7	9962.42	16675.3	13029.7	10121	17150.2	8774.65	23744.6	12285.6	15682.7	125154	8411.37	76260.8
P47897	P47897	SYQ_HUMAN	QARS1	Glutamine--tRNA ligase	46	12107.1	17245.3	17022.9	25441	16453.8	11693	18424.4	13255.7	18553.3	16649.3	11218.3	12156.2	17131.2	19565.8		9983.57	10958	15717	19625.1	17219.1	6171	9685.07	16770.8	18221.1	11930.6	7962.27	13949.2	16332.5	10915	16906.6	16979.6	13507.8	38835.3	20168.3	34223.2
P63104	P63104	1433Z_HUMAN	YWHAZ	14-3-3 protein zeta/delta	46	139717	151970	125946	26593.8	140871	210502	206986	317104	161530	66329.8	216183	162401	439194	161982	48158	81322	383053	173360	145792	121789	96712	126995	191401	132414	160222	136054	149199	208396	168171	163563	138494	146498	272378	86714.8	152580
Q14008	Q14008	CKAP5_HUMAN	CKAP5	Cytoskeleton-associated protein 5	46	6551.56	4874.14	4589.89	7429.08	5499.15	3887.24	4908.56	3665.74	4937.26	5599.4	3589.69	3903.85	4067.13	4999.95		3258.03	3698.86	4427.57	5672.75	6773.11	1089.8	6733.75	5220.14	5765.34	3860.34	5284.84	4746.2	4243.42	5742.13	4802.96	5793.33		15508.6	7003.55	19769.2
Q6W4X9	Q6W4X9	MUC6_HUMAN	MUC6	Mucin-6	46	2543.77		4610.28	2791.75		7411.36	5844.25	4374.07	2496.7	8798.34	9519.73		3307.79	1569.69		65273.1	4935.42	3510.9	2589.51		17847.2	12459.5	3985.2	10494	23830.5	3815.77	5119.27	31177.3	4903.98	16437.8		19300.7
Q92598	Q92598	HS105_HUMAN	HSPH1	Heat shock protein 105 kDa	46	14064.8	10586.2	12104.9	15758.6	13421.5	9707.01	14015.5	6419.54	14991	4979.96	7490.63	8819.77	7435.96	10849.9	28238.9	9993.01	9273.86	10604.9	16367.4	12582	10808.8	8997.67	14766.2	14288.3	7862.72	9290.79	11465.3	16592.4	12921.1	8883.78	15515.4	8431.91	86896.6	21507.7	102343
Q99613	Q99613;B5ME19	EIF3C_HUMAN	EIF3C	Eukaryotic translation initiation factor 3 subunit C	46	13235.1	15740.7	14664.2	21986.7	15786.1	12885.9	20138.4	11655.1	15237.1	23390.6	14203.6	18051.4	16334.2	16735.4	17384.3	12990.7	11656.3	15651	17867.1	10393.7	8823.9	7114.42	20293.4	16477.9	10287.6	10841.3	12003.5	11652.7	8699.87	13211.7	15484.5	14308.3	125848	20587.8	204642
Q9ULC5	P33121;Q9ULC5	ACSL5_HUMAN	ACSL5	Long-chain-fatty-acid--CoA ligase 5	46	15263.1	35803	21497.2	32768.1	16318.9	16994	19172.7	16022.8	19029.5	18699.1	5552.05	14108.4	10154.1	40364.3		15168.8	12635.2	34139.2	13994.4	26685.3	9323.93	17064.4	31315.1	10485.6	11357.7	8862.91	14479.1	7801.39	13949.4	7802.95	14806	32397.1	68540.4	21631.3	239327
O00203	O00203;Q13367	AP3B1_HUMAN	AP3B1	AP-3 complex subunit beta-1	45	6283.1	10279.3	8724.87	9285.81	9207.92	7611.18	9399.08	4967.73	9167.77	19123.7	10355.2	8072.79	8858.77	9320.05		15451.6	6123.61	8620.34	8059.23	8032.28	8607.44	8125.6	7946.14	10754.6	10913.5	8496.76	6738.61	11042.7	5709.49	13559.3	8852.4	12001.4	25751.2	12236.9	26421.4
O75955	O75955	FLOT1_HUMAN	FLOT1	Flotillin-1	45	36732.4	14191.1	15414.4	19196	15585	17565	11918.4	25879.9	13497.4	6745.2	15672.4	19497	10162.6	15177.6	31093.1	11099	21569.1	21784.3	13406	13899.1	12875.8	42104	12215.3	13971.9	27286.5	24928.1	29129.8	16720.2	25293.9	19858.8	15922.4	19772.9	52075.9	18079.3	172495
O95831	O95831	AIFM1_HUMAN	AIFM1	Apoptosis-inducing factor 1, mitochondrial	45	19344.8	33967.5	23780.1	19086.3	24974.8	36118.3	17832.3	4827.46	23550.3	19922.6	16042.3	62883.9	5746.26	20366.5		18461	9568.24	44441	32398.9	25202.5	10084.4	24539.6	29764.5	26038.9	27630.2	20526.3	55208.5	17208.8	11780.2	24995.3	24076	19723	96356.5	25486	189569
P07858	P07858	CATB_HUMAN	CTSB	Cathepsin B	45	36695.9	16572.1	27429.6	41363.9	25005.2	42669.8	47187.6	13452.9	23917.2	19675.8	32597	22998.4	15048.8	29510.8		94424	28880.7	29175	32387.9	21721.1	32899.9	27324.2	15024	18312.6	34098.4	28648.6	31484.5	77799.3	22731.9	41081.4	20711.7	79097	77151.7	26355.4	99130.8
P14866	P14866	HNRPL_HUMAN	HNRNPL	Heterogeneous nuclear ribonucleoprotein L	45	21912.2	33670.8	25362.1	51946.4	31721.5	29798	35981	12394.9	36697.9	14283.1	12924.3	34902.5	8755.92	30858.6		15440.3	12895.3	43370.3	41901.2	29418.5	11070.1	15757.1	37532.8	36842.5	14363.8	10689.9	14950.6	16627.4	15902.7	14138.1	36303	13638.4	59056	45540.9	34974
P17980	P17980	PRS6A_HUMAN	PSMC3	26S proteasome regulatory subunit 6A	45	42835.5	18195.2	21579.9	29037.2	25916.7	28762.1	21610	20281.7	20890.9	8209.21	18026.5	23759.5	17128.8	17666.7	39944.5	15512.4	21878	25475	20728.8	17770.4	27668.8	36093	21948.9	21296.5	23738.1	28944.3	23362.1	11753.5	29566.7	18182.4	22996	13776.2	228982	22537.9	81482.2
P18669	P18669	PGAM1_HUMAN	PGAM1	Phosphoglycerate mutase 1	45	106319	90916.1	117576	122102	99500.4	75428.9	130973	116245	107654	50996	100570	61395.5	146504	89892.5	38306.8	61561.7	97855.1	110108	94216.8	94208.5	54431.3	85598.1	121548	105846	73935.4	79322	97431.4	114205	92090.5	96361.2	111457	107832	427900	75246.3	134157
P30740	P30740	ILEU_HUMAN	SERPINB1	Leukocyte elastase inhibitor	45	64928.6	36355.7	70761.3	50162	50715.9	48753.5	96747.7	562060	62200.9	126703	437636	59194.7	490087	50857.3	108848	143988	691469	64674.2	48938.6	39677.5	59575.4	72161.3	81259.4	29445.1	169959	64225.7	94750.9	262004	106548	338231	39618.2	572333	120044	56062.4	76552.2
P48506	P48506	GSH1_HUMAN	GCLC	Glutamate--cysteine ligase catalytic subunit	45	36539.5	6991.28	9735.07	34622.6	19556.3	11480	7421.25	8259.04	11491.1	6678.65	7892.05	20020.7	7460.88	6432.97	53981.8	11616.1	14636.8	10684.3	14825.4	15962.7	16965	36431.2	15213	11486.2	17785.7	27086.3	18913.2	9919.73	34672.6	14713.3	18998.2	14887.5	39606.9	17120	102762
P54578	P54578	UBP14_HUMAN	USP14	Ubiquitin carboxyl-terminal hydrolase 14	45	35597.1	9625.97	13734.8	19861.9	15113.3	14871.4	11075.1	10245.5	9825.41	4355.99	9654.5	12422.9	9651.42	10221.3	42712.7	10777.5	14442.6	14895.4	11337.2	15482.6	20256.5	33853.2	11181.6	12170.2	19793.3	27123.6	18949.1	10791.3	32082.1	16942.2	15313.1	8766.87	56892.5	24084.6	32112.9
P55084	P55084	ECHB_HUMAN	HADHB	Trifunctional enzyme subunit beta, mitochondrial	45	29762.4	73148.9	37362.2	91469.5	31385.5	49489.1	36505.4	19183.6	51221.6	44104.7	25606.8	55861.9	18899	48332.9		26131.3	26702.1	52776	49916.3	48412.6	10780.1	25521.4	47538.7	46471.1	29639.4	36065	45009	39284.5	19176.8	54821.2	41829	22001.7	124420	46295.9	147443
P58107	P58107	EPIPL_HUMAN	EPPK1	Epiplakin	45	5177.16	3235.01	3791.27	2824.47	4427.55	4080.5	3086.06	3765.68	3789.8	3140.16	7770.57	3722.85	6064.96	2806.31			5481.77	4728.58	3051.92	4413.82		6594.47	2557.64	2618.83	4015.38		4489.55	5303.61	2774.02	6931.25	2536.73	5079.68	16346.1	7624.94	18916.9
P61158	P61158	ARP3_HUMAN	ACTR3	Actin-related protein 3	45	30042.4	33111.1	41497.3	37223.1	38390.2	37550.1	48879.1	63368.4	30730.9	14549.4	41171.1	18662.5	40833.2	44541.8	8786.62	32746.3	58725.2	33881.8	32140.7	41661.6	19100.4	23071.2	32317	28351.8	32910.2	22878.9	36005.6	56022.2	41621.1	55275.9	31760.5	37432.5	184641	23251.3	279054
Q15155	P69849;Q5JPE7;Q15155	NOMO1_HUMAN	NOMO1	Nodal modulator 1	45	6240.81	12975.2	8518.88	6293.93	10855.2	11540	8674.91	7581.5	11398	4809.1	7801.28	15935.1	6723.42	10294.7		6626.01	7315.51	13951.9	13064	8635.75	7963.28	7471.55	10630.4	14480.8	10206.5	7301.88	11181.8	10040.1	7098.48	7817.13	11541.4	10534.6	25186.4	14719.2	111082
Q6ZN66	Q6ZN66	GBP6_HUMAN	GBP6	Guanylate-binding protein 6	45	3327.25	2570.64		14870	3523.49	3438.64	3436.14	39868.6	5000.06	20292.5	21235.8	4393.14	77804.7	2255.05		4646.1	32928.2	3956.03					3684.5		16120.2	3656.32	5735.82	8975.52		10868.2		15735.9		9351.88
Q8NC51	Q8NC51	PAIRB_HUMAN	SERBP1	Plasminogen activator inhibitor 1 RNA-binding protein	45	8980.68	11883.6	10392.2	30746.7	16002.2	9552.3	15705.8	3842.42	14223.7	11696.9	4423.84	16966.5	10534.6	14871.1		3520.49	3553.41	10628.9	18369.3	19289.5	3214.8	6766.5	18043	18795.9	3207.46	10710.4	8732.97	10648.7	5760.21	6858.97	18935.1	11193.8	73808.6	25584.1	38450.4
Q92900	Q92900	RENT1_HUMAN	UPF1	Regulator of nonsense transcripts 1	45	7710.85	6539.89	5857.94	10941.9	6825.24	5558.06	7031.27	5124.82	7280.89	6099.95	6411.91	7569.25	5909.03	6266.04		3588.98	5374.04	8435.43	7785.15	8193.46		5092.42	8172.09	6975.01	5101.03	5813.86	7285.67	6391.13	5012.32	7184.99	8321.77	7453.56	27069.6	10880.1	63628.9
Q9BUJ2	Q9BUJ2	HNRL1_HUMAN	HNRNPUL1	Heterogeneous nuclear ribonucleoprotein U-like protein 1	45	9814.82	13453	13157	15686.6	11857.1	8278.59	15888.2	5389.91	10871.8	11232.1	7997.14	11490.8	6074.99	10144.3		7370.66	5914.69	13896	12743.1	12183.6		6932.74	12928	10368.3	8384.64	6690.87	7719.89	10225.3	6470.42	8429.5	12089.6	9563.95	54679.5	16338.1	50752.7
Q9H4A4	Q9H4A4	AMPB_HUMAN	RNPEP	Aminopeptidase B	45	26442.7	20427.4	24201.8	41531.4	23371.5	21005.6	27555.5	31086.4	22123.8	16895.7	27794.2	15861.3	27603	19523.1	8178.09	24191.8	28279.7	19352.9	22483.3	18617.8	13830.5	18083.1	23795	20184.1	21135	19680.1	23501.7	32732.6	19338.6	24494.1	23243.1	37949.5	105219	21306.7	139943
Q9Y3I0	Q9Y3I0	RTCB_HUMAN	RTCB	RNA-splicing ligase RtcB homolog	45	19746.9	20187.3	24622.6	39119.3	22922.3	27938.8	24018.2	12870.7	23036.1	15242.2	15730.1	31621.2	11378.9	16589.5		18594.9	10954.8	31535.5	28447.9	22428.6	20121.7	17427.5	26386	22512.6	16153	14495.8	16768.9	16799.2	12711.4	16018.3	25250.2	19629.7	104066	30845.9	108156
O00391	O00391	QSOX1_HUMAN	QSOX1	Sulfhydryl oxidase 1	44	8738.52	6446.69	16809.8	9148.29	9946.93	10165.3	17027.5	25937.1	10115.8	85692.8	31717.2	5327.78	36099.4	12393		93328.8	25855.1	16441.9	11895.4	19316.6	56928.4	16209.9	14282	8143.1	32891.3	23853.5	20654.1	55510.2	12874	67460	16419	73794.5	625248	13611.2
P00505	P00505	AATM_HUMAN	GOT2	Aspartate aminotransferase, mitochondrial	44	15507.3	22522.1	17119.4	20808.3	16212.9	22654.3	16048.7	11852.3	17942.2	13940.6	16766.9	27184.8	8948.31	16448.6	19996.5	19861.3	7687.09	21953.3	20147.9	12835.3	13389.5	15151.5	17325.5	22387.9	20651.6	13506.4	26297.6	15314.8	11453.6	22168.2	17328	24722.1	75190	21759.9	132335
P04899	P04899	GNAI2_HUMAN	GNAI2	Guanine nucleotide-binding protein G(i) subunit alpha-2	44	57510	65456.4	70733.4	59329.6	68993.4	75017.9	79967.1	185860	65768.9	64792.7	134648	52078.9	162279	56357.4	70680.2	63519.5	149778	68741.3	60031.9	48562.7	43825.8	52697	60552.2	60278	94483.3	64082.1	65330.3	102540	70367.8	117599	61052.5	168676	106892	49732.7	127856
P27797	P27797	CALR_HUMAN	CALR	Calreticulin	44	85212.2	133760	109076	38576.5	132690	171222	103310	119845	148653	39798.5	86888.5	155663	75519.5	183504	18770.1	58460.1	167644	130756	156065	116255	54851.8	69813	124599	178497	95574.7	53848.5	104158	132862	99350.3	84987.7	118959	64664.5	407149	120735	300930
P39023	P39023	RL3_HUMAN	RPL3	60S ribosomal protein L3	44	15947.4	33168.3	33352.7	58887.8	36233.7	16599.1	51637.1	6603.01	40674.7	34124.5	11484.4	35295	46633.3	45478.3	16199.5	24422	8818.04	23737.1	56046.1	29735	12763.1	11293.6	59288.4	60865.2	14761	16678	15511.8	26798.5	23075.8	48192	50488	7825.71	153499	23286.7	110307
P40926	P40926	MDHM_HUMAN	MDH2	Malate dehydrogenase, mitochondrial	44	102522	172351	165340	141794	132463	211444	115153	60393.7	184469	44020.3	102484	249298	44470.8	140768	12637.2	79163.9	111449	220480	192456	106009	53221.6	97028.8	155536	174167	102856	91418.1	243500	110626	88947.9	100307	143853	96277	834420	119306	780916
P62701	P62701;Q8TD47	RS4X_HUMAN	RPS4X	40S ribosomal protein S4, X isoform	44	34014.8	49399.3	40629.5	112930	40646.4	30856.3	55658.3	7486.47	61802.8	42815.6	15927.2	35886.2	39168.3	47410.5		25242.5	4973.38	34731.7	59109.7	41055.5	23070.2	16308.9	56043.1	59333.4	9854.95	20949.5	22736.8	31109.8	14620.2	45389.1	51740.7	10383.1	155543	66123	203898
Q02252	Q02252	MMSA_HUMAN	ALDH6A1	Methylmalonate-semialdehyde dehydrogenase [acylating], mitochondrial	44	13585.6	37666.8	23712.7	46499.8	20657.3	29353.8	22346	6480.44	23589.3	15335.7	13236.2	62904.9	4164.04	25476.6		20330.5	13289	34553.3	25871.2	39492.6	11805	15595.1	29810.5	19088.5	22599.3	15063	28131.4	11115.8	7654.03	17596.1	17376	21221.6	94609.1	26705.6	160664
Q16666	Q16666	IF16_HUMAN	IFI16	Gamma-interferon-inducible protein 16	44	11701.6	9191.88	12227.2	16917.1	8915.72	6571.48	16766.7	7782.6	8378	11241.7	6812.04	6127.11	4942.41	10752.4		6846.5	5405.92	7100.56	10449.9	10538.8	4985.86	7626.35	7374.68	9510.52	6944.67	6639.07	7086.25	7630.74	5328.05	10192.5	9000.54	5795.36	39616.1	23114.9	69163.5
Q8NF91	Q8NF91	SYNE1_HUMAN	SYNE1	Nesprin-1	44	5507.17	3348.84	4756.81	11384.9	3864.1	4272.27	4377.52	8725.29	4942.4	5509.84	6252.29	2321.53	6551.66	3764.93			8761.79	4682.56	3582.25				3888.46	3875.63	6338.79			9677.31		6083.67	3708.16	10285.5	41611.7	23063.7
Q9NSE4	Q9NSE4	SYIM_HUMAN	IARS2	Isoleucine--tRNA ligase, mitochondrial	44	10701.4	18280.5	13791	15810.7	10847	11163.8	11795.8	6642.85	14145.5	17349.7	11810	18113.1	5568.8	15410		7776.16	5523.79	14534	13722.4	12418.2	5598.76	8885.69	12838.3	11100	10517.3	7713.4	15276	13152.1	6097.15	12006.4	10978.6	12911.4	199074	22490.4	488323
Q9UKV3	Q9UKV3	ACINU_HUMAN	ACIN1	Apoptotic chromatin condensation inducer in the nucleus	44	7966.73	8231.05	7311.58	32471.8	8827.78	6262.86	9637.58	5279.9	7803.11	7403.63	4362.08	10697.2	2994.47	8304.97		4544.05	4538.46	9831.11	9973.63	11434.1	2612.18	6301.86	9329.47	8805.41	6035.55		6279.34	5933.44	7114.88	4168.34	9351.68	4214.31	82742.9	19897.5	94310.3
O43242	O43242	PSMD3_HUMAN	PSMD3	26S proteasome non-ATPase regulatory subunit 3	43	25248	15843.4	16530	20714.6	20230.3	11987.8	18015.8	9008.48	17603.6	28457.2	13822.4	13990.8	18030.4	15844.5	16300.1	9894.87	10775.4	14767.7	17138	19816.2	12144.1	20672.4	20115.9	16580.9	10573.7	14948.9	17062.4	15140.4	15406.7	17639.7	19610	12657.9	42017.5	19359.6	71917.4
O60763	O60763	USO1_HUMAN	USO1	General vesicular transport factor p115	43	18414.2	22574.7	18814.9	19548.5	22068.7	15629.5	20218.9	22034.2	22685.8	15297.8	16096.9	18832.5	21855.7	30427.7		14525	24403.9	22452.1	22236.8	30141.1	12884.6	14767.6	29562.8	21958.1	13826.1	10885.8	15519.4	19905.9	15744.8	13315.4	21472	16092.5	96898.7	20557.8	77637.2
O94788	P05091;O94788	AL1A2_HUMAN	ALDH1A2	Retinal dehydrogenase 2	43	38016.9	27962.7	58917.3	42050.8	40127.8	40961.8	50970.9	12123.1	40601.9	3211.97	12111.7	14359.3	8286.91	21354.1	6479.52	5817.8	7016.66	48461.4	36068.8	21792.2	37807.5	38581.2	36512.6	42634	18094.4	42786.9	41280.8	13770.1	13360.1	6459.26	36370.3	12827.3	180248	44782.2	138323
P02649	P02649	APOE_HUMAN	APOE	Apolipoprotein E	43	24436.3	15323.4	28634.9	40016.4	36788.1	35044	52203	10781.8	17775.1	34500.1	76138.3	10099.7	4096.7	22717.2	45081	51864	12028.8	18642.6	20974.8	17556.6	35624.3	28610.3	17518.2	20712.3	93167.9	34599.2	58571	56318.7	27538.2	21960.8	41371.7	18399.4	292966	20061.4	101099
P06748	P06748	NPM_HUMAN	NPM1	Nucleophosmin	43	50627.6	88733	85619.8	176014	97221.7	96520.8	97151.3	18213.4	109370	25394.7	26618.8	148579	15313.8	89791.5		27853.6	44217.6	126638	139814	89561.5	27444	45736.2	129026	109900	30630.5	27892.6	48462.4	47512.7	44982.6	36642.2	132926	33694.3	161242	77066.8	90326.7
P07476	P07476	INVO_HUMAN	IVL	Involucrin	43	8469.5	3032.49	5157.11		3836.06	5785.46	5552.36	151736	6136.83	94306.9	19499.4	5052.82	255531	6066.61		5756.86	156008	4959.38	4695.79	6988.31	7318.93	6299.24	6173.17	8684.77	43006.9	7576.84	8578.84	32860.9		8343.76		31324		6490.38	64464.7
P09429	P09429;P26583	HMGB1_HUMAN	HMGB1	High mobility group protein B1	43	22902.4	37958.1	34911.2	125659	37382.3	24244.4	77979.3	8323.16	25494.7	16511.8	8217.86	34959.8	11522.5	33194	86730.1	15761	8854.68	26075.5	47887.7	52178.3	15945	21265.6	48149.9	45521.2	11556.3	18957.1	8999.44	17700.7	29767.1	25544.5	37170.5	17357.8	137925	51289.5	250303
P18054	P18054	LOX12_HUMAN	ALOX12	Polyunsaturated fatty acid lipoxygenase ALOX12	43	10253.8		3648.5		6016.16	3821.62		98812.7	6506.5	25440.9	16547.6	4933.16	218704	3011.7	107840	12915.4	49094.7	3325.18				4194.47	4794.58		21519.6	6735.02	11640.6	10017.4	11474.5	22469.4		23963		13294.4	104919
P18124	P18124	RL7_HUMAN	RPL7	60S ribosomal protein L7	43	18074.8	29397.7	24920.1	101575	32770.8	20447.3	48535.9	8468.27	37098.9	39946.3	13096.7	26897.8	36548	31605.9		27159.5	22425.9	21111.9	30585.8	35677.7	15382.6	8684.76	31392.8	31000.1	17351.5	12082.3	12568.5	19531.8	17648	29924	23569	15278.1	326072	52045.8	220144
P23229	P23229	ITA6_HUMAN	ITGA6	Integrin alpha-6	43	4763.13	9267.48	7345.34	15378.2	10509.1	10109	5336.42	3996.4	11182.8	3769.53	6659.05	16398.3		6691.72		6517.45	5101.13	14308.3	12469.7	9327.76		8158.75	11725.7	18695.5	5933.68	6173.12	9908.71	7035.89	9945.08	6390.25	13714	6389.29	77731.4	9078.36	67562.4
P23396	P23396	RS3_HUMAN	RPS3	40S ribosomal protein S3	43	30341.1	48682.8	40513.9	33219.5	47086.3	43387.1	50793.2	12876.3	66175.7	90574.2	34775.8	43518.2	50767.5	44058.8		33143.6	17381.6	45905	61434	28498.3	21654	19045.8	68808.4	70075.1	16343	19314.8	27758.8	33608.2	19798.9	66505.5	60551.6	27058.8	107295	34490.9	238112
P31040	P31040	SDHA_HUMAN	SDHA	Succinate dehydrogenase [ubiquinone] flavoprotein subunit, mitochondrial	43	14288.8	16967.7	14504.8	16689.9	12126	17283.9	12386.5	9839.76	14388.2	9572.2	9222.99	16843.1	5346.97	15304.2		10763.8	5607.62	17658.6	16818.6	15676.2	9934.44	11350.4	11653.8	16120.5	13623.4	13459.4	23486.4	13038.6	10829.8	12675.6	14870.7	11575.9	79478.9	23914.3	76132.8
P46777	P46777	RL5_HUMAN	RPL5	60S ribosomal protein L5	43	20081.2	28634	32669	17831.3	31783.4	15791	36595.2	4614.14	33314.4	31058.9	6197.84	24970.3	19627.4	33823.4		11396.6	4712.56	21064.1	34731.7	23327.5	11093.7	10855.9	33230.6	34693.1	6291.83	11459.7	18741.6	16090.3	9247.07	20052.1	27013.6	14316.6	33814.1	16271.5	38415.9
P50995	P50995	ANX11_HUMAN	ANXA11	Annexin A11	43	39497.7	55207.9	44764.7	35503.5	41383.7	48471.9	52398	94158.3	45287.7	54371	76417.8	60022.3	71228.6	39976.7	7749.43	36038.9	98391	62835.3	37936.4	55441.6	18639	34296.4	32675.5	34185.8	64279.7	38812.5	56643.4	53532.2	30280.6	67231.3	31024.9	85951.6	247854	81472.4	331024
P62191	P62191	PRS4_HUMAN	PSMC1	26S proteasome regulatory subunit 4	43	27034.7	15047.4	14701.9	30370.8	17555.8	17044	17024.2	15105.6	15540.1	14380.7	10305.8	15227.6	11894.6	15230.6	31840.2	9043.88	13691.7	18050	16754.6	16777.6	10640.3	24329.5	18495.4	14912.8	16131.5	19000.8	14014.2	11465.7	16385.6	13193	17081	15281.1	51217.6	21178.7	59711
P62937	P62937	PPIA_HUMAN	PPIA	Peptidyl-prolyl cis-trans isomerase A	43	137695	110504	100021	384712	116122	189165	166166	152748	118135	49310	85715.7	130854	88527.6	92928.2	82422.2	95285.3	94933.5	131390	105660	208189	114642	130467	125810	129393	141686	152107	159750	148310	140222	120476	142125	219744	702127	317956	1330000
Q13724	Q13724	MOGS_HUMAN	MOGS	Mannosyl-oligosaccharide glucosidase	43	23682.5	35861.8	34999	48223.7	25871.1	22890.6	36558.9	20422	29198.3	61934.7	30228.2	41796.1	17550.6	34486.4		24605.7	34153.1	26002	30439.2	40381.3	5074.37	15994.7	30928.8	31526.5	25949	15742	26066.8	25381.3	24309.3	35028.2	28766.9	41892.2	121557	56092.8	189059
Q13835	Q13835	PKP1_HUMAN	PKP1	Plakophilin-1	43	8074.7	3600.3		1917.64	6714.01	3381.91	6327.03	150419	6608.02	208492	56410.7	8723.18	290232	4620.39	6126.8	10725.4	106705	8199.05	3426.03			5801.44	5967.75		37383.9	9082.2	11694.7	15252		37655.6		22931.8		10452.5
Q13838	O00148;Q13838	DX39B_HUMAN	DDX39B	Spliceosome RNA helicase DDX39B	43	40449.1	54166	55692.1	29985.6	45432.1	36254.2	57120.2	17017.6	56680.5	23801.1	22604.7	46098.6	25734	50711.7	5333.77	22546	17676.8	54334.4	56039.5	49354.7	23086.2	22935.9	62867.1	53044	25526.4	20493.7	28703.5	32393.3	31062.6	37417.6	52139.5	22452.2	277779	64801.4	223364
Q14103	Q14103	HNRPD_HUMAN	HNRNPD	Heterogeneous nuclear ribonucleoprotein D0	43	56731.1	99533.8	93125.9	64351.1	85926.9	66095.8	105698	11509.8	80920.9	28462	23789.5	57856	18701.3	70295.1	19197.5	33587.7	9631.73	80594.6	92052.1	102363	47558.1	29895	81777.7	82292.2	28344.2	27542.8	30751.2	46265.1	33241	33698.3	90938	28309	180655	101886	289654
Q14254	Q14254	FLOT2_HUMAN	FLOT2	Flotillin-2	43	36592.3	13839.2	18340.2	15598.8	15479.5	21585.3	13111.3	43807	11778.6	14509	20253.5	23930.1	16640.7	14946.5	53098.2	12583.6	34115.6	20392	11580	16409.6	16371.8	34027.3	11015.1	11455.2	31154.2	23908.6	25734.7	12287.8	30101.6	20233	15479.6	24006.3	71704.1	18758.3	176913
Q14573	Q14573	ITPR3_HUMAN	ITPR3	Inositol 1,4,5-trisphosphate receptor type 3	43	2387.53	3918.49	3752.5	3280.97	3740.27	3534.29	2990.13	2755.73	3476.79	5102.22	3501.16	3861.52	3284.98	5295.98		3495.67	3061.86	4413.36	3607.93	5785.89		3273.83	3346.65	3356.12	1962.62		3084.52	4286.7		3401.29	4012.44	4760.79	17864.4	7705.2	133782
Q15424	Q15424	SAFB1_HUMAN	SAFB	Scaffold attachment factor B1	43	6029.84	7993.3	8588.88	24437.9	9914.65	7011.63	8277.83		7841.58	6262.68	3668.39	10696.9	987.346	8165.78			3246.49	10121.4	9970.79	9100.96	1585.41	4965.24	8463.5	8550.17	4748.75	3911.48	5396.4	5408.24	5592.03	5012.46	8946.27	2576.18	28162.5	14495	36434.3
Q6XPR3	Q6XPR3	RPTN_HUMAN	RPTN	Repetin	43								14323.6		5142.77			24189.8			23105.2	3700.06						561.492		2684.21					12404.3
Q8TE73	Q8TE73;Q96JB1	DYH5_HUMAN	DNAH5	Dynein heavy chain 5, axonemal	43		1390.3	2970.38		1008.4					7196.45		1587.5					1663.57	2946.96	1552.74				1188.56	3135.01	3104.38		2846.2	3830.07		3492.03	1401.05	3446.66		5631.29
Q9C0C2	Q9C0C2	TB182_HUMAN	TNKS1BP1	182 kDa tankyrase-1-binding protein	43	5904.15	6883.82	5681.46	13864.4	6267.24	5412.52	8328.57	4732.65	6531.97	4354.05	5150.56	5486.93	6447.36	5715.34		5465.1	7212.98	6754.42	5958.97	9274.22		5159.21	6382.64	6433.24	8637.54	7227.66	5205.25	6962.85	6394.86	5075.05	8268.09	7227.73	40492.7	12442.1	30229.3
Q9NQT8	Q9NQT8	KI13B_HUMAN	KIF13B	Kinesin-like protein KIF13B	43	6561.47	5330.31	6039.26	7278.77	4147.08	4869.49	6099.17	4215.37	4300.14	5120.47	5279.83	6842.12	4569.53	5917.57		6971.7	4936.29	7527.29	4999.36	10300.7	8397.25	3216.52	7020.13	4778.12	6162.48	6562.9	5368.08	4572.79		5334.88	6176.21	7828.27	32756.1	7486.21	39630.4
Q9NVA2	Q92599;Q14141;Q9NVA2	SEP11_HUMAN	SEPTIN11	Septin-11	43	14102.8	14875.6	17992.3	39968.9	15655.9	18504.9	18778.1	8109.86	14208.8	5699.08	9983.79	12494.6	8460.76	11508		17280.9	6470.97	18002.3	15597.2	17197.7	11675.6	9861.54	15839	14885.4	9732.73	12012.3	13144.4	12514.5	12075.3	9851.49	19146.7	7829.56	59318.1	15149	77689.1
Q9Y230	Q9Y230	RUVB2_HUMAN	RUVBL2	RuvB-like 2	43	27023.9	20860.1	21175.5	23214.7	24678.2	24635.6	20452.2	9357.56	20663.7	10558.3	15661.9	32986.6	11504.4	14273.7	24423.1	13099.9	13157.8	29953	24327.6	18607.8	14596.3	28041.9	29389.5	21758.6	21394.1	21151.9	21697.1	15679.1	25098.3	14979.5	26839.4	16588.4	60542.7	20508	114319
Q9Y4A5	Q9Y4A5	TRRAP_HUMAN	TRRAP	Transformation/transcription domain-associated protein	43	3523.67	3300.33	3701.88	11349.6	3723.2	1996.98	3890.98	2489.87	3588.01	6171.71	3112.53	2889.49	2928.05	3252.39			3745.69	3168.26	4247.03	4055.84			3262.22	4155.2	2789.52			6318.8		3293.31	3849.44			4398.63
O00571	O00571;O15523	DDX3X_HUMAN	DDX3X	ATP-dependent RNA helicase DDX3X	42	21842	31158.5	27087.5	52103.9	30556.8	19165.5	28625	25473.1	29778.5	27894.8	22165.5	20769.9	30178.3	29377.1	40802.4	15201.4	28910.4	29072.9	33827	31558.6	9674.87	13052	25873.6	36289.8	15461.9	12825.3	17945.6	25876.3	17607.1	23706.1	34528.8	26643.3	69893.6	42446.7	83382
O75116	O75116	ROCK2_HUMAN	ROCK2	Rho-associated protein kinase 2	42	8891.33	8406.61	10105.8	12238.9	7712.73	6498.32	8575.34	4088.24	5949.71	6912.06	5675.01	4440.18	5316.05	6512.68		5829.55	5672.86	8707.3	7253.46	8822.77	9078.82	8847.49	7151.24	6916.9	6520.05	8329.81	8374.18	7204.59	11130.8	6818.57	8414.68	6433.57	86501.9	8861.84	64485.3
P13645	P13645	K1C10_HUMAN	KRT10	Keratin, type I cytoskeletal 10	42	12213.7	17931.3	8579.77	14508.4	19106.5	30808.2	16216.3	246533	34529.2	312842	191529	26656.3	470298	8018.23	220562	115654	628118	26887.7	7226.38	14605.8	167585	15738.8	53248.4	4808.1	147583	27466.4	20855.7	23477.1	10202.3	189698	5897.91	29381.9		48550.6	51267
P13797	P13797	PLST_HUMAN	PLS3	Plastin-3	42	9251.98	12101.3	12515.7	9177.04	13098.3	10993.2	10673.1	26058.5	11394.6	4960.69	8980.5	10307.1	40237.6	10732.4		7264.76	16058.2	14053.3	7747.97	11126.4	7511.2	9752.79	8781.03	8356.91	16103.3	12920.6	11479.5	11732.4	8164.91	8027.47	9249.02	8188.4	54481.8	14749.5	65780.9
P14868	P14868	SYDC_HUMAN	DARS1	Aspartate--tRNA ligase, cytoplasmic	42	17246.5	15577.2	16492.9	24398.4	16275.4	16704.1	17880.1	12264.3	19627.3	16526.1	17952.1	21691.9	16808.1	14841	13955.7	15225.6	17376.7	18001.3	20242.2	14749.3	13174.6	15059.3	23062	22036.8	16409.1	16996.9	17289.5	17025.9	13014.9	24204.5	21218	18024.2	95357.8	20328.3	147024
P20810	P20810	ICAL_HUMAN	CAST	Calpastatin	42	76223	24986.3	26326.3	26551	32219.5	28591.8	21994.1	16503.8	17140.3	7620.13	16461.2	14623.2	38411.8	16522.6	170408	13160.4	12160.2	24407.6	17542.2	51647.6	32967.6	69699.7	14225.6	16298.3	21401.3	44211.4	36115.8	39231.8	61785.7	21728.5	26095.2	21157.6	70572.4	36420.3	91118.2
P21589	P21589	5NTD_HUMAN	NT5E	5'-nucleotidase	42	21467.3	35845.9	51850.2	18751.7	33293.3	19571	28301.4	21722.3	22751.5	41756.9	94025.5	61472.3	26695.4	25103.8		48596.1	24627.1	35098.2	31348	23699.9	30301.3	32779.4	48454.2	28124.1	37088.6	42667.9	36524.5	120992	5382.98	48205.8	18711	86716.2	248758	25262.1	295496
P30041	P30041	PRDX6_HUMAN	PRDX6	Peroxiredoxin-6	42	1340000	310656	552272	232576	624319	417300	398065	332350	287888	136197	245548	322018	271111	334737	1380000	251818	304104	375505	325391	698168	501923	1260000	282230	357909	570444	993626	763704	282752	1020000	350632	450987	231875	300610	283772	551980
P35611	P35611	ADDA_HUMAN	ADD1	Alpha-adducin	42	45237.4	15181.5	11011.1	47868.6	19051.6	20873.2	13269.9	12094.3	12130.5	7258.07	12418.9	10619.6	6841.15	10426.3	49848.3	8768.58	15143.6	19687.7	13484	24122.8	22289.1	49487	13803.5	13670.3	24198.3	36253.1	22427.3	8960.36	31509	16631.5	18667.7	20239.7	62093.7	21171.7	438101
P43304	P43304	GPDM_HUMAN	GPD2	Glycerol-3-phosphate dehydrogenase, mitochondrial	42	11523.8	16620.2	11203.8	16919.7	13692	19047.1	11641.9	13525.2	15931.7	12473.8	20168.2	27414.5	9613.83	13091.2		14947.8	10759.3	24132.1	17883.7	17103.1	5440.4	17826.1	15329.5	16793.1	19859.3	13938.6	27220.3	22238.2	16761.5	17031.5	17501.2	14586	61007.5	19206.5	90300.4
P54652	P54652	HSP72_HUMAN	HSPA2	Heat shock-related 70 kDa protein 2	42	14676.8	25509.1	16175	13354.7	12283.9	21169.3	16568.5	9327.98	15569.3	6035.82	6563.45	11315	11392.8	13009.8			11730.1	20880.1	15501.7	15795.3	16185.9	13367.7	28174.9	19546.8	15851.3	12377.3	10073.4	6541.82	10152.4	7511.42	24368.1	5559.38	43289	19744.5	53597.5
P55268	P55268	LAMB2_HUMAN	LAMB2	Laminin subunit beta-2	42	4536.61	5681.51	5220.25	8785.76	5749.83	9817.52	4961.33		4933.96	2447.4	5702.32	9958.11		6902.91		6460.09	2736.74	8355.66	5471.94	4744.33		7457.05	2849.51	5825.2	4844.35	6239.31	14337.9	3348.31	3670.51	2498.11	3408.59	5181.18	17213.9	11761.6
P61160	P61160	ARP2_HUMAN	ACTR2	Actin-related protein 2	42	17654.6	22733.6	17025.6	61295.8	25253.6	27428.2	28800.4	58314	24733.3	21847	40608.4	19777.9	57253.4	24025.8	27998.6	26989.6	46791.4	24049	21255.2	19252.3	14919.3	17005	25097.4	21518.4	35017	17307.2	22652.3	39691.2	22462.7	46731.6	20392.7	34713.5	152185	17063.1	152818
Q16851	Q16851	UGPA_HUMAN	UGP2	UTP--glucose-1-phosphate uridylyltransferase	42	19861.3	8445.9	11302	16505.3	10276.6	11494.7	15041.2	22112.6	10259.3	11497.1	19147.2	11018	19447	8548.09	31309.6	16192.4	16177.8	11379.7	9050.66	14709.1	10430.3	14072.1	11164.5	6964.04	14635.6	15233.4	12446.7	20068.6	19447.6	21199.7	10797.2	16999.8	54008.9	21534.4	56861
Q92538	Q92538	GBF1_HUMAN	GBF1	Golgi-specific brefeldin A-resistance guanine nucleotide exchange factor 1	42	5919.36	5451.84	6137.72	11529.4	7282.11	3637.56	5963.11	3460.06	6676.44	7382.73	4255.95	4525.44	3820.37	6809.83		7547.39	4935.37	5142.74	6834.78	7497.15		4808.61	6432.93	7068.97	5002.29	3645.62	5276.28	5863.09	6146.93	5861.74	6286.59	6121.54	76792.7	9053.61	35062.7
Q9NY33	Q9NY33	DPP3_HUMAN	DPP3	Dipeptidyl peptidase 3	42	15563.3	15822.2	14838.6	9663.69	14845.1	11663.9	17368.6	9980.45	14858.3	4089.94	9701.27	9176.74	10346.3	17097.8	15634.7	11530.2	12067.8	15162.3	12774	16492.9	9239.17	19578.8	17163.9	12948.8	8702.67	18279.7	16893.8	15794.2	23821.7	12945.7	13161.4	9028.68	81201.4	32003.1	39856.1
Q9UBG3	Q9UBG3	CRNN_HUMAN	CRNN	Cornulin	42	25362.7	10791.5	5293.31	3412.64	17037.7	12070.4	13050.6	429059	13342.4	101879	78182.3	25482.7	627036	5717.54		26721.5	320361	12305.9	693.812	11124.5	6656.16	21654.7	15055.1	3061.13	122442	32495.4	28360.3	140351	4457.32	27051.8	1640.82	50736.6	35998.4	26996	222057
Q9UH99	Q9UH99	SUN2_HUMAN	SUN2	SUN domain-containing protein 2	42	31082.9	37866.4	34644.4	57375	32631.3	31516.1	39526.7	53501.3	33026	55905.6	47280.2	29941.7	42229.7	24944.9		20931.9	54869.6	40237.7	24921.7	26551.9		15758.9	28739.6	25617.5	34636.8	10640	33763.4	32021.1	37966.2	27321.9	22755.6	50392.2	100564	38737.8	226967
Q9Y446	Q9Y446	PKP3_HUMAN	PKP3	Plakophilin-3	42	7104.35	8485.14	9412.45	23194.2	8107.23	6374.92	7532.02	48949.4	8428.73	36075.9	23214.3	12323.2	102526	7175.04		8754.97	45643.2	12257.3	7541.11	13202	23876.8	5486.11	6754.07	5911.2	22533.2	7058.91	9676.24	12742.6		13536.1	7914.39	17543.2	65631.2	13076.8	86679.9
O14974	O14974	MYPT1_HUMAN	PPP1R12A	Protein phosphatase 1 regulatory subunit 12A	41	6618.02	5485.75	4944.14	21274.4	7286.76	5835.44	5961.7	7159.71	6954.6	3016.05	3415.37	6160.03	5027.62	5440.25		6057.18	5900.73	7631.03	6763.43	8155.47	4767.01	4560.77	6804.76	7204.86	2568.24	6416.96	4702.8	6461.58	6135.11	4015.04	7921.68	7317.16	40663	17189.9	47680
O43852	O43852	CALU_HUMAN	CALU	Calumenin	41	21525.2	38033	30274.5	27949.5	49057	41175.6	29308.5	9438.74	41366	7428.74	13352.7	36173.6	7838.27	36823.5	37987.3	21096.9	14191.9	42996.2	44620.4	32534.3	29088.6	22643.7	36579.2	43067.7	17153	16475.9	18088.3	15342.6	23843.1	9494.25	36071.2	15784.5	106979	38573.9	154520
O60264	O60264;P28370	SMCA5_HUMAN	SMARCA5	SWI/SNF-related matrix-associated actin-dependent regulator of chromatin subfamily A member 5	41	9694.69	9086.15	8702.58	18321.6	10792.9	8448.17	12333.7	10329.4	9985.85	16399.5	7193.36	11062.9	7009	8356.29		14996.5	9223.19	9606.65	10475.6	8722.22		8609.41	9554.45	10661.8	9954.33		9065.67	9706.25	7957.53	9807.15	10045.5	13192.7	57801.1	21323	87260.4
P01042	P01042	KNG1_HUMAN	KNG1	Kininogen-1	41	76244.7	63386.5	123605	54590.4	137554	48640.8	73253.2	38982.6	54110.3	31782	85405.2	29214.9	23371.9	30509.1	41036.2	279833	20821.9	75424.9	65780.1	54430.1	274921	145279	51569.9	68204.2	145094	185718	190166	268026	91639	57429.6	121979	59243	141669	63605.6	107421
P05141	P05141	ADT2_HUMAN	SLC25A5	ADP/ATP translocase 2	41	89379	211345	140727	99161.8	136447	121900	121162	34491.4	194397	200969	105508	121440	68306.7	193063	26613.7	79768.6	34202.1	127740	174714	131795	21178.9	49454.4	127542	169795	53110	73544.8	143994	135192	72985.2	179126	119446	114681	439186	137567	385635
P06756	P06756	ITAV_HUMAN	ITGAV	Integrin alpha-V	41	9244.67	5620.13	6279.52	16257.1	10235.2	14594.7	10264.5		9497.85	3005.01	4157.08	10149.6		5821.46		4429.76	3827.31	8873.05	7717.68	4669.61	6272.96	6954.73	8218.8	9381.65	5966.39	6762.4	7844.61	4247.68	7016.73	4073.81	8506	5974.58	78481.4	12442.1	319515
P07195	Q6ZMR3;P07195;P00338;P07864	LDHB_HUMAN	LDHB	L-lactate dehydrogenase B chain	41	363361	284699	312352	205197	280015	199262	282106	49797.5	233723	17847	82698.4	201858	53845.8	282523	213490	83155.2	32608.5	287200	256049	363044	173709	301137	355161	214232	127033	278467	277496	106040	437955	132373	291841	127485	1240000	355283	746384
P17661	P17661	DESM_HUMAN	DES	Desmin	41	16662.6	10701.5	34091.9	27817.5	33044.1	42807.2	21779.6	2377.5	7764.44		3243.96	5571.54		10985.2			12788.4	42232.7	12725.4	27167	10643.9	27963.3	9002.25	9765.54		8599.16	7937.33	23107.8	19077.8		18697.9	56016.9	81744.3	34776.5	101779
P21397	P21397	AOFA_HUMAN	MAOA	Amine oxidase [flavin-containing] A	41	22282.5	38557.8	42025.7	47386	15583.2	106429	34927.7	6198.93	35732.7	41479	17240.3	7601.75	6539.89	78929.6	104515	19429	17577.7	35586.7	29773.7	56727.5	21559.3	28848	9386.71	8683.08	43571.3	27833.8	45528.3	13744.3	16888.5	18106.7	8223.38	33362.7	265137	47021.3	76890.7
P22102	P22102	PUR2_HUMAN	GART	Trifunctional purine biosynthetic protein adenosine-3	41	8043.31	6952.6	6671.08	13632.9	8657.35	7138.86	8154.76	4915.75	9141.62	4208.55	5676.95	6947.49	4771.22	6624.06		5094.26	5116.38	6334.18	9348.04	5844.71	3029.85	5947.75	9309.4	10186.6	5684.8	5434.01	8488.38	9392.49	6296.61	7565.48	9971.79	9068.67	28581.3	9661.22	54155
P26641	P26641	EF1G_HUMAN	EEF1G	Elongation factor 1-gamma	41	79713.5	105059	97604.1	143698	101905	88189.9	125699	102018	115348	57239.7	87798	103740	127952	130103		48739.8	98301.2	106863	129123	79693.2	28339.6	51822.6	128637	109836	55767.2	42652.1	72618.7	81237.9	61859.6	87523	112940	85815.9	462234	123146	243725
P27105	P27105	STOM_HUMAN	STOM	Erythrocyte band 7 integral membrane protein	41	170319	24200	42709.4	30745	52560.5	71498.7	25832.4	183086	16287.8	151923	116762	28244.4	98550.7	25200.6	155698	64710.1	174560	46836.3	24898.1	34725.8	72789	141078	21709.2	20270.7	125866	110409	82456.6	43085.1	202417	112432	40815	344565	315531	24889.7	133130
P35222	P35222	CTNB1_HUMAN	CTNNB1	Catenin beta-1	41	9207.52	16342.2	15625.2	27123.5	17057.3	12296.8	19169.8	8092.67	18316.6	18630.2	14812.4	21325.8	15535.9	15594.6		10560.7	10293.8	21039.2	20636.2	15396.2	5426.37	9589.82	20513.5	15843.3	10284	7016.82	8806.9	8345.4	5220.6	10325.8	15654.4	12818.9	101562	12281.5	32006.1
P42224	P42224	STAT1_HUMAN	STAT1	Signal transducer and activator of transcription 1-alpha/beta	41	15932.9	11941.3	12741.9	16070.3	16572.7	11597.6	15383	12001.9	17082	9847.23	12409.5	10654.9	12808.8	11575.1		14778.8	10043.7	11239.5	20069.6	9628.14	9770.36	9315.97	13353.9	13604	9095.29	11673.9	14539.4	22830.7	8245.86	15892.7	13068.2	16199.2	89894	17307	60568.7
P43490	P43490	NAMPT_HUMAN	NAMPT	Nicotinamide phosphoribosyltransferase	41	30618.4	18059.1	22652.7	18897.9	14841.9	17833.5	44776.5	50460.5	23981.1	34471.7	47168	11764.6	73939.9	21320.1	8982.83	20448.7	59552.3	20533.4	17257.1	24457.2	15103.8	14222.4	20946	11981	22536.9	14629	20397.6	51898.8	25238.8	69122	13485.2	54058.8	42604.1	19324.6	115450
P43686	P43686	PRS6B_HUMAN	PSMC4	26S proteasome regulatory subunit 6B	41	19996.8	13663.1	13359.8	8838.2	13346.8	10970.1	14760.5	9330.67	13616.3	3337.17	7640.14	10375.2	9231.28	12980.4	9170.18	4836.28	8833.54	12650.5	13967.3	15355.8	5249.06	14528.3	15360	12964.2	7387.95	11140.9	11489.7	10469.6	17956.8	7827.08	14469.4	10220.3	108185	19261.4	35738.6
P48444	P48444	COPD_HUMAN	ARCN1	Coatomer subunit delta	41	16687	25776.9	23394.6	25218.9	23316.7	24917.2	25029.5	13550.2	22010.2	19642.6	16688.3	20404.6	16459.5	27937.5		18637	19283.9	22377.6	22810.6	26629.9	13860.8	11644.6	25905.7	24285	18716.6	14647.5	15415.4	18368.8	13205.1	25849.4	24837.4	20058.1	220414	28218.7	120295
P54886	P54886	P5CS_HUMAN	ALDH18A1	Delta-1-pyrroline-5-carboxylate synthase	41	7415.09	9763.68	5998.86	9941.85	8265.24	7388.22	6387.63	2480.74	11210.1	13521.1	6610.27	10827.8	2182.34	7813.12		12787.5	4525.27	7075.71	11013.9	8046.63	3971.91	8605.08	9026.28	13876.8	10774.9	5389.08	7259.12	5080.65	5938.62	6728.38	10642.6	8112.73	34080.2	16548.5	60940.9
Q15084	Q15084	PDIA6_HUMAN	PDIA6	Protein disulfide-isomerase A6	41	38939.2	47988.4	41313.7	171493	62508.6	78949	39697.3	37163.1	65935.8	30946	55732	87918.7	34646.4	48321.9	31435.2	71378.5	39045.3	64606.9	72357.6	54072.4	38520.4	45500.2	69830.4	79568.9	65635.7	35361.7	48882.4	66473.6	49139.4	46155.8	68405.3	58039.5	390256	151836	474603
Q86UX7	Q86UX7	URP2_HUMAN	FERMT3	Fermitin family homolog 3	41	18874.9	6047.47	13236.8	21610.6	14107	10143.8	10824.1	18009.3	6773.69	27793.1	21929.8	4787.99	33513.5	11519.9	29081.5	16556.7	18613.2	8797.03	7908.84	9695.52	11210.8	24379.8	8827.43	7575.97	19192.7	14482	15327.9	26357.3	69384	29751.5	10290.8	56829.9	63273.6	11514.1
Q8WX93	Q8WX93	PALLD_HUMAN	PALLD	Palladin	41	11649.2	9603.9	11443.9	30100.8	21781	4873.21	15785.9		21334.3	5168.24	3081.02	7616.45	3320.88	8712.34			4099.56	13813.5	21383	5976.59	12001.9	7960.61	13599.9	22279.6	6003.76	5726.66	7689.66	4648.34	10117	3356.93	24134.8	8532.87	77098.9	17749.7	23215.9
Q96G03	Q96G03	PGM2_HUMAN	PGM2	Phosphoglucomutase-2	41	19514.2	11552.5	25524.3	21732.9	12427.3	10813	22229.3	15032.4	11628.9	7118.83	15128.1	11716.3	20470.1	12965.5	19291.6	11645.5	11388.3	12442.5	10909.6	20831.8	14971.1	18122.8	10952.4	8964.73	11178.5	16340	15150.2	20985.5	19719.1	17778.9	12456.1	10011.5	36460	17381.4	55449.8
Q9H4M9	Q9H4M9;Q9NZN3	EHD1_HUMAN	EHD1	EH domain-containing protein 1	41	19233.1	10208.4	13284.5	20416.1	12166.8	13715.5	15535.3	34256.9	12534.5	21313.5	22142.6	11531.8	32508.1	10104.5	27380.8	12724.7	37883.4	11387.9	10931.1	10213.7	13727.3	21387.9	11097.5	11123.2	19854.1	18931.2	14721.8	19217.4	21587.9	29024.7	11611.7	41186.5	93974.3	12911.2	52912.3
Q9HC35	Q9HC35	EMAL4_HUMAN	EML4	Echinoderm microtubule-associated protein-like 4	41	9788.99	10532.1	12899	26101.5	14329.1	8124.69	17194	7463.35	13983.9	13322.1	13007.8	11821.8	7995.99	16273.9		8067.8	6090.26	13231.5	12879.4	18278.1		4927.29	11938	13400.9	5863.78	6671.06	12699.3	20805	6056.41	13642.9	12424.2	14713.5	212017	17563.3	43089.5
Q9Y2W1	Q9Y2W1	TR150_HUMAN	THRAP3	Thyroid hormone receptor-associated protein 3	41	6998.47	10650.3	8512.95	8701.82	9253.77	7076.78	10046.9	4289	8776.22	13765.8	4093.91	12285.5	5361.46	11668.2		5495.14	4009.61	11541	13106.7	9718.86		5250.02	10475.3	10786.7	6306.85	4655.47	5542.61	6447.56	6861.82	5648.36	10425.2	7503.25	40297.2	8822.7	50062.9
Q9Y4G6	Q9Y4G6	TLN2_HUMAN	TLN2	Talin-2	41	6727.06	4172.67	6585.75	10862.4	4891.06	4219.57	6368.42		5499.31	1295.27	2910.79	4302.09	1920.36	3846.81		5949.89	2697.04	8078.56	5509.58	3718.65		7114.47	5501.54	4916.26	3064.34	4681.05	3605.86	6466.91	6373.87	1487.45	5222.9	3974.98	38956.5	10110.4	49652.9
Q9Y4K1	Q9Y4K1	CRBG1_HUMAN	CRYBG1	Beta/gamma crystallin domain-containing protein 1	41		2099.78	1683.83		2500.75	1207.72	1709.45	16480.8	2950.17	5658.69	6417	2615.44	31151.4	2517.55		3967.05	14088.5	3444.31	2165.82	2910.31		2192.93	2641.74	1938.93	6617.01	979.962	2942.89	3742.8		4838.17	3811.92	7270.61
Q9Y5B9	Q9Y5B9	SP16H_HUMAN	SUPT16H	FACT complex subunit SPT16	41	6271.09	6235.4	6516.14	16929.7	8438.84	6058.52	8143.13	6202.32	9047.01	9584.59	4778.72	10861.6	2654.08	5626.55		4545.3	3873.79	7674.23	8864.27	9039.33	8299.31	3936.53	7901.91	10817	7923.17	3459.11	6827.81	4796.94	4885.6	5140.42	10121.7	6000.94	59344.8	11313.8	60332.4
Q9Y5S2	Q9Y5S2	MRCKB_HUMAN	CDC42BPB	Serine/threonine-protein kinase MRCK beta	41	5821.88	5301.68	5031.88	18165.5	5283.42	4337.33	5630.77	3928.21	4833.46	6206.46	4145.94	4404.95	4847.66	5889.68		3350.54	3688.17	5671.23	5392.71	6166.09		4925.6	4185.13	5065.23	6315.64	5288.96	6244.28			5977.43	6671.86	3568.1	42894.4	8770.22	44407.3
O14617	O14617	AP3D1_HUMAN	AP3D1	AP-3 complex subunit delta-1	40	9956.1	6517.48	6738.55	9496.42	7212.17	5357.84	7001.68	7625.03	6655.13	15126.1	7231.87	6330.76	8613.26	6855.2		12015.1	7056.24	6622.25	6191.18	8421.6	7935.02	4934.86	6773.59	7625.68	8668.18	7088.54	5637.52	8814.2	5089.23	10913.1	7682.54	8796.07	19988.1	6050.99	50997.6
O60506	O60506	HNRPQ_HUMAN	SYNCRIP	Heterogeneous nuclear ribonucleoprotein Q	40	12242.7	16846.8	14821.1	5505.9	17838.6	13768.3	18484.8	8977.43	17983.3	10940.9	8847.06	16635.4	11882.8	15965.2	28046	13384.7	8261.65	16722.7	19140.5	13257.7	14896.7	7763.81	19260.3	19294	11683.9	8361.21	9735.77	10951.8	8427.84	8319.4	17461.1	7144.9	25943	19245.6	50085.3
P01876	P01876	IGHA1_HUMAN	IGHA1	Immunoglobulin heavy constant alpha 1	40	253029	176414	290020	346878	254882	219881	322484	561354	238166	757412	735721	112786	635365	151665	131749	1320000	221326	128002	395038	146703	1060000	145023	220915	214691	1160000	639296	530884	731756	195895	1500000	546038	2160000	757913	201826	308895
P13674	P13674	P4HA1_HUMAN	P4HA1	Prolyl 4-hydroxylase subunit alpha-1	40	6912.85	13522	7758.11	17391.1	9973.87	6673.3	8453.18		10399.8	3895.79	2705.72	7088.45	1682.7	5947.35		6035.65	3297.2	10516.6	9649.66	14096.9	10921.9	3690.97	10326.9	12654.6	4665.76	3420.3	5351.41	8388.52	6574.41	2764.66	9470.44	7689.35	26739.3	12754.5	57685.1
P21399	P21399	ACOC_HUMAN	ACO1	Cytoplasmic aconitate hydratase	40	18245.3	18789.7	20161.2	13084.7	17620.2	13216.2	23446.6	7969.6	19715.2	6527.47	12217.2	12872.1	9427.72	15773.5	9254.84	11064.5	6131.72	18537.4	16470.9	18157.4	8659.49	12613.3	22301.2	17827.4	9859.41	11463.9	14296.6	14992.8	11951.4	16712.9	18514.3	11583.6	29145.3	16790.3	111921
P30533	P30533	AMRP_HUMAN	LRPAP1	Alpha-2-macroglobulin receptor-associated protein	40	6594.8	6900.08	7624.15	24906.1	8416.91	5604.92	10047.8	2978.39	7872.24	3860.54	3434.51	4117.25	1678.2	6187.24		7153.19		7562.09	8084.67	7803.28	8122.07	5742.87	4749.93	6852.65	4111.38	6368.66	6667.03	6468.96	6367.33	5086.35	6987.32	4703.6	70336.4	18724.4	33170.1
P40763	P40763	STAT3_HUMAN	STAT3	Signal transducer and activator of transcription 3	40	12832.9	17523.3	19949.4	17751.8	12214.7	12607.3	16098.9	10037.1	10907.8	10648.8	13570.2	9882.31	10475.7	17193.8	9747.26	9721.62	13846.3	12592.7	11264	17400.7	7948.48	8643.54	12233.5	11551.9	10160.6	10460.7	11333.4	14404.1	9463.74	11309.4	11425.8	18488.1	41134.6	23357	27754.3
P49591	P49591	SYSC_HUMAN	SARS1	Serine--tRNA ligase, cytoplasmic	40	18985.4	16523.7	18405.5	25140	17409.2	14157.8	23135.3	11472.6	19121.1	17282.4	14415.5	15387.9	14317.7	16826.3		12367.1	9492.79	18941.7	16863.9	17127.4	16507.6	11255.1	19569.6	15904.8	14520	15248.8	14860	16161.8	12651.8	16936.8	17981.9	12088.2	18791.2	21607	50157.6
P55884	P55884	EIF3B_HUMAN	EIF3B	Eukaryotic translation initiation factor 3 subunit B	40	12059	15233	16317.3	2448.59	15122.1	13369.7	19933	9497.08	15828.1	14469.1	13714.6	15137.6	14714.1	15211.5	11353	11163.6	11282.2	13105.8	15168.8	21911.7	7129.21	9208.35	16732.6	15617.1	10063.4	10936	10467.6	13679.1	10887.4	15397.4	16437.7	11708.5	68114.5	31481	61134.3
P62195	P62195	PRS8_HUMAN	PSMC5	26S proteasome regulatory subunit 8	40	19465.2	13137.7	15170	14007.6	14708	16129.1	14548.5	10896.5	14944.1	8826.35	11912.8	15792.2	13775.7	13939.3	20878.1	10780.1	11914.9	15835.4	12926.9	15516.8	14247	20602.1	16992.8	13914.1	10290	16243.4	12768.8	10540.7	18174.2	10870.9	15037.3	11113.4	50232.2	15309	17161.7
Q16643	Q16643	DREB_HUMAN	DBN1	Drebrin	40	8591.38	10974.5	7727.19	19271.2	16441.7	6311.84	11401.5		18327.5	3616.98	3595.92	7514.03	3309.4	8085.73		7291.37	2649.29	7174.66	14417.7	9855.32	10371.8	6723.73	11082.5	21630.4	8814.38	4906.6	2213.62		8308.59		15946.6		64729.8	24349	19195
Q29RF7	Q29RF7	PDS5A_HUMAN	PDS5A	Sister chromatid cohesion protein PDS5 homolog A	40	2125.97	5496.65	3970	5944.68	6068.71	3970.36	4609.88	5217.25	4929.35	6121.62	4834.7	4224.81	5155.89	4816.66		3501.56	5385.97	5511.59	5467.35	6055.33			5252.28	5526.97	5891.4		5186.15	4013.95	4876.85	4776.27	5716.78	9174.48	15913.1	8354.26	39357.3
Q96HE7	Q86YB8;Q96HE7	ERO1A_HUMAN	ERO1A	ERO1-like protein alpha	40	23420.7	21897.2	26280.6	42801	22340.2	30247.3	23190.6	65799.2	25410.6	35531.7	45114.7	25770.4	162653	31989.3		29802.7	62017.9	36045.6	18663.4	27958.2	17907.6	21241.6	14024.4	16800.6	54041.3	19523.1	48174.7	62728.9	27155.7	33073.1	12878.5	43194.4	107702	44400
Q9NZB2	Q9NZB2	F120A_HUMAN	FAM120A	Constitutive coactivator of PPAR-gamma-like protein 1	40	6789.1	11546.3	11763.5	18298.9	10227.6	6763.68	10185.4	5881.61	11098.6	13501.3	5325.61	8850.85	5000.02	10560.3		8761.58	4193.06	10115.9	11175.4	13342.1	6881.08	5408.57	9178.95	11732.8	8143.66	5541.35	8654.8	7146.95	6327.52	9327.37	10778.6	9668.7	28459.8	16013.4	51123.6
Q9UHB6	Q9UHB6	LIMA1_HUMAN	LIMA1	LIM domain and actin-binding protein 1	40	3402.54	7597.06	6260.18	14861.8	7439.38	6236.33	6806.98		6989.02	3821.68	3926.92	8496.45	4107.61	8228.47		7879.52		7048.52	8150.03	15284		5163.54	6388.42	8645.95	8062.18	4612.22	5516.71	6416.43	3879.5	8152.29	7149.06	6910.95	57645.4	12092.6	27994
Q9ULV0	Q9ULV0	MYO5B_HUMAN	MYO5B	Unconventional myosin-Vb	40		5175.2	5521.41	7612.79	5279.86	4183.68	5871.59	9693.09	4615.21	11196.1	7809.32	5590.03	18014.5	4237.35		7705.67	12300.6	6716.13	5360.7	5355.4		5971.99	4153.37	4895.06	8767.48	4766.28	6150.88	9150.1		7386.29	4943.31	11024.5		8672.28	157965
Q9Y6C2	Q9Y6C2	EMIL1_HUMAN	EMILIN1	EMILIN-1	40	5919.29	14257.7	12755.9	38224.8	16887	17642.6	6598.21		10703		4462.98	9481.62		11268			1534.38	16277.4	15342.7	11825.7	19088.2	16550.3	4331.79	14711.4		3840.35	10600.2	7898.68	12408.2	29367.8	7761.92	9070.19	45084.6	17466.2	64964.9
A5YKK6	A5YKK6	CNOT1_HUMAN	CNOT1	CCR4-NOT transcription complex subunit 1	39	6045	6548.07	7738.16	5936.48	7136.09	4409.62	7991.01	5606.19	7191.25	6441.02	5675.86	7605.11	5528.69	6292.85		5718.35	5233.7	6885.56	8060.91	7644.87		7588.56	7423.09	7666.37	4788.25	6621.68	6263.35	5764	5655.4	6633.57	7264.75	7046.36	53183.2	9648.13	33277.6
P04844	P04844	RPN2_HUMAN	RPN2	Dolichyl-diphosphooligosaccharide--protein glycosyltransferase subunit 2	39	18186.9	34266.9	28684.6	15454	30007	32472.6	26369.8	24357.1	33706.3	110716	44535.2	67287.9	35403.3	25447.3		38304.6	32502	31644.2	33374.8	22346.3	8987.17	19310	36963.8	42178.4	33697	21846.8	25283.1	22806.3	13347.5	35281.7	32844.9	43690.1	102754	46379.2	111913
P05156	P05156	CFAI_HUMAN	CFI	Complement factor I	39	23485.8	14191.3	25705	18492.9	31835.3	15808.4	23766.9	10399	20386.4	19114.2	30265.1	10045.7	14149.3	12299.7	4896.33	119896	4052.14	14418.2	25950.7	16617.1	76815.3	23081.1	16318	18985.8	33018.6	32889.2	44994.1	82047	21055.1	33004	33484.6	55019.2	96668.1	29315.3	32350.7
P07339	P07339	CATD_HUMAN	CTSD	Cathepsin D	39	118612	78360.1	83737.3	72961.8	84166.8	149117	153751	44245.4	90609.2	73555.6	88979.9	93727.4	28380	73043.1	70782.4	281429	126894	121652	123945	55164.5	83185.1	89013.9	77883.9	78358.3	120126	87896.1	137878	125607	63048.5	147274	87714.4	99453.6	374736	120419	339101
P07737	P07737	PROF1_HUMAN	PFN1	Profilin-1	39	160865	112451	133354	169402	156067	297892	158815	444829	162980	84822.4	333871	151537	233963	166668	111691	258326	265167	128940	144738	154223	178130	120110	135559	122958	219650	210689	161165	190926	165455	378412	141015	292023	806208	116485	174544
P12110	P12110	CO6A2_HUMAN	COL6A2	Collagen alpha-2(VI) chain	39	12178.9	55794.8	30082.5	30145.6	27949.3	67873.5	10137.9		28984.3	3819.3	9515.34	16852.8		24570.3		5962.69	5568.95	88937.1	29882.8	26555.2	3232.53	32764	7924.01	45227.3	20329.6	10756.6	22659.7		10800.9		14142.9	9472.09	86713.8	38713.3	62000.7
P14314	P14314	GLU2B_HUMAN	PRKCSH	Glucosidase 2 subunit beta	39	36055.8	49774.9	34682.9	104650	57765.4	56122.9	41673.5	23728.3	51691.7	12113.3	28418.4	70456	17492.3	39259.6	10939.3	28587.4	41436	56352.6	62009.1	37856.9	26734.8	30172.1	54246.3	63852.1	28940.7	25474.9	39173.6	27654.7	27564.8	25794.9	53800.8	27053.3	209275	38247.4	171996
P17655	P17655	CAN2_HUMAN	CAPN2	Calpain-2 catalytic subunit	39	14339.4	13173.8	16052.8	15033.4	13723	13047.2	16828.8	14075.3	12797.4	19845.9	18662	9796.86	24562.2	18402	11378.8	12000	18001.8	12426.7	12483.4	15895.4	12275.9	10112.3	12737.6	12415.5	17967	13799.1	15340.5	20887.5	12701.6	14767.6	12488.9	15216.3	27455.3	11195.9	30314
P26639	P26639;A2RTX5	SYTC_HUMAN	TARS1	Threonine--tRNA ligase 1, cytoplasmic	39	29359.7	18564.1	23276.2	29346.4	24493.4	20563.7	27303.6	24383	24734.4	44635.8	28243.8	26099.7	36335.3	23560.5		24930.8	21834.4	22609	27453.2	27178.7	16946	19769	32248	28306.9	25836.6	22960.4	23719.5	25587.6	27047.9	36556.9	28196.4	20356.7	86825.4	16993.8	313359
P31146	P31146	COR1A_HUMAN	CORO1A	Coronin-1A	39	47294.4	21619.1	50364	43296	27093.7	45429.3	52793.9	53578.8	37579.3	34896.4	43744	18903	82307	67400.7	19279.3	27017	49029.6	31176.9	32271.4	28736.8	25728.9	27326.7	41911.2	19393.6	35495.3	21784.3	37914.6	85729.7	62477	143128	17551.5	89650	184686	42947.7	61868.7
P35998	P35998	PRS7_HUMAN	PSMC2	26S proteasome regulatory subunit 7	39	28514.6	14955.7	13844.4	25027.7	19616.6	21942	13095.3	17030.4	16008.2	8283.69	13581.3	15043.3	13275.8	11554.7	22474.1	14142.2	13617.7	18853.8	16677.6	12896	17042.6	25016.7	17327.2	17587.3	15086.3	21404.6	21668.1	14014	22766.9	14827.6	19209.9	14534.3	55400.4	17341.2	67619.7
P49915	P49915	GUAA_HUMAN	GMPS	GMP synthase [glutamine-hydrolyzing]	39	7202.5	7161.13	6842.47	10215.4	7160.56	6863.66	7835.39	5559.98	7468.58	3058.41	4586.98	5953.65	6263.81	6336.06		4567.12	3825.99	6192.72	6671.01	5637.44	2858.05	5523.28	7597.19	7675.58	4546.3	4500.46	4802.71	5041.3	6674.97	3551.07	8812.11	3000.34	54963.5	11844.1	38251.3
P80188	P80188	NGAL_HUMAN	LCN2	Neutrophil gelatinase-associated lipocalin	39	19459	9853.09	67737.4	11152.1	36836.4	31059.8	87679.6	120560	75527.9	72893.9	108398	13269.9	70870.1	12229.6	59284.6	333499	76128.5	45785.8	38482.7	13596.5	55166.1	56114	45826.7	3644.57	129174	32638.7	84907.3	323950	52408.9	445359	18798.8	706645	87948.2	47917.5
Q02809	Q02809	PLOD1_HUMAN	PLOD1	Procollagen-lysine,2-oxoglutarate 5-dioxygenase 1	39	7778.73	14085	7224.25	13566.1	14418	9706.71	8376.94	5303.71	16012.2	4595.12	4842.88	7351.31	6085.86	10021.5	147691	15342.1	4608.1	9095.22	17932.1	9501.2	31633.7	7450.75	13634.6	23104.6	5703.68	6561.87	7886	11331.4	7082.6	9823.13	18192.8	9697.29	58438.2	17124.2	188841
Q07960	Q07960	RHG01_HUMAN	ARHGAP1	Rho GTPase-activating protein 1	39	32214.3	23362.9	31734.3	43619.8	26993	21905.5	43920.3	18183.2	39570.7	25119.1	24703.8	20566.6	26721.5	32331.3	16116.1	18941.8	17561.1	25577	26247.6	36995.5	23773.2	23627.9	32424.8	26459.5	26624.5	31383.2	26069.6	29486.6	30883.7	28138	29789.6	31096.7	112471	20089.7	179490
Q14258	Q14258	TRI25_HUMAN	TRIM25	E3 ubiquitin/ISG15 ligase TRIM25	39	10323.5	12451	12136.6	14113.6	13616.2	7998.09	10836	4971.3	12806.5	18320.5	8873.01	11722.4	9489.05	11428		9801.63	4491.3	10156.8	14441.5	10654.8	5409.32	7429.86	13126.4	14480.3	7163.85	9325.44	10348.9	13115.2	8720.11	12435.2	13280.6	9283.48	100965	11615.9	19349.4
Q15181	Q15181	IPYR_HUMAN	PPA1	Inorganic pyrophosphatase	39	39718.8	78501.4	50890.3	55765	65837.9	40448.8	48453.7	42085.5	55635.1	15447.9	32283.5	51851.2	54006	46247.4	12808.7	41280.3	36320.8	88245.7	62989.1	53687.7	31014.7	58799.9	80444.5	51148.8	51158.2	38133.6	55296.7	34214.3	29736	26470.2	56501.3	16240.4	113345	17744.5	86505.2
Q63ZY3	Q63ZY3	KANK2_HUMAN	KANK2	KN motif and ankyrin repeat domain-containing protein 2	39	11278.9	10309.5	16675.8	38527.8	11009.1	13887.7	15339.9		10618.2	13635	2675.17	3747.83		12116.8			935.747	14575.5	9881.6	12569.3	2376.75	11212.2	8252.25	8583.11	2770.39	9812.16	5974.69	16154.9	11208	3360.11	8704.68	3116.48	85166.9	22066.3	48584
Q8WWI1	Q8WWI1	LMO7_HUMAN	LMO7	LIM domain only protein 7	39	1634.2	2478.52	2555.65	6551.4	2766.58	2424.79	2372.94	16299.3	2034.89	9048.17	3553.17	2557.06	28223.4	3213.62		3809.01	17771.8	3665.2	1697.05	7002.12		2184.81	2216.58	1382.95	5798.87		2708.94	4963.14	2293.26	3241.2	1564.1	6322.12	20767.1	7487.75
Q92614	Q92614	MY18A_HUMAN	MYO18A	Unconventional myosin-XVIIIa	39	5869.37	3908.93	5567.59	6468.43	5124.25	4057.73	4979.18	8023.81	4259.89	6403.46	6277.16	2807.48	11406.4	5136.88	8442.11	7066.25	8582.01	4684.21	4276.14	4892.92		4789.81	4122.17	4824.08	6453.69	4139.42	5407.75	7203.96	7680.66	6527.03	4394.06	12742.2	33975.9	6283.38	58638.1
Q93009	Q93009	UBP7_HUMAN	USP7	Ubiquitin carboxyl-terminal hydrolase 7	39	11411.2	11926.3	11890.6	14407.5	10646.5	9178.32	14983.2	8926.51	12016.3	8687.45	8148.72	12746.4	10147.7	10074.5	8017.4	8036.93	10054.8	11813.8	12405.7	11014.3	10964.2	11067	13083.5	10766.9	8229.72	8286.93	9115.15	9318.63	12101.2	9606.99	11416.6	13101.1	111237	15466.1	82633.7
Q99497	Q99497	PARK7_HUMAN	PARK7	Parkinson disease protein 7	39	49118.7	22222.5	42103.6	41846	35646.3	24738.2	32556	10053.3	27810.5	8578.73	11610.3	15755.4	7847.39	25243.5	27847.3	15192.2	9572.02	23585.9	28378.2	47292.5	28362.7	43151.2	24441	31960.9	23697.9	42033.7	41079.6	26018.5	65832.4	21162.8	35825.4	28802.8	122633	66653.8	189769
Q9UQ80	Q9UQ80	PA2G4_HUMAN	PA2G4	Proliferation-associated protein 2G4	39	30546.9	19691.6	21390.9	32201.4	27862.1	19605.4	22197.8	13053.7	24451.4	12714.2	13510.5	28510.2	18591.2	20830.4	23630.8	11005.1	12741.6	23514.1	25084.7	19954.8	12038.7	30796	25034.8	30419.1	12611	24307.3	21522.5	18978	30679.8	18330.1	28330.9	16728.2	62044.3	28706.5	197762
Q9Y262	Q9Y262	EIF3L_HUMAN	EIF3L	Eukaryotic translation initiation factor 3 subunit L	39	11496.8	13801.8	14320	13039.6	12012.8	11733.6	15442.7	11529.8	15095.7	20353.4	14398.9	15788.4	16137.4	14286.8		9845.75	11612.8	10631.8	13179.9	10929.9	4498.42	7512.27	14618.3	14259.6	8398.42	10010.2	11755.4	13340.7	10270.3	12300.4	13191	13084.6	111464	16133.8	66988.3
O15067	O15067	PUR4_HUMAN	PFAS	Phosphoribosylformylglycinamidine synthase	38	18344	8854.23	11547.5	21912.9	11842.9	9523.47	12426.7	6069.57	9785.44	4905.09	6783.79	10455.6	4390.69	10164	20546.3	8261.65	6495.67	10115.9	10806.6	15064.3	9195.32	16674.6	12840.1	11905	8381.41	13213.4	13224.4	9441.06	17171.2	8911.35	13408.9	8757.51	71887.3	10005.3	77774.1
O95171	O95171	SCEL_HUMAN	SCEL	Sciellin	38	4341.12	1767.98	2439.53		1558.15		5002.42	49538.1	2742.94	10519.6	11486.2	2849.57	71278.5			5360.21	29458.4	2917.48					2956.43	4264.49	14348.2	15805.4	7925.47	12860		6248.41	6444.15	13721.3		4326.84
O95479	O95479	G6PE_HUMAN	H6PD	GDH/6PGL endoplasmic bifunctional protein	38	11917.2	10819.9	11387.9	11475.6	8895.54	15068	10180.7	8332.03	11473.9	11436.7	12148.7	12736.4	7914.83	12472.1		9627.24	10265.1	11775.1	11691.1	6786.59	10467.7	9954.8	7922.79	8884.86	10698.6	10884.7	8895.17	7987.95	7035.08	13874.6	10118.7	9048.97	42180.7	12621.5	91021.6
P02749	P02749	APOH_HUMAN	APOH	Beta-2-glycoprotein 1	38	71436	66733	90997.9	95692	121416	55548.9	46357.6	27385.7	55452.6	28406.4	65616.2	27915.9	35752.7	41348.9	117943	141796	28414.3	50501	71652.7	72969.6	117319	69946.8	33262.3	45253.8	75286.3	99526.5	139116	227902	67891.8	57171.2	42878	69764.4	245045	97675.9	223252
P17844	P17844	DDX5_HUMAN	DDX5	Probable ATP-dependent RNA helicase DDX5	38	15002.6	12514	12141	25638.7	14501.8	14902.6	12242.4	5571.4	14444.6	12521	10777.6	12351.5	4801.34	9774.15		10103.7	9083.82	13005.4	16613	15826.1		6531.38	10532.8	14829.9	12497.8	11071.7	9019.39	6919.5	10521.5	9681.05	15244.7	11250.4	92427.7	19612.2	97785.2
P22735	P22735	TGM1_HUMAN	TGM1	Protein-glutamine gamma-glutamyltransferase K	38		1375.71			2735.31	2058.98	5581.83	41006.2	5971.13	47595.2	38158.2	5512.78	86456.2	2129.77	30797.9	7557.02	48851	4795.31				6300.65	2270.97		24816.8		5298.81	11028.2		20926.7		24682.8		11034.8
P29350	P29350	PTN6_HUMAN	PTPN6	Tyrosine-protein phosphatase non-receptor type 6	38	6719.1	5062.77	7737.63	12015.1	5477.91	8144.27	8214.35	22465.4	5484.96	16193.5	16041.7	5493.07	18899.7	9918.37		9278.29	19765.6	5958.83	5673.25	7191.89	4249.21	6717.36	7184.94	3905.94	11265.6	4738	8616.91	14750.1	15282.1	16547.9	3683.21	26991.2	38910.4	8216.97	61804.9
P32926	P32926	DSG3_HUMAN	DSG3	Desmoglein-3	38	5458.89	2131.31	1740.93		5791.25	4447.79		61813.9	5897.64	35696.6	28514.1	4088.23	129684	1987		13509.3	72889.3	6348.63				4384.19	5150.3		31466.7	9681	12036.9	25656.7		24609.9		30447.1		12974.3	64678.2
P36776	P36776	LONM_HUMAN	LONP1	Lon protease homolog, mitochondrial	38	12356.6	16743.8	9724.07	10852.5	11247	13370.8	11230.8	3123.29	15017.6	12413.2	6765.36	16870.5	4742.74	9837.4		8471.24	5880.91	14199.4	12517.1	10774.9	2938.21	7579.09	13489.4	12684.6	10108.7	8759.77	16602.7	8907.49	5659.86	10767.5	11681.4	10238.3	30461.5	12426.2	189352
P42765	P42765	THIM_HUMAN	ACAA2	3-ketoacyl-CoA thiolase, mitochondrial	38	16233	20257.7	23998	20791.4	14066.9	19753.3	17042.4	5529.75	20047.1	5022.59	6503.13	14289.2	4113.75	22197		8832.45	3364.73	17963.4	14659.8	14437.4	4374.05	8618.9	11171.4	17752.1	5666.09	8437.59	15401.7	22976.1	11900.7	8347.88	13270.1	5359.87	65774.7	24483.2	142605
P49419	P49419	AL7A1_HUMAN	ALDH7A1	Alpha-aminoadipic semialdehyde dehydrogenase	38	21772.2	31404.4	35089	24395.4	24787.9	25887.3	24825	7803.87	27619.4	8102.41	19896.8	33495.6	11547.5	17137.9		14546.9	11132.5	39816.8	29351.3	18562.5	12150.7	21501	31053.7	22866.2	17646.5	33126.6	27703.1	13796.7	5765.32	16437.7	17663.5	17737.6	64895.9	33834.4	114414
Q02878	Q02878	RL6_HUMAN	RPL6	60S ribosomal protein L6	38	13991.3	26092.1	25735	75487.8	25809.5	11070.3	31330.1	5837.65	27931.3	16470.8	5610.5	17037.6	18127.6	30422		12106.3	6955.92	15760	29010.4	19667.1	6038.14	10775.1	26760.9	25465.6	13178.8	9813.52	12568.4	14381.6	8330.98	17643.1	19261.1	8024.51	128048	36476	120198
Q12797	Q12797	ASPH_HUMAN	ASPH	Aspartyl/asparaginyl beta-hydroxylase	38	6102.46	8600.46	6728.29	10386.3	12837.9	8162.23	9177.1	4295.19	11241.5	8991.08	6438.64	10480.9	4016.32	9164.45		4630.56	4821.47	10177.3	11050	8129.49	5968.77	6740.65	8366.9	11043.1	6939.78	6151.7	10726.8	8096.75	7737.69	6160.77	9324	7684.5	87868.9	8603.62	44884.2
Q12965	Q12965	MYO1E_HUMAN	MYO1E	Unconventional myosin-Ie	38	9039.43	5275.16	7174.17	18332.6	6262.11	5717.47	7106.66	10780.2	6705.13	11008.4	8261.07	4537.84	10262	7629.45		7574.66	8989.71	6329.02	5275.08	4130.2	1680.78	5538.12	5172.29	4757.31	7436.44	6790.27	6057.76	7274.51	3235.26	7968.31	3797.71	9267.82	36284.6	10418.8	24654
Q92626	Q92626	PXDN_HUMAN	PXDN	Peroxidasin homolog	38	8828.57	13392	5334.26	8344.29	8244.65	8633.63	8675.42	45941.9	6610.03	561.835	5008.2	3984.51		14003.6		4204.38	4365.66	8269.69	8605.89	10815.7		3699.44	5162.59	11091.3			2982.03	1875.42	5251.77	1514.37	11451		17046	11742.5	89803.6
Q99536	Q99536	VAT1_HUMAN	VAT1	Synaptic vesicle membrane protein VAT-1 homolog	38	68590.6	67448.8	71726.1	86707	78275	90746.3	114647	222524	98202.4	63471.9	141995	48354.1	175516	101355	33545	96316.1	140845	91364.7	65881.7	35009.3	55256.1	71273.7	81088.1	62778.1	84035.4	72363.7	56185.9	112550	55762.1	107076	67181.6	90276.5	164796	28217.1	256602
Q9BXP5	Q9BXP5	SRRT_HUMAN	SRRT	Serrate RNA effector molecule homolog	38	7981.87	8217.79	7633.51	12145	9731.13	8945.86	9979.86	4015.03	7446.32	7820.06	5190.56	9628.95	3446.33	7519.89		4181.81	6915.7	10045.7	9040.5	7424.59		4491.13	9826.14	8074.48	4836.69	3557.68	4873.56	4297.38	6639.91	4383.71	8276.96	6503.39	17447.2	9272.39	49202.4
Q9NTK5	Q9NTK5	OLA1_HUMAN	OLA1	Obg-like ATPase 1	38	30813.5	10779.3	13353.6	23606.2	16900.6	12448.2	11482	8581.03	13804.8	10033.9	9527.38	11337.5	12977.4	9434.93	25570.5	7770.23	10013.2	14537	15690.1	14607.7	12119.9	27488.9	16963.4	14757.4	13638.2	21504	19599.4	11526.5	25272	15414.6	19501.8	9833.68	16029.1	9196.43	62479.6
Q9NYF8	Q9NYF8	BCLF1_HUMAN	BCLAF1	Bcl-2-associated transcription factor 1	38	10129.4	13221.1	15449.1	24395.6	13192	8047.19	14713.9	7059.93	13001.9	15044.5	6933.1	15395.8	5936.7	17500		15585.7	4167.05	13376.2	18559.2	23045		5066.43	16688.1	16232.7	9781.08	6015.22	6484.82	4475.65	8180.79	6613.67	15805.4	7584.04	64120.9	19903.3	38169.8
Q9UBG0	Q9UBG0	MRC2_HUMAN	MRC2	C-type mannose receptor 2	38	8850.85	12167.2	11431.4	31686.9	17589.4	7835.96	14376.8		18335.3		2991.28	6756.3		13693.9			1597.41	10949.4	17307.6	9623.15		9935.96	11469.7	17234.5		6294.46	6720.09	2191.54	5952.82		15113.9	5962.29	67531.3	25299.7	130135
O15231	O15231	ZN185_HUMAN	ZNF185	Zinc finger protein 185	37	5449.16	8690.66	3327.52	13931.4	7103.88	2371.98	5617.25	24024.6	7243.65	10087.8	9165.42	7222.12	49623.3	4103.21		6546.11	27054	6742.63	9007.38	10252.2		5004.75	10997.7	11913.8	16960.8	5152.22	7939.74	19464.3	2915.57	9315.31	13687.5	14450.4	73243.9	11326.1	100987
O60488	O60488	ACSL4_HUMAN	ACSL4	Long-chain-fatty-acid--CoA ligase 4	37	4959.13	8077.38	5998.75	4938.56	3836.75	5590.86	4531.56	4386.6	3823.9	12044.6	6807.11	3340.59	4648.79	9011.07		15213.8	6865.02	7052.63	4313.53	9423.96	5364.08	6755.73	6949.31	4430.21	9336.29	5931.49	6084.56	7663.91	6886.99	16230	5810.98	10642.9	60695.2	11136.6	45555.1
O60664	O60664	PLIN3_HUMAN	PLIN3	Perilipin-3	37	16980.6	11435.8	12966.7	18127.8	14865.8	12498.2	16483.5	13902	10302.2	5545.25	8758.73	10881.1	18365.6	10241.9	13273.4	10125.8	7811.41	10554.5	10429.7	12476.9	15510.2	10086.2	12199.1	12104	14890.3	12313.5	10200.1	16407.9	9936.72	13064.1	15630.4	11028.8	135321	12236.1	97990.4
O94874	O94874	UFL1_HUMAN	UFL1	E3 UFM1-protein ligase 1	37	9752.08	14048.3	13546.1	8766.78	11540.3	10549.8	13832	15368.1	12248.7	18953.1	12704.4	13552.1	16958.8	14342.9		9549.33	13676.7	12341.5	12028.8	15672.7		8908.38	15585.5	12004.6	10741.4	9717.95	11875.4	13554.2	6459.5	12216.4	13899.9	16320	82177.8	18971.8	54623.2
P04792	P04792	HSPB1_HUMAN	HSPB1	Heat shock protein beta-1	37	99022	174219	178337	257972	106241	171891	102022	362562	112624	116952	190124	106761	537521	136993	34938.1	103130	537469	176320	113020	140423	138551	113818	113727	101261	196927	162903	158470	248554	74072.8	140968	128611	191821	606650	136393	612928
P05091	P05091	ALDH2_HUMAN	ALDH2	Aldehyde dehydrogenase, mitochondrial	37	19828.1	23603.2	19558.7	15192.6	23930.2	35809.2	18852	22387.1	29034.8	18287.6	27919.7	59741	13560.7	24366.5		47167.3	45284.2	33262.1	28557.5	24293.9	17569.4	29472.8	21001.2	24117.5	50027.3	26240.8	42168.2	31604.5	18198	30904.9	20400.1	32406.9	99691.5	33385.7	22358.1
P10253	P10253	LYAG_HUMAN	GAA	Lysosomal alpha-glucosidase	37	9880.83	15105	17005	14531.9	12952.9	15068.6	21882.4	8478.04	19649.7	7974.92	13977.5	28875	5638.42	17549.4		43407	10621	22069.2	25893.2	13185.6	11653.2	9061.24	19770.2	10618.6	10884.6	7241.79	9793.17	16901.9	6988.46	11889.6	11677.4	23365.6	60225	17871.8	160902
P13489	P13489	RINI_HUMAN	RNH1	Ribonuclease inhibitor	37	93381.4	55396.1	61756.9	18017.6	64669.3	53570.3	43895.8	50367.9	44001.5	15139.4	23528	13318	48093.4	42190.1	46771	33512.1	50197.6	43118	37713	43344.2	33429.8	72373.7	42412.2	51319.9	38200.6	72192.3	89044.2	109356	103139	36285.4	56642.3	39421.9	104590	46251.3	106958
P21796	P21796	VDAC1_HUMAN	VDAC1	Voltage-dependent anion-selective channel protein 1	37	21723.3	49369.7	34186.8	53932.4	28669.1	54458.3	26972.5	15100.9	36281.1	14477.5	35520.9	56276.3	15539.2	38898.9	49418.7	27556.9	29490.8	52312.5	37542	46280.7	13359.9	23271.4	30357.8	50745.3	32701.3	29528.7	64246.3	40958.6	20761.7	37753.6	41404.6	33033.2	72741.4	80040	349830
P25786	P25786	PSA1_HUMAN	PSMA1	Proteasome subunit alpha type-1	37	50480.3	27410.3	32985.1	44910.3	27646.9	29001.4	30110.6	8656.9	30955.9	12222.8	16042.2	26546.6	11113.7	35205.9	36561	18967.1	15981.1	32190.3	29598.2	29878.9	19519.7	42103.3	32624.2	34316.5	11051.8	41005.9	27930.8	28775.5	30098.8	29462.4	35815.5	12341.4	133161	31213.2	214344
P30084	P30084	ECHM_HUMAN	ECHS1	Enoyl-CoA hydratase, mitochondrial	37	19441.3	49074.4	28647	23159.8	19377.6	35818.7	27386.1	7418.99	31709.2	7412.82	13562.4	18663.8	7099.86	27025.7		15979.4	19740.2	33517.2	30361.8	29206.7	9372.04	17455.6	23411.5	28131.3	20419.6	15033	41901.4	26045.2	12390.2	17342.5	24903.1	16749.5	57549.9	24712.3	286327
P35232	P35232	PHB_HUMAN	PHB	Prohibitin	37	36410	63364.3	33469	37087.1	35867.6	61088	39863	22514.3	48178.7	12753.8	25034.1	81541.4	10441	48036.6	29151	18186.1	27891.8	51847.9	41068.2	36460	15326.5	32839.2	37434.6	47920	32187.2	31436.7	59363.7	41637.9	26064.7	23624.7	31490.8	28847.3	151088	77933.6	160746
P35612	P35612	ADDB_HUMAN	ADD2	Beta-adducin	37	39400.6	4088.16	7727.93	26608	9013.71	10691.3	3880.07	5352.72	3118.67	2816.97	2863.39	3417.19		3805.02	65856.1	5774.2	5903.99	7469.32	3859.69	7644.53	16906.9	37173.7	2879.78	4197.3	13535	24213.9	15197.9	2402.09	23690.6	8946.86	8415.16	6631.41	24725.3	5143.23
P41218	P41218	MNDA_HUMAN	MNDA	Myeloid cell nuclear differentiation antigen	37	9202.33	3397.17	6160.55	29718.6	6504.42	5724.92	14815.1	52240.2	6239.22	156615	63364.6	7816.95	84361.2	4657.32	44724.5	21158.5	19117.2	7033.25	4956.05	3611.47	11386.6	12576.6	16749.7	3776.97	24210.5	8949.13	18106.7	32011	17325.6	161173	2520.79	55079.5	55192.6	8401.82
P52790	P52790	HXK3_HUMAN	HK3	Hexokinase-3	37	5932.02	2504.2	5494.52		5198.04	7759.06	7094.36	96872.8	4710.95	8905.44	54114	5652.67	48301.9	3572.58		24144.8	96424.4	5455.27	3510.86	2429.39		10428.4	11021.3	3530.53	25753.1	5200.63	17199.6	41239	18069	39746.1	5889.19	58748.4	70496
Q15582	Q15582	BGH3_HUMAN	TGFBI	Transforming growth factor-beta-induced protein ig-h3	37	20223.5	21231.2	28550.6	34493.5	60646.7	19173.5	36483.4	8380.11	46205.1	17005.5	24397.3	14710.9	8684.89	32681.7	25789.4	30932.8		37503.7	47328.3	23624.8	20272.2	19599.8	23507.7	101566	34670.1	18019.1	22325.8	29458.1	16505.3	14956.3	83495.4	17989	121317	59481	185682
Q8NBS9	Q8NBS9	TXND5_HUMAN	TXNDC5	Thioredoxin domain-containing protein 5	37	33328.6	37885.5	46006.5	54369.7	72192.9	52185.7	51379.8	6807.49	49922.1	7711.25	14236.1	38136.3	7323.24	42184.9	26049.6	18504.1	13168.9	48394.5	56668.4	28218	20201.6	27623.8	41336.9	51045.8	20849.1	22940.9	24783.3	22227	39050.9	27235.4	54302.6	15890.2	95296.6	54785.5	139166
Q96AC1	Q9BQL6;Q96AC1	FERM2_HUMAN	FERMT2	Fermitin family homolog 2	37	24905.8	20581	27579.7	37338.6	22210.3	29791.8	33360.7	10801	20200.6	9368.41	15253.7	12716.9	14568.8	38672.8		6740.13	7665.84	22234.4	19556.9	22948.5	16719.2	22677.2	19217	21873.3	13799.7	21908.2	15724.2	1440.57	24711	7828	22594.9	15142.3	63862.2	16368.5	144970
Q99879	Q93079;Q99879;Q99877;Q16778;P58876;P57053;P06899;Q8N257;Q96A08;P23527;P33778;Q99880;Q5QNW6;P62807;O60814	H2B1M_HUMAN	H2BC14	Histone H2B type 1-M	37	207645	599663	570805	814143	464259	330812	846185	98494.8	501495	278596	370734	399731	437550	449275	66283.7	193561	29686.6	422297	664184	385629	160243	170001	458993	477908	56805.6	79120.1	170468	611866	218784	864538	464438	189170	3170000	821162	1490000
Q9HCC0	Q9HCC0	MCCB_HUMAN	MCCC2	Methylcrotonoyl-CoA carboxylase beta chain, mitochondrial	37	8479.24	31037.2	18963.8	9860.14	11505.1	21813.9	8808.56		15208.3	4828.44	5987.12	26130.6	1589.97	15884.2		5957.31	6707.12	22271.5	17762.1	15922.7		13770.8	13101.8	15605.4	15977.4	15951.1	38923.7	7780.52	7518.43	9521.31	13098.7	12675.5	33714.5	23072.9	40927.1
Q9NTI5	Q9NTI5	PDS5B_HUMAN	PDS5B	Sister chromatid cohesion protein PDS5 homolog B	37	10276.1	14014.1	15795.7	37752.9	12729	4456.55	18908.8	9127.76	12756.4	19233.5	9345.02	9342.88	6544.8	11960.5		2063.82	6659.34	10484.2	13550.2	16394.4		9525.42	12320.5	16073.1	4566.64		8239.13	10666.8	8953.06	9414.41	12630.2	9606.72	172703	26565.6	200376
Q9UJS0	Q9UJS0	CMC2_HUMAN	SLC25A13	Calcium-binding mitochondrial carrier protein Aralar2	37	9381.98	15191.8	8357.76	15902.6	10381.9	12466.3	9175.74	5372.95	12571.3	14343.3	9328.93	23282.2	5051.77	12157.9		10145.2	6582.28	13357.7	13306.9	11990.1		8962.79	11178.1	12894.2	11000.7	11225.3	18494	7189.58	5804.61	10462.9	11511	14135.2	43356.4	16911.7	65528.2
Q9Y5X1	Q9Y5X1	SNX9_HUMAN	SNX9	Sorting nexin-9	37	13656.1	11123.7	12072.4	28374.9	7820.69	8695.6	17603.1	16550.9	11189.4	10016	9513.65	7876.72	19974.2	10940.1		10271.5	9640.29	10831.7	8543.81	17159	5165.26	7370.12	7493.85	5884.5	10852.5	9912.9	7988.38	9601.74	14457.9	6675.03	7192.84	13572.9	72054.6	16793.5	97702.3
O00429	O00429	DNM1L_HUMAN	DNM1L	Dynamin-1-like protein	36	5144.94	6486.93	6324.19	11151.9	6139.09	5852.12	7247.54	4280.4	6872.5	4310.47	4680.21	4629.08	4413.5	6733.16	22447.1	5496.16	4761.26	5923.19	6410.28	6703.04	6703.91	5226.8	6219.39	5971.2	6124.11	6059.84	6322.36	5980.63	8652.26	5433.23	7011.81	6460.72	34736.3	9408.24	84058.8
O75367	O75367	H2AY_HUMAN	MACROH2A1	Core histone macro-H2A.1	36	53168.9	60115.4	66590.7	81694	48843.4	24476.5	92301.7	26211.5	51154.6	158826	35326.9	37011.6	39818.1	53956.9	8715.82	35380.3	14540.5	47049.4	52259.6	54338.7	8571.99	30288.7	47714.7	43350.7	28974.3	14115.5	37993.3	59060.8	41723.6	48098.7	31908.7	22962.9	120571	140606	426313
P05109	P05109	S10A8_HUMAN	S100A8	Protein S100-A8	36	221556	69702.4	193484	107426	180790	141018	262695	2090000	208552	580768	991643	136014	1600000	106738	311643	464413	1550000	184342	130487	54034.1	207172	347087	359518	34274.7	1610000	221901	452150	1150000	693070	1830000	54674.3	4150000	270236	133072	100301
P05165	P05165	PCCA_HUMAN	PCCA	Propionyl-CoA carboxylase alpha chain, mitochondrial	36	4530.77	7365.59	5276.5	9503.54	4676.13	8706.15	5792.78	10756.2	6040.97	6087.77	5968.42	13137.4	3013.72	5844		7831.75	4857.19	8529.39	6561.19	6938.81		7541.26	5763.82	5858.74	10145.5	8235.53	12303.8	5529.65	3638.83	7291.42	5272.78	10587.3	29137.7	9175.06	55740.8
P06681	P06681	CO2_HUMAN	C2	Complement C2	36	19555.3	17994.5	23200	17654.1	31431.4	14567.8	25344.5	13619.7	15726.2	18280.2	24673.3	9349.12	8772.47	12975.4	9375.19	50992.8	13983.7	16069.1	23820.1	15413.6	35224.4	28171.1	18945.7	15148.7	26156.4	31966.6	38262.8	82728.4	16026.3	28336.1	25818.9	19127	89739.5	16837.7	104591
P06702	P06702	S10A9_HUMAN	S100A9	Protein S100-A9	36	183537	43592.1	143705	46511.5	148215	92218.7	237939	1130000	110553	98099.7	424718	82737.9	1210000	56631	1350000	218847	1710000	88697.1	76596.4	63344.8	73628.4	400269	219693	22574.4	861728	149849	292678	785882	441495	1110000	33957.1	1770000	172422	134088	134423
P07910	P07910	HNRPC_HUMAN	HNRNPC	Heterogeneous nuclear ribonucleoproteins C1/C2	36	75036.3	168185	143863	45278.5	141191	119659	159901	18897.4	149428	83640.6	43909.5	198986	35735.9	145242	15186.9	42887.7	20400.8	181979	189532	87100	40630.5	56699.5	181734	167980	26071.9	37668.9	51131.6	77391.6	52022.8	66412.7	161445	55163.4	358888	146680	297217
P12268	P12268	IMDH2_HUMAN	IMPDH2	Inosine-5'-monophosphate dehydrogenase 2	36	9507.7	13927.1	11966.1	14623.9	12982.4	9506.92	14940.1	6567.44	15387.7	7154.46	10930.7	10157.6	6152.73	12906.1		6404.4	5378.25	10522.5	16809.8	17367.3	9578.39	6151.99	14987.1	12863.8	9738.67	6256	9835.65	13497.6	9642.42	9542.28	14529.1	13683.9	58414.2	22982.9	99591.4
P14598	A6NI72;A8MVU1;P14598	NCF1_HUMAN	NCF1	Neutrophil cytosol factor 1	36	4790.43	1099.85	6010.83	18515.6	4463.94	3343.05	5707.64	63770.3	4017.58	59465.1	41995.1	4050.27	55189.7	2206.4		13325.7	97756.9	5322.85	3127.77	1732.01	5119.75	8170.63	8857.12		18336	5634	11559.1	30861.5	15901.6	54348.9	3050.94	67929.8		5585.92	79548.7
P19878	P19878	NCF2_HUMAN	NCF2	Neutrophil cytosol factor 2	36	4365.28	1249.19	3011.37		3608.64	2577.67	3756.9	36378.2	2552.27	12404.8	23237.5	3229.21	28522	1053.21		10032	37165	3359.52	2722.6			7271.87	6673.28	1993.43	14529.4	3189.72	10561	15470.5	11227.4	24904.5		27633.8		12033
P20073	P20073	ANXA7_HUMAN	ANXA7	Annexin A7	36	70534.9	46843.7	36185.1	59588.3	45889	54775.4	37615.7	57694.1	46593	52222.5	54419.1	50864.3	51040.3	33984.4	43354.6	36392.6	70684.5	54577.8	40009.4	29224.8	43277.1	75147.5	40080.3	56071.6	76107.2	68542.9	67151.3	43860.6	67175.5	55188.8	50230.3	80088.5	150107	65396.1	186070
P20742	P20742	PZP_HUMAN	PZP	Pregnancy zone protein	36	8181.56	4003.41	25593.8	15662.2	15416.2	5168.36	7237.92	4383.11	6561.51		5090.75	2332.5		3290.14		67033.5	2740.03	20431.2	7730.07	8686.07	14815.7	56005.3	5559.88	6023.27	11393.4	110318	12172.6	14180.1	18477.2	6835.71	9253.16		57001.5		59137.4
P24752	P24752	THIL_HUMAN	ACAT1	Acetyl-CoA acetyltransferase, mitochondrial	36	16448.8	21953.8	24083.7	33696.6	15520.6	23792.8	14526.3	11084.1	17524.2	9278.62	10599	17610.1	5394.05	17322.8		11189.7	9860.96	24406.3	18544.7	23718.8	10390.6	14441.9	14249.5	19007.6	18678.3	14036.4	26060.3	20006.5	13666.5	13456.9	15855.5	18426	104362	16502.7	35864
P27487	P27487	DPP4_HUMAN	DPP4	Dipeptidyl peptidase 4	36	9460.72	5356.71	15944	7368.4	7795.18	21552.1	17459.2	7610.25	8431.91	16932.9	51282.1	7050.9	9498.95	57034.8		38109.8	16644	7362.07	9017.14	13686	16484.7	5285.79	8033.25	2575.18	15002.4	5766.68	17624.6	43061.6	2845.6	26445.4	5031.71	33449		3114.25
P45974	P45974	UBP5_HUMAN	USP5	Ubiquitin carboxyl-terminal hydrolase 5	36	26632.3	10266.7	11845.3	14310.8	14670	13953.2	15376.4	11216.8	11204.5	8066.88	11739	12193.8	11927.9	11452.9	23988.1	7543.91	16353.1	13578.5	12477.8	17019.4	13441.8	25260	13963.7	12418.6	15094.5	21789	16942.1	13859.6	30379.3	11187.4	15065.1	17093.6	83161	16420.7	25392
P51572	P51572	BAP31_HUMAN	BCAP31	B-cell receptor-associated protein 31	36	11842.7	20303.4	16376.1	12624.9	14732.7	13572.8	21989.8	21160.1	16314.1	39699.5	21560.8	19302.5	22576.2	17636.6	10059.6	12506.9	22747.9	17608.3	17000.1	21184.9		11583.7	16675.1	13633	14482.1	10619.9	13955.1	14567.8	13703.8	17527.2	12319.4	24396.4	57967.8	19696.5	41069.1
P62805	P62805	H4_HUMAN	H4C1	Histone H4	36	819338	839354	939706	463124	987562	555470	1550000	626895	689541	2130000	1410000	676115	1270000	708687	1330000	699780	540281	660162	833557	727028	504846	724846	769188	802778	432149	194530	917106	916275	765301	1280000	856273	1380000	1140000	792593	2580000
Q12905	Q12905	ILF2_HUMAN	ILF2	Interleukin enhancer-binding factor 2	36	24761.5	40444.2	31191.6	14520	33115	24979.7	43360	11900.1	42393.3	15244.9	14806.7	38755.6	10951.5	32794	5878.23	11746.9	12336.6	39955	43796.6	28686.2	12348.9	14105	43468.1	38971.1	9936.97	8422.76	20842.9	19736.6	14190.2	18225.1	38263.1	14251.7	41730.8	33454.2	122414
Q14571	Q14571	ITPR2_HUMAN	ITPR2	Inositol 1,4,5-trisphosphate receptor type 2	36		3473.22	3641.02		3418.33	2308.17	2955.21	4494.04	3246.88	5970.18	3384.14	1816.82	5764.87	2712.5		4560.58	4858.05	2959.79	3337.07	2782.24		5860.48	2993.73	4329.82	3688.57	1763.39	7106.95	4559.31	5159.34	3766.97	3598.14	8114.74		5940.17	36089.7
Q15008	Q15008	PSMD6_HUMAN	PSMD6	26S proteasome non-ATPase regulatory subunit 6	36	30128.5	20088.6	18637.7	43163.5	23432.2	20186.9	19829.8	19386.6	23519.5	16896.8	19429.8	19095.3	22781.7	20756.7	24744.4	14133.8	17990.8	19987	22029.7	19122	18834.6	24952.9	25943.1	19701.8	15902.6	25380.4	21059.2	21557.9	20846.2	17961.9	23550.7	20380.2	71047.7	29749.5	89318.7
Q15459	Q15459	SF3A1_HUMAN	SF3A1	Splicing factor 3A subunit 1	36	6271.94	11204.3	10687.1	17285.1	10151.8	5163.52	13461.2	4534.68	9042.95	5397.28	3653.13	9121.13	3129.36	9778.61		6282.24	4811.03	11292.5	12949.6	13964.2	722.988	3227.84	11145.9	9963.06	5608.56	2510.9	4644.81	5931.9	5906.02	4122.68	11450.2	3871.72	49441.8	14678.9	36807.7
Q7L014	Q7L014	DDX46_HUMAN	DDX46	Probable ATP-dependent RNA helicase DDX46	36	7037.8	7477.69	7277.99	11692	7887.93	6242.72	7921.78	6773.6	6933.7	8236.71	5524.66	7064.7	5540.47	6675.67		8214.12	6495.78	8047.6	7430.49	9419.95	9703.97	11289.9	7030.44	7913.82	9997.75	5931.56	6805.02	6753.43	4808.07	6825.29	8448.93	7471.99	80057.8	12500.1
Q8N163	Q8N163	CCAR2_HUMAN	CCAR2	Cell cycle and apoptosis regulator protein 2	36	8021.13	8116.01	9281.08	19704.4	9484.16	9555.73	8519.72	6208.74	8094.62	9074.73	8139.77	10963.1	6158.76	5674.66	16636.2	8140.69	8597.3	11195.1	10171.4	9597.58	4790.2	8013.85	9518.89	9995.9	8387.52	6334.77	6750.57	8610.06	6694.03	5877.03	11865.5	7737.15	34072.6	11760.9	61802.7
Q8TAQ2	Q8TAQ2	SMRC2_HUMAN	SMARCC2	SWI/SNF complex subunit SMARCC2	36	11247.8	15754.1	15252.4	22374.3	15945.9	7472.96	17427.3	5399.73	14771.3	15503.7	5415.07	13368.5	3101.93	11761.8		4768.38	6997.28	14323.4	18047.6	13008.9		8443.7	13337.5	14880.7	8472.61	3699.73	8683.71	9525.04	8355.46	7529.13	15106.1	11511.6	51232.9	16753.9	82765.3
Q8TE68	Q8TE68	ES8L1_HUMAN	EPS8L1	Epidermal growth factor receptor kinase substrate 8-like protein 1	36		3376.44	4710.35	9138.01	4529.64	3258.76	5497.89	26368.4	4062.52	21594.9	8428.76	4861.74	43188.9	3080.38		8688.35	22820.8	4601.37	3931.05	5757.54	6101.75	5066.86	4090.35	3810.2	10813.1	4655.56	4916.76	12180.6	20294.4	8149.83	5439.69	12620	32572.1	10174.9	46867.9
Q9UBC9	Q9UBC9	SPRR3_HUMAN	SPRR3	Small proline-rich protein 3	36	172903	62582.7	21591.6		51907.3	60230	26637	5200000	57470.5	3520000	558136	99712.4	6130000	22378.1	52931.4	94374.1	3880000	48204.6	12041	26241.6	38828.9	81160	90905.2	6408.54	799583	145584	122611	1280000	28823.6	177480	9772.3	368509		65497.1
Q9Y6N5	Q9Y6N5	SQOR_HUMAN	SQOR	Sulfide:quinone oxidoreductase, mitochondrial	36	11507.1	18821.6	11913.9	18220.3	11241.2	18153.6	15471.4	20064	16681.4	30977.7	24094.2	18751.2	15435.5	20157.3	11594.4	19693.8	17019	15768.3	15038.9	15149.3	8755.18	8769.29	9136.66	8496.83	14962.3	10950.9	27172.2	26008.7	9899.92	36827.6	9315.84	24912.2	21752.4	10465.1	30389.9
O00151	O00151	PDLI1_HUMAN	PDLIM1	PDZ and LIM domain protein 1	35	11615	20485.3	11885.9	47957	16294.4	22418.6	9764.8	5412.57	19394.5	9595.94	4137.64	19982.7	6633.7	17485.7	8143.27	6388.11	6972.17	18373.6	16108.1	17812.1	14513.4	12669.6	13600.4	24098.2	11952.4	15515.9	11092.5	13618.2	18633.8	7235.1	23635.9	6520.66	98814.8	15185.7	75145.4
O60749	Q13596;O60749	SNX2_HUMAN	SNX2	Sorting nexin-2	35	16219.4	15302.7	14476.9	35115.1	13918.6	15462.5	17268.5	8296.82	14816.2	11199	12292.8	15747.5	9845.07	12007.3	12027.7	17200.1	9291.82	15553.9	14168.1	13274.5	11452.2	12944.2	16230.2	12159.2	11544.6	11375	15160.9	23479.6	11235.7	13503.7	15893.1	13790.4	95961.8	12235.8	56261.3
P04217	P04217	A1BG_HUMAN	A1BG	Alpha-1B-glycoprotein	35	65505.9	74010.6	91921.1	49139.5	101926	35479.1	89139.6	35653.6	45527	15958.3	76559	21246.4	18681.6	34678.9	34614.5	203415	8553.96	54135.7	49787	63313.7	156128	76485.5	40883	52686.8	78695.6	111419	112931	227425	54094.2	41806.8	98217.2	58570.1	210907	53443.7	189600
P08311	P08311	CATG_HUMAN	CTSG	Cathepsin G	35	19631.2	6314.21	17505.4	29361.4	17888.4	16455.1	19256.1	347512	21690.8	348212	288596	13573.3	404892	7846.62	33528.3	28218.2	170713	18108.9	12422.2	4682.57	34866.2	47480	37925.6	3863.3	117534	21398.6	61184.9	75920	56975.1	350457	2722.45	663410	101273	22007.6	38346.6
P09493	P09493	TPM1_HUMAN	TPM1	Tropomyosin alpha-1 chain	35	40151.1	26744	26660	74371.4	55159.9	51404.1	25544.1	10440.5	45859.3	10069.7	10136.8	29878.3	23093.5	30507.3	219770	15266.5	12173.7	32186.3	24905.7	21154	33102.3	42624.6	20129.1	38097.8	22513.2	21782.2	18823.4	7654.43	37334.5	9489.59	27542.5	24196.8	120227	26870.7	186603
P09622	P09622	DLDH_HUMAN	DLD	Dihydrolipoyl dehydrogenase, mitochondrial	35	33653.3	57863.5	42301	32738	35388.1	43361.4	33877.1	12423.6	47996.7	18684.4	20589.1	45563.1	9640.45	53880.7	11507.6	19271.6	19074.2	42919.4	42497.8	39510	21686.5	27828.3	34119.1	35133.7	26247	28561.6	52819	29333.8	25080.9	25276.8	35818.9	20131.2	143820	29797.6	87306
P13073	P13073	COX41_HUMAN	COX4I1	Cytochrome c oxidase subunit 4 isoform 1, mitochondrial	35	27707.4	35738.5	38312.7	89528.6	26755.4	48895.1	29555.2	13902.5	30520.2	50833.9	41422.6	56475.5	22799.8	33899.9		32494.5	13909.8	36959.3	29957.5	43999.8	12947.2	26410.5	33124.8	29553.4	27097.7	28416.8	44186.7	37124.2	28208.2	42522.3	30342.3	26254.2	64056.3	77599.6	193399
P15170	Q8IYD1;P15170	ERF3A_HUMAN	GSPT1	Eukaryotic peptide chain release factor GTP-binding subunit ERF3A	35	9802.83	11213.1	10086	7324.03	11287.6	8277.13	10997	7476.23	12317.5	7081.71	7951.53	10650	7665.05	11564.7	11139.7	10248.6	8328.55	10969.7	12258.8	10418.4	8208.42	8567.35	13885.8	10925.9	7653.82	8564.13	7901.24	8084.96	11535.2	9095.22	10535.9	7942.29	45836.9	10110.1	43751.6
P16144	P16144	ITB4_HUMAN	ITGB4	Integrin beta-4	35	3751.06	5794.59	4518.4	8198.33	5534.67	6411.25	4506.93		4747.35	4173.74	6940.02	7607.42		3849.11	8655.15	5649.53	4005.88	7272.06	4880.55	5682.87	5069.14	5396.6	3629.19	3399.45	6215.02		6518.56	4201.29		5304.2	4255.99	5691.54	29175.5	10584.7	35696.3
P16435	P16435	NCPR_HUMAN	POR	NADPH--cytochrome P450 reductase	35	6885.6	14541.3	14241.3	7604.43	9423.96	7241.77	14277.8	11767.6	10903.9	16774.7	12208.6	9077.9	12734.6	11896.8		11023.1	12276	11836.9	11967.2	14465.9	4369.1	7813.93	8710.62	10298.7	12286.5	6334.66	8796.29	12833.8	10027.9	11237.8	9208	11359.4	63885.6	21089.3	44126.2
P24928	P24928	RPB1_HUMAN	POLR2A	DNA-directed RNA polymerase II subunit RPB1	35	3824.19	4748.49	3946.25	9462.29	3971.64	3145.5	4814.2	3782.39	4174.37	6231.18	3821.65	4064.02	3735.55	3367.34		4734.76	4123.73	4224.19	4250.71	5296.43			3974.12	5125.74	5520.45			3569.43		4165.63	4700.41	6241.25	48054.2	9102.28	45339.9
P40925	P40925	MDHC_HUMAN	MDH1	Malate dehydrogenase, cytoplasmic	35	179910	72173	81017.3	122955	86337.2	76325.3	72241.5	22711.5	63646.6	62344.8	44397.6	81877.3	58958.6	50358.8	65595.8	87310.6	21924.7	85347.4	59894.8	64655	59773.7	156303	87804.3	67921	49782.6	111241	81872.2	77510.1	106886	83974.3	78633.3	50847.5	824518	81372.2	184820
P41250	P41250	GARS_HUMAN	GARS1	Glycine--tRNA ligase	35	8609.55	9863.35	9170.85	12278	10286.9	8002.77	11004.5	7958.94	10181.4	5685.15	8149.31	7729.96	10693.2	12561		7463.01	8710.11	9472.39	10258.5	9790.82	4385.61	4848.56	10377.4	11074.7	7235.11	7023.78	9244.33	10383.5	7378.45	9413	11391	8910.97	126398	9879.6	31767.4
Q01813	Q01813	PFKAP_HUMAN	PFKP	ATP-dependent 6-phosphofructokinase, platelet type	35	11522.1	12421.1	14758.7	14904.2	10866.8	13340.9	12359.6	11663.3	9675.37	23074.2	18093.3	12361.7	17079.5	10696.3	11346	21950.2	13037.5	15176.9	8436.55	11784.6	13794.5	10834.4	9837.77	9975	20977.6	10190.8	10731.9	13796.5	12449.8	22690.2	10316.3	16011.8	73546.7	15296.6	64146.1
Q05655	Q05655	KPCD_HUMAN	PRKCD	Protein kinase C delta type	35	4963.68	3072.86	4727.99	10864.8	4773.07	5303.51	4503.31	9989.27	3807.39	13712.5	9689.63	3407.74	13093.7	2706.32		6664.79	9216.86	5100.51	3918.11	9146.44		8114.23	4874.67	4549.25	8010.05	13159.1	8480.75	10844.5	10426.9	10306.3	5060.12	18153.6	51890.8	9387.62	47199.1
Q08380	Q08380	LG3BP_HUMAN	LGALS3BP	Galectin-3-binding protein	35	30534.4	36472.5	95585.5	18171	64726.5	37366.8	64742.4	45799.9	55147.8	110183	132816	45827.1	53657.7	52541.2		326765	44813.6	60571.8	65857.5	47972.9	85780.2	54175.3	85809.9	40342.5	90804	56103.8	103684	276898	21331	131320	82247.5	355279	130838	76679.8	124792
Q12768	Q12768	WASC5_HUMAN	WASHC5	WASH complex subunit 5	35	5761.54	6752.71	7450.47	3913.46	6250.44	5560.42	6732.77	7520.12	6673.08	11272.8	8940.63	5328.64	8557.63	7511.07		10292.4	6305.59	6831.94	5698.04	7375.76	2105.72	6187.85	6450.36	6433.13	6883.22	5903.84	6814.12	9625.56	6907.77	9236.4	6460.4	11862.9		4290.39	10852.5
Q13045	Q13045	FLII_HUMAN	FLII	Protein flightless-1 homolog	35	4469.42	5006.7	6334.31	8048.12	5322.62	4948.02	5502.8	9986.09	5477.11	12886.6	6986.27	4282.76	10887.3	6482.82	4184.85	6667.42	9245.51	4699.58	5252.33	7949.46	7089.09	4932.72	5425.5	5083.21	5854.86	4861.9	6023.86	9532.48	5775.34	9607.16	5886.65	8074.46		8032.03
Q13451	Q13451	FKBP5_HUMAN	FKBP5	Peptidyl-prolyl cis-trans isomerase FKBP5	35	7377.94	12777.8	15773.6	9422.75	6667.22	14513.2	10498.9	5767.42	6134.83	4418.18	3528	1591.45	3289.04	9572.78		4335.29	3795.52	15340.2	4912.8	16693.4	9186.2	8233.42	7245.21	4302.46	7001	9927.56	10096.6	6539.93	5263.69	5453.77	4691.84	9419.33	61495.2	22224.8	25807.2
Q15020	Q15020	SART3_HUMAN	SART3	Squamous cell carcinoma antigen recognized by T-cells 3	35	6291.53	6142.37	6629.24	9855.2	6801.54	4809.18	8141.84	5081.01	6951.35	8278.75	5883.49	7173.55	5304.68	5293.39		4517.7	4942.44	6797.8	6536.8	7381.7		2962.94	7879.43	6432.74	6157.18	3928.61	3974.31	4671.07	4123.28	3633.66	6838.02	3841.55	38598.2	7041.59	44299.4
Q16706	Q16706	MA2A1_HUMAN	MAN2A1	Alpha-mannosidase 2	35	5338.64	7360.36	8371.79		8393.47	7832.9	7370.67	5079.71	8105.61	18919	12535.8	5338.32	9718.05	12054.9		29758.1	4976.94	8188.26	9175.27	9430.72	8922.54	4521.13	8038.6	8977.69	8347.5	1666.97	8626.85	14406.8		13747.3	9516.51	16050.8	40949.1	11151.5	47534.7
Q96AE4	Q96AE4	FUBP1_HUMAN	FUBP1	Far upstream element-binding protein 1	35	13936.6	16497.6	16001.3	27063.7	20961.2	20025.8	19614.1	11738.9	19526.6	14771	12190	28992.7	5598.52	17109.3		9400.42	11116	21768.4	22913.3	20475.3	14096.6	10186.6	19434.1	21601.7	10367.9	8642.73	11866.3	14174.5	9785.37	10611.1	24968.5	16159.2	43300.8	17994.3	91763.2
Q99623	Q99623	PHB2_HUMAN	PHB2	Prohibitin-2	35	34946	58748	38023.7	18385.2	36414	44105.8	39103.8	6866.02	54117.2	34528.2	25163.8	72978	10563.6	42918.9		20272.3	7540.05	54102.4	44160.9	40654.4	8260.67	21525.1	49031.4	47230.5	18252.9	26943	54023	29510	17161.5	36032.9	32401.9	28080.1	75166.5	45005.1	129543
Q9HBL0	Q9HBL0	TENS1_HUMAN	TNS1	Tensin-1	35	10576.5	6243.85	9460.46	26327.2	5312.98	7962.89	8012.18	3987.79	5795.11		3753.3	4051.51	2367.21	7283.11	27906.3	6581.47		8508.96	5386.3	8839.03		8708.42	5026.27	4866.57	5021.2	8353.28	5848.43	9150.19	10314.7		7134.46	3866.97	59444	13024.9	49730.9
Q9NZN4	Q9NZN4	EHD2_HUMAN	EHD2	EH domain-containing protein 2	35	16388	20393.2	28787.8	42696.9	19830.7	27396.2	27952.3		22917.7	6807.08	17715.7	9243.79	1985.37	18952.8		6870.19	3490.36	30859.1	20239.7	22641.3	21147.6	32210.4	14759.6	16925.4	12262.3	36929.4	16488.5	6686.68	12402.2	14527.1	19061.9	8206.52	79126.8	16963.6	59250.9
Q9Y265	Q9Y265	RUVB1_HUMAN	RUVBL1	RuvB-like 1	35	25431.4	21221	22628.9	20933.4	26320.4	26468.2	20108.7	11062.7	19886.5	11621	12891.7	24735.2	9137.92	12565.4	19425.5	13381.7	16399.3	25865.7	22480.3	16888.4	20304.6	25064.9	21659.4	19578.2	27076.4	21154	19366.4	15628	17326.5	18465.7	21982	12101.6	39701.4	31857.2	110391
Q9Y4E8	Q9Y4E8	UBP15_HUMAN	USP15	Ubiquitin carboxyl-terminal hydrolase 15	35	9667.05	2773.14	3945	11474.7	3812.89	4145.87	3779.59	5628.78	2782.26	1904.98	3414.76	2444.03	5487.6	3429.09	12758.4	4858.24	6190.34	3277.19	3317.31	5108.82	8725.28	10634.4	2765.53	4075.66	6456.29	7845.29	7160.58	5250.21	10084.2	5202.3	4900.78	3147.86	18731.5	7382.59	38742.4
Q9Y4W6	Q9Y4W6	AFG32_HUMAN	AFG3L2	AFG3-like protein 2	35	6273.63	7279.25	5668.76	7881.06	5247.35	6098.3	5827.06	3124.76	6457.34	10093.4	5199.98	11041.7	2917.6	6915.7		4500.51	4821.83	6220.1	6312.35	7161.41		3754.17	6084.86	6446.39	4456.13	4218.12	7369.91	4958.46	5407.18	5059.39	5599.54	7652.36	27759.6	11584.7	34947.6
O60568	O60568	PLOD3_HUMAN	PLOD3	Multifunctional procollagen lysine hydroxylase and glycosyltransferase LH3	34	15043.2	20237.4	13598.4	12535.1	16957.3	22206.3	11810.8		16637.9		8749.27	13013.9		19860.1		13335.1	7667.45	18258.4	16687.5	13499.5		14722.1	15521.7	23480.4	13486.9	15163.6	15423	20251.3	12184.1	11282.9	20599.5	12711.3	65702.4	18202.8	117997
P00568	P00568	KAD1_HUMAN	AK1	Adenylate kinase isoenzyme 1	34	73017.3	12967.9	28737.2	37006.3	27395	26186.7	16614.6	7872.79	10135.4	17770.4	15790.2	13389.4	8058.76	12767.4	65760.3	20597	20759.5	20017	14308.2	17051.4	32818.3	77660.2	10771.7	12389.1	38499.6	55013.8	37458.8	14229	68117.7	19681.5	22781.5	16059.5	94075.3	42562.1	134411
P07738	P07738	PMGE_HUMAN	BPGM	Bisphosphoglycerate mutase	34	226147	25420.2	68796.3	167534	70087.2	58060.8	37283.5	20903.2	18719.5	9261.68	14888.4	15833.7	22921.2	24265.4	188309	35777.4	40766.7	45264.8	31030.6	86612.4	94394.6	221226	14892.2	29896.1	74741.9	164026	130521	31472.9	254665	55441.8	61327	49418.9	262344	70216.3	35659.6
P11766	P11766	ADHX_HUMAN	ADH5	Alcohol dehydrogenase class-3	34	31079.8	48990.9	52566.4	24847.3	37376.8	31238.9	46153.7	7883.44	35360.4	8503.25	19526.8	32217.8	9404.11	34702.6	39517.8	20472.4	7740.32	34710.7	32476.3	45032.8	21865.8	22113.1	42620.8	34868.8	15151.8	26823.5	28877.9	21343.3	13677.5	21949	39251.3	13577.5	70197	18023	82968
P12277	P12277	KCRB_HUMAN	CKB	Creatine kinase B-type	34	34506.5	103788	48576.9	34112.6	21195.9	87859.7	33999.7	3725.93	37025.8	27954.2	26524.6	20777.4	6628.81	25847.6	10834.9	34706	24319	112942	41926.4	43115.1	43277.8	38814	123815	65175.1	32087.5	28574	53192.8	14486.7	7800.76	23214.3	74686	21403.9	229460	21193	62706.1
P12821	P12821	ACE_HUMAN	ACE	Angiotensin-converting enzyme	34		8424.94	11579.6		10157.4	6854.58	6795.81	2038.22	5501	7972.07	8216.41	12532.7	13284.8	10591.4		41827.5	8557.64	13853.7	7674.98	17291.4	9206.96	7875.64	12179.2	7308.89	8332.81	7956.2	9936.24	17687.7		7940.67	15134.7	18847.4		4756.61	61574.9
P13671	P13671	CO6_HUMAN	C6	Complement component C6	34	8262.32	6591.92	9112.5	8853.7	11417.1	5209.57	7268.79	4042.55	6641.12	7958.17	10351.7	3616.4	5696.46	4600.35		26485.8	2536.68	5370.2	6834.7	6959.88	13356.1	8840.91	5875.26	6182.16	10456.5	9974.56	14915.9	22628.9	5007.63	9570.12	10295.6	12193.6	66445.6	14966.2	40585.7
P13798	P13798	ACPH_HUMAN	APEH	Acylamino-acid-releasing enzyme	34	67382.5	15074.6	20110.8	37320.2	32446.7	23805.8	11027.6	18929.9	15373.9	8510.58	16743.1	14310	13966.1	14772	64027.5	20420.2	22680.3	27509.7	19603.5	19809.4	39486.3	62666.5	19027.9	16889.4	32776.9	47687.5	42651.5	16791	62196.1	21232.1	25339.7	17496.3	102666	22384.5	85417.3
P21281	P21281	VATB2_HUMAN	ATP6V1B2	V-type proton ATPase subunit B, brain isoform	34	31026.3	15510	19150.7	39928.6	19965.2	30139	18764.3	40772.4	17971.8	10259.2	30905.8	17215.8	31093.7	19908.5	23273.7	33793.8	33225.9	19432.7	17902.1	17454.8	17746.4	26018.5	17568.7	18679.4	26808.1	23044.5	29618.1	36140.1	20619.3	35395.9	18245.6	27436.9	120339	15493.8	287705
P25311	P25311	ZA2G_HUMAN	AZGP1	Zinc-alpha-2-glycoprotein	34	55941	38991.3	63981.2	69488.3	67986	59177.6	43887.4	39222.8	29345	26794	105274	33141.1	39762.4	17197.1	61671.2	358632	21639.8	41618.9	28054.9	24955.6	168662	69556.3	41426.2	28716.3	110177	86983	109741	147000	59193.6	47645.5	55278.3	107988	129257	31138.1	250748
P34897	P34897	GLYM_HUMAN	SHMT2	Serine hydroxymethyltransferase, mitochondrial	34	10364.7	14235	9659.16	15510.5	11629.7	15207.7	8779.02	13999.9	12565.8	8981.96	8129.33	14257	9995.05	8935.09		9694.7	5988.04	11292.4	11570.1	6731.16	2895.8	9814.09	8200.63	13455.8	10652.4	9988.5	11944	11619.2	8164.86	15862.9	12417.5	8637.39	49628.9	20037.8	64799.4
P35908	P35908	K22E_HUMAN	KRT2	Keratin, type II cytoskeletal 2 epidermal	34	9568.68	4046.66	5765.07	9752.56	4791.27	10406.1	3412.25	101625	4861.45	52034.9	17120	5885.97	125812	3641.32	86461.6	42632.4	24581.1	4113.1	3234.99	4797.92	79784.5	7868.18	4497.71	3354.77	24522	9452.29	7464.3	5644.88		13752.8	2756.88	12874.4		5688.36
P42167	P42167	LAP2B_HUMAN	TMPO	Lamina-associated polypeptide 2, isoforms beta/gamma	34	20868.7	21343.6	19695.1	29735.3	21890.7	9701.88	31619.8	6872.71	25284.6	31031.6	8439.86	18994.4	7364.38	22973.5		7267.29	8052.31	21901.1	26690.6	24833	6395.31	10309.8	20929.8	27371.8	7410.56	6534.08	11693.3	20065.7	14888.7	9738.73	26707.8	13609.7	74742.2	40590.7	151368
P47756	P47756	CAPZB_HUMAN	CAPZB	F-actin-capping protein subunit beta	34	54172.6	50992.8	55566	49612.6	56674.2	49975.1	69000.6	71449.4	51991.7	20351.8	49549	38719.7	52975.3	48739.2	46607.5	47357.3	47212.2	50101.8	46936.2	46183.3	34141.2	42900.9	53368	46138.2	38657.6	42055.7	49432.7	91609.7	66001	62079.6	56388.3	39708.8	145419	34956.7	178200
P49189	P49189	AL9A1_HUMAN	ALDH9A1	4-trimethylaminobutyraldehyde dehydrogenase	34	40323.2	23011.3	28830	31146.9	28558.7	31670.3	31177.6	32033.1	22288.1	15526.8	34098.2	34192.5	39298.5	23354.2	18581.7	32999.1	23916	28907.9	26971.2	24837.1	15742.8	22299	24205.8	28158.1	28335.1	25925.5	37088.7	34097.5	25157	31937	24507.1	20926.7	61996.4	26040.7	206441
P54577	P54577	SYYC_HUMAN	YARS1	Tyrosine--tRNA ligase, cytoplasmic	34	19392	17499.7	17766.8	25379.6	18416.3	15228.5	18574.8	18427.6	14810.7	6961.57	14878.3	15988.9	16389.3	16934.9		12480.8	16169	16942.5	15764.8	20807.7	13694.3	19089	15649.5	18748	15384.7	16362.3	17364.8	19688.6	22411	16145.8	17063.1	19232.4	137625	24849.9	55482.8
P56192	P56192	SYMC_HUMAN	MARS1	Methionine--tRNA ligase, cytoplasmic	34	10502.5	9073.72	11060.2	19396.3	11148.4	9202.79	10815.1	9036.73	9733.49	12093.5	13135.9	11225.5	8034.52	9764.73		11677.1	13780.7	9789.88	10215.9	9165.43	10358.5	8199.58	9490.12	10086.9	10537.1	6946.18	8535.25	10003.3	8269.14	11773.3	10657.6	12735.2	70470.7	16555.9	53443.2
P62424	P62424	RL7A_HUMAN	RPL7A	60S ribosomal protein L7a	34	12149.5	25904	29876.4	81449.9	23002.7	13373.6	46900.5		27467.6	9865.99	6399.53	13632.4	18390.9	41028.8		15270.7		13649.7	40795.1	30082.6	11821.9	7415.03	43276.6	46426.1	20874.1	7382.23	12535.4	23193.5	10069	27721.6	38347.7	10251.5	162094	46222.7	153327
P62906	P62906	RL10A_HUMAN	RPL10A	60S ribosomal protein L10a	34	11348.2	21537.8	19799	38907.5	21732.9	9704.02	29914.5	6583.74	19960.4	53575.3	5398.65	18848.9	19648	25556		14145.5	3111.71	13957.7	25488.7	21895.5	10968.6	10491.8	24779.4	25327.6	6073.86	9619.63	7829.82	11216.4	10891.4	17270.3	19716.3	6019.08	86421.5	21841.5	100737
Q01995	Q01995	TAGL_HUMAN	TAGLN	Transgelin	34	45081.6	10775	49529.8	17278.9	41618.3	57711.3	43893		32296.3		20768.5	8868.28	18615.6	16595.5		33786.2	1702.8	18155	14544	16363	26543.1	19029	4539.21	18920.5	11673.9	39969.2	19948.6	3434.71	15984.5	1662.9	30702.8	7637.41	67593.3	25185.8
Q06323	Q06323	PSME1_HUMAN	PSME1	Proteasome activator complex subunit 1	34	43117.1	29663.7	30834	24448.4	41382.7	38606.7	39241.8	23583	35007	10389.1	22935.6	35996.6	16848	42158.8	42093.3	20327.6	19174	29826.3	34589.7	26196.4	29096.4	52045.5	36207.7	30525.5	28483.3	37240.9	40474.9	39891.7	28175.1	28050.5	34650.6	14362.3	83372.7	23987.1	37583
Q08257	Q08257	QOR_HUMAN	CRYZ	Quinone oxidoreductase	34	17333.9	26438.1	27545	32716.6	18154.5	38523.8	24525.8	9372.13	28174.2	14765.9	23933.9	59962.1	11350.8	26379.9		14597.5	12073.2	36247.5	31796.8	21877.1	18810.4	20733.7	32101.3	23781.4	32502.3	30110.6	55188.8	26399.7	9193.69	19116.7	23494.4	19031.1	61240	44429.7	159885
Q14166	Q14166	TTL12_HUMAN	TTLL12	Tubulin--tyrosine ligase-like protein 12	34	21565.8	15903.3	14994.3	32573.1	13948.7	16528.4	13351.8	22852.8	13207	15615.3	20663.9	13228	33786.2	21918.4	22421.9	15152.4	35969.2	16290.8	12233.9	15638.5	14562.6	18286.4	15961.7	12247.4	20449.4	17906	15050.3	13101.1	16701.6	15943.6	13087.8	23842.5	113753	13067	156211
Q14315	Q14315	FLNC_HUMAN	FLNC	Filamin-C	34	7249.03	5487.63	5732.56	14255.9	10641.7	4595.58	6928.78		7793.54			2645.54		1907.33				8699.32	6932.38	4838.19		4802.29	7654.67	8115.88	3702.97				6299.29		9683.42	5124.73	17405.4	7380.59	69374.2
Q14847	Q14847	LASP1_HUMAN	LASP1	LIM and SH3 domain protein 1	34	18213	10962.4	12337.4	53598.8	19057.2	17651.8	16036	10499.4	17868.3	12102.5	8908.81	10981	13287.6	14009	13977.3	8874.87	7614.79	13039.4	12883.7	12698.7	10551.8	16453.3	11557.1	18861.4	9680.93	13889.9	13165.8	19923.5	23161.7	10474.9	21893.2	19739.4	81293.7	36666.8	105204
Q15436	Q15436	SC23A_HUMAN	SEC23A	Protein transport protein Sec23A	34	30174.7	31567.7	32461.1	36442.2	34111.7	22439.1	40782.7	12791.3	35838.9	12891.5	15224.4	20792.2	13927.9	31278		10054.8	15201.8	29551.4	34531.1	29550.8	9550.46	17628.9	30142.5	39843.2	14635	23161	17819.1	16904.4	17938.9	20502.8	37571.6	25634.1	100312	41835.7	105773
Q93034	Q93034	CUL5_HUMAN	CUL5	Cullin-5	34	6834.59	4887.12	5131.53	13496.1	5126.69	3679.19	6965.09	3444.13	5347.35	6559.18	4172.71	5211.49	3970.36	4809.71		5536.97	4956.18	4881.22	4528.77	4138.95		6810.45	6993.89	4920.73	4947.2	6195.38	6612.61	5281.9	4752.38	5396.17	5936.64	5754.5	40331.7	10720.9	52207.9
Q9HD20	Q9HD20	AT131_HUMAN	ATP13A1	Manganese-transporting ATPase 13A1	34	7434.49	7293.94	8043.55	11478.2	7934.53	6557.58	7273.06	5558.81	7413.04	13521.5	7987.04	7927.88	8744.47	6420.62		8084.06	5406.3	8449.66	8488.78	8212.52	4412.4	7754.66	7556.71	10440.8	6296.7		11752.7	10087.2	5309.67	7916.97	8603.95	11949.3	12355.4	9841.5	35680
Q9P0M6	Q9P0M6	H2AW_HUMAN	MACROH2A2	Core histone macro-H2A.2	34	16834.7	11617.6	17095.2	38392.2	10429.8	8080.65	19978.3	2403.7	11981.2	13022.8	5600.45	16856.4	6161.57	9922.61		10807.5	6105.09	10033	13368.5	9259.92	13408.5	9331.89	10432.6	11663.3	7818.81	4850.42	7822.23	6989.45	10316.2	8626.7	9074.56	7718.79	132082	20324.1	65299.8
Q9UBT2	Q9UBT2	SAE2_HUMAN	UBA2	SUMO-activating enzyme subunit 2	34	6091.46	7029.71	6851.27	7483.94	7202.39	7025.58	6974.31	4140.53	7713.17	3050.8	5258.08	7665.15	2766.19	6106.75		7218.86	5119.09	8180.05	6877.69	8379.42	3880.88	3776.23	9409.81	7973.89	5789.81	4451.35	5333.65	6097.15	4828.47	3994.35	7961.97	4069.83	30167.7	11065.6	41438.2
Q9UJU6	Q9UJU6	DBNL_HUMAN	DBNL	Drebrin-like protein	34	26161.2	19551.3	19765.2	51385.9	20121.7	17544.4	16552	29015.9	21305	12995.3	16447.5	16326	34208	18480	9691.31	16667.1	43862.9	20087	16250.8	14469.2	15765.8	19915.4	23264.6	21596.2	20616.1	17172.3	19504.9	30037.1	23701.3	17223	23921.7	26048.4	121162	24087.5	49124.2
Q9ULV4	Q9ULV4	COR1C_HUMAN	CORO1C	Coronin-1C	34	12013.7	13566.9	11891.9	33813.2	15638.1	16941	15373.7	11680.5	15440.6	7248.85	9091.97	6176.69	11339	15499.1	8097.21	10504.5	8110.43	12542.8	13917.5	11578	14606.6	11235.1	11204.5	12265.5	8134.22	9678.49	9855.68	22394.8	25084.7	18847.3	15288.4	10702	49822.1	14150.9	38212.8
Q9Y4F1	Q9Y4F1	FARP1_HUMAN	FARP1	FERM, ARHGEF and pleckstrin domain-containing protein 1	34	7021.06	10937.3	12282.8	41734.8	13866	8615.17	12355.3		12325.7	7121.71	6336.11	8986.41		9133.6		4826.28	2514.31	11649.3	13172.8	11528.5		7581.52	12629.7	14423.1	6090.42	9873.12	10235.8	3740.51	5286.72	3999.35	13676.2	6555.53	111164	16819.2	69869.6
A3KMH1	A3KMH1	VWA8_HUMAN	VWA8	von Willebrand factor A domain-containing protein 8	33	2614	2806.55	2487.47	8024.3	5659.27	4496.42	4708.58	9194.41	3890.8	7142.25	4339.69	10243.1	10002	2915.87		7280.46	3153.37	5517.3	6586.74	6724.87		5161.59	4891.18	5941.04	11476.5	7462.56	5668.96	9499.89		5103.71	7290.32	7771.77	32885.4	11500.9	76567.7
O00567	O00567	NOP56_HUMAN	NOP56	Nucleolar protein 56	33	6520.66	7941.81	8785.13	15097.3	8739.07	5673.85	12696.1	5366.69	8355.83	12546.7	5452.54	11292	4856.2	8543.87		5935.08	5818.36	8637.86	11363.6	10316		4556.07	9546.2	9044.94	7716	3512.68	5867.98	5673	4989.55	6899.57	8282.78	5425.11	50440.3	12266.2	66689
O43252	O43252	PAPS1_HUMAN	PAPSS1	Bifunctional 3'-phosphoadenosine 5'-phosphosulfate synthase 1	33	6872.01	23881.9	15087.8	18458.7	9105.4	12237.8	9703.45	6531.63	11004.5	10519.3	6310.52	15579.7	3040.9	11893.3		11342.2	5942.75	25497	14047.6	38613.9	15688.5	8388.06	29218.2	15440.8	11725	11649.4	7850.28	9823.41	6379.73	12907.5	17161.8	7044.7	71471.4	16357	68862.8
O75891	O75891	AL1L1_HUMAN	ALDH1L1	Cytosolic 10-formyltetrahydrofolate dehydrogenase	33	5655.07	4145.34	8576.43	3081.59	2599.29	3137.58	3482.45		1953.63	3484.65	5911.76	1227.51		1164		9181.27	3536.89	6315.24	2345.79	2814.9	5459.39	6277.02	3278.12	2356.09	5221.02	9304.25	9325.86	5896.36		7936.94		9206.11	21065.8	8712.97	24178.5
P00491	P00491	PNPH_HUMAN	PNP	Purine nucleoside phosphorylase	33	158331	32313.6	44925.1	22345.7	54012.3	57059.1	35794.5	69294.8	26492.7	10894.4	40816.7	23880.8	49490.5	44941.1	178456	49362.1	52473.2	46003.3	36213.1	29381.9	92836.3	187371	29565.7	26290.9	82676.1	131868	102369	32212.4	95292.3	96749.7	46629.7	38014.1	43413.9	30625.3	72871.4
P05556	P05556	ITB1_HUMAN	ITGB1	Integrin beta-1	33	13488.5	13533	11862.4	38755.8	17429	24156.7	13861.7	4458.57	17278.8	4048.18	6736.12	11355.1	2479.58	15349.3	15045	6466.01	4942.27	16730.1	17054.4	10235.9	12150.1	10513.1	13548.1	14637.6	8774.38	9200.31	12661.8	6616.88	23096.4	7054.54	12996.3	7164.04	124193	15647.4	86445.9
P22059	P22059	OSBP1_HUMAN	OSBP	Oxysterol-binding protein 1	33	5900.17	9457.69	9002.54	7735.12	6952.31	6141.64	10746.6	5697.67	8182.81	9781.07	7550.4	7317.15	6971.31	8903.56		4532.99	5953.78	7219.17	7111.75	12403.1		5474.85	9400.9	8363.7	5109.63	6290.35	6699.02	8608.81	8119.63	7177.8	8189.26	5178.58	18274.3	9800.63	58702.7
P27338	P27338	AOFB_HUMAN	MAOB	Amine oxidase [flavin-containing] B	33	17327.9	15403.6	29826.4	17174.3	9868.34	22238.1	15023.3		14519	11995.8	5413.81	9132.91	3098.06	19670.6	17795	4726.62	4217.44	14781.6	11645.6	22124.3	3573.44	14444.8	8105.24	8094.03	6887.58	11443.9	13108.9	6084.72	17006.2	6432.77	7427.67	7153.84	57279.2	14722	41347.2
P27695	P27695	APEX1_HUMAN	APEX1	DNA-(apurinic or apyrimidinic site) lyase	33	27303.6	32524.3	42049.5	71493.6	31411.8	25179.6	48492.2	10420.9	30693.1	19562.1	16040.3	29664.7	9271.58	30265.3	31242	18702.3	10754.6	34640.1	40143.7	37925.2	19965.2	19882.9	38358.6	32877.1	17720.1	16157.8	19762.3	30995.4	15842	24777.2	35343.7	19444.6	195314	50559.7	181362
P35237	P35237	SPB6_HUMAN	SERPINB6	Serpin B6	33	23639.3	24662.6	34781.1	7099.52	23977.1	30453.1	35416.2	40118.6	30335.3	17256.7	52405.6	33375.4	29941	23757.8	14922.6	43946.7	42388.1	32975.7	24850.3	25130.5	36645.6	22287.3	28367.5	20801.6	32064.8	30065.5	29967.4	27316.1	15469.3	33522.2	25797.1	30267.1	107460	22100	86809
P46783	P46783	RS10_HUMAN	RPS10	40S ribosomal protein S10	33	28476	37854.1	29207.6	28332	34238	22556.7	44296.2	5799.95	52791.9	37512.2	15398.5	30884.6	26269	41510.7		30416.1	8125.66	27371	54650.5	40374.8	17088.4	18945.7	53652.1	48142.3	13574.1	23758.6	28698.4	23296.4	12858.6	44660.3	46264	14498.3	131869	27517.6	122243
P46821	P46821	MAP1B_HUMAN	MAP1B	Microtubule-associated protein 1B	33	4734.64	4072.69	3877.08	7229.35	5709.45	2962.58	4623.55		4727.44	3060.33		1980.39		4263.22				4070.99	5890.2	3365.29		4512.98	4361.14	8471.41			4486.6	1611.22	3157.19		7007.93		35648.7	6777.64	10148
P49750	P49750	YLPM1_HUMAN	YLPM1	YLP motif-containing protein 1	33	3055.26	3884.88	3101.25	12598.3	3858.97	3109.84	3819.1	1818.65	3878.21	5160.21	1790.17	3919.2	3944.78	3030.74			1866.14	4551.9	4255.56	3623.23		2532.83	4383.46	3609.64	3000.83		7889.18	1756.51	3112.11	2559.11	4755.57	2351.71	29934	8480.57	13279.9
P55196	P55196	AFAD_HUMAN	AFDN	Afadin	33	3343.72	4207.94	3720.5	13485.6	4156.95	2993.33	3538.1	6511.5	3688.11	6363.43	3832.79	5372.48	9458.8	3751.01		3973.59	6275.4	5550.18	5027.84	5772.8		5171.03	4880.31	4211.21	3315.91	4833.6	3776.25	5122.2		3310.03	4287.45	6081.47	42908.5	6059.18	26202.2
P62081	P62081	RS7_HUMAN	RPS7	40S ribosomal protein S7	33	19230.8	50663	55702.1	85325.4	47162.1	24512.4	77470	7076.51	46416.1	29412.9	12349.6	39197.3	30438	63078.6	13182.4	24968.9	6151.18	30772	72028.6	56445.1	14471	13942	67141	87147	21864.2	17646.5	26649.4	31923	23846.5	45838.4	76939.1	35455.6	80598.4	52570.4	349103
P62333	P62333	PRS10_HUMAN	PSMC6	26S proteasome regulatory subunit 10B	33	24917.3	11283.3	11532.4	8370.39	12040.5	14877.3	12082.3	9784.42	11492	5435.37	10280.6	12251	11645.4	11316.8	12754.4	7997.59	10006	12498	10282.9	9220.66	10989.3	15852.6	12965.5	11498.1	10348.3	17111.2	11720.6	9777.41	14934.2	9094.51	12938.3	11528.2	67195.6	11629.7	80541.9
P69891	P69891;P69892	HBG1_HUMAN	HBG1	Hemoglobin subunit gamma-1	33	741271	20200.8	104303	163698	142127	464403	87041.5	58566.2	69127.3	26179.4	70539.8	223818	29156.6	74361	416647	39450.1	28250.4	370039	143927	244684	612365	1100000	14041.6	66533.6	451148	434161	602079	77371.3	354713	150165	152572	201139	256221	109367	308050
Q07866	Q07866	KLC1_HUMAN	KLC1	Kinesin light chain 1	33	10103.5	8378.19	10584.2	17585.4	10472.1	9247.96	9042.13	6679.73	11231.1	4448.81	7479.5	7173.71	8573.39	8462.15		12004.4	7703.9	10067.5	9493.79	13492.5	11236.8	7389.47	10473	10989.5	10879.8	10930.3	8947.52	8949.13	8904.57	6367.91	9660.13	9478.39	68410.6	8800.05	74280.7
Q13618	Q13618	CUL3_HUMAN	CUL3	Cullin-3	33	15225.7	6374.49	8411.12	9775.35	10136.2	6215.66	9798.38	10787.3	7275.53	15869.9	9770.15	6774.85	14584.2	7269.58	13972.8	6789.2	9006.57	7064.41	7964.76	9498.76	7411.82	11972.8	8278.52	7943.65	10743.6	10558.7	9630.16	7577.44	11849	10223.2	9202.11	7218.54	15326.8	7507.89	33349.1
Q15293	Q15293	RCN1_HUMAN	RCN1	Reticulocalbin-1	33	23850.2	44504.3	30969.9	27453.2	41249.8	39879.9	32368.2	7119.93	36044.5	5144.44	11743	44131.9	7800.79	35376.3		13406.9	15520.6	42347.7	35356.9	43788	30388.5	21130.2	55709.1	38522.3	18525.9	22727.3	21302.3	14640.9	28451.8	10717.4	37454.3	12928.1	107798	49871.8	265896
Q15746	Q15746	MYLK_HUMAN	MYLK	Myosin light chain kinase, smooth muscle	33	9522.73	4970.58	7721.55	13381.9	11265.3	6606.48	9676.17		9612.32	2457.08	3147.92	5901.71		3236.08			2535.61	6661.43	7406.85	3808.14	9658.2	7548.43	4988.23	6974.98	5839.05	9381.45	6263.64		6611.51	1866.34	7568.18		81529.4	22158.7	53168.1
Q6NUK1	Q6NUK1	SCMC1_HUMAN	SLC25A24	Calcium-binding mitochondrial carrier protein SCaMC-1	33	17878.4	20485.7	24270.6	33861.6	21206.9	32899.2	18175.1	18275.4	21671.4	23223.8	25023.8	60600.3	12700.3	17376.8		23155.6	15035.5	28139.3	20823	13819.4	9018.33	17721.2	18078	18821.8	23331.4	22520.6	30779.6	24507.8	12508.3	30432.2	18643.6	21127.9	137815	20601.3	127713
Q93052	Q93052	LPP_HUMAN	LPP	Lipoma-preferred partner	33	8233.56	10012.8	9559.54	28993.8	8719.87	6512.14	12395.2	2757.82	10325.4	4305.76	3302.89	7435.5	2777.95	9070.39		4563.67	3265.67	11298.5	9715.94	13008.6	4824.67	9006.28	8440.38	9520.95	3840.39	6729.26	6132.4	4964.83	9350.87	2446.13	11627.7	5674.85	38892.2	14449.4	31831.1
Q9BS26	Q9BS26	ERP44_HUMAN	ERP44	Endoplasmic reticulum resident protein 44	33	9728.56	21311.3	19127.2	13414.3	18631.9	16913.5	23264.6	9090.03	18824.4	5696.4	8363.56	10409.9	7866.5	31467.8		8528.98	9988.81	18917.3	23725.4	24107.1	6448.9	9203.38	15949.8	20926.5	10633.5	8871.38	16353.3	22352	19795.5	12487.3	18011.1	7990.01	61587.9	17375.8	39153.7
Q9NVI7	Q9NVI7	ATD3A_HUMAN	ATAD3A	ATPase family AAA domain-containing protein 3A	33	5050.87	5909.4	7609.83	9279.12	6842.5	6940.34	5784.76	2981.5	7302.86	8888.92	5456.04	10938	3623.47	6207.3		5499.37	4187.89	7784.99	5838.79	12256.8		2882.53	6827.45	7565.16	6239.12	3325.46	7334.65	6413.46	4880.43	6051.8	6060.77	6101.64	36052.1	15158.5	51259.9
Q9UIA9	Q9UIA9	XPO7_HUMAN	XPO7	Exportin-7	33	17691	6920.93	9154.02	10684.2	11571.6	9311.09	8549.57	7789.39	8821.45	9741.88	9002.84	9417	8817.24	8240.26	13391.2	6734.43	7813.97	9674.57	9340.05	9821.5	7718.66	23082	8335.6	8303.52	8607.71	17202.1	16701.7	7946.07	19834.7	11327.2	10468.8	8605.86	36399	5337.05	44737.5
Q9UKV8	Q9UKV8;Q9H9G7;Q9UL18	AGO2_HUMAN	AGO2	Protein argonaute-2	33	13874.3	5176.44	7598.03	15869.3	7010	5033.91	8073.69		4827.98	5207.26	3856.05	3352.34	3045.07	5390.36	11566.3	5459.41	1874.15	6066.4	5856.08	6964.72	8975.05	13163.5	4719.41	4700.32	4894.52	11545.8	8421.42	5093.63	14241.9	7263.47	6244.57	6203.61	81156.9	9661.58	14500.1
Q9UNM6	Q9UNM6	PSD13_HUMAN	PSMD13	26S proteasome non-ATPase regulatory subunit 13	33	15839	12882.6	13693.4	9743.69	12593.9	13234.4	15278.4	10501.1	12058.6	4619.2	12084.2	12670.7	11886.4	11400.3	12600.6	7959.01	13102.7	11944.4	10692	14401.7	7430.03	13484.6	12891.9	11126.9	9980.26	10738.7	11077.7	12544.9	13838.5	9983.18	12254.4	8542.61	49200.8	13489	163545
Q9Y266	Q9Y266	NUDC_HUMAN	NUDC	Nuclear migration protein nudC	33	23473.8	13982.8	17197.3	12385	25691.8	27876.6	20199.2	8740.44	20337.1	16516.1	19336.8	27000.4	9581.1	13505		18853.8	8529.59	21860.2	23472.1	19864.2	18729.2	16417.4	24572.1	27757.2	18830.6	19294.4	22780.5	19748.2	18184.1	20176	28230.1	17306.2	190261	29408.7	74614.5
O00160	O00160	MYO1F_HUMAN	MYO1F	Unconventional myosin-If	32	7675	1693.37	2280.36	8115.8	3510.52	3420.67	4609.54	24886.9	2794.47	20245.9	14733.5	2916.21	23304.6	2593.65		7796.54	23657	3300.94	2914.63	19941.3		4848.7	2898.01	2998.45	9854.16		8196.2	10149.5	6142.18	19327.3	12837.3	27405.7		4202.56
O15143	O15143	ARC1B_HUMAN	ARPC1B	Actin-related protein 2/3 complex subunit 1B	32	32790.7	31918.5	49722.9	24855.9	33579.6	25290.6	44867.7	43914.3	34804.9	42261.3	43623	16568.4	39530.6	44193.6	2490.3	31026.5	36434.9	32337.8	30164	46024.7	10576.8	22370.1	33441.9	34327.4	20146.4	23857.3	35858.1	85832.9	54449.3	100203	34634.9	50347.2	69485	46199.5	56650.5
O60271	O60271	JIP4_HUMAN	SPAG9	C-Jun-amino-terminal kinase-interacting protein 4	32	4854.03	5757.38	6045.59	7707.04	4576.45	3983.81	5816.43	3223.38	5013.99	2887.86	3380.03	3580.63	4344.34	9326.44		5584.57	3896.77	4322.67	5096.58	9444.19	3750.45	3167.14	5411.11	4809.5	3824.19	2869.57	4344.16	4785.36	4043.63	3772.9	4571.54	2212.74	35335.4	8346.93	53007.4
O60832	O60832	DKC1_HUMAN	DKC1	H/ACA ribonucleoprotein complex subunit DKC1	32	5441.53	8214.25	7790.65	17142.2	6630.59	5085.88	9295.51	3149.78	7551.98	16859.4	6646.66	7418.55	4997.97	8746.79		11027	2021.17	7897.88	10131.8	8057.32		3795.46	8280.92	7943.46	5587.45	3011.79	4109.54	6213.87	3780.61	7758.35	6104.22	4534.24	49415.1	13782.4	62564
O75694	O75694	NU155_HUMAN	NUP155	Nuclear pore complex protein Nup155	32	5841.14	9467.88	8298.34	9024.29	8502.22	5590.2	7778.2	6420.79	8570.32	7586.92	5741.5	7270.93	5529.48	8807.09		5292.13	5641.2	9929.98	8973.37	6858.58		5108.53	8548.59	8717.07	6010.05	2940.39	5821.79	5956.65	6458	5474.54	8000.4	8011.59		13829.7
O94973	O94973	AP2A2_HUMAN	AP2A2	AP-2 complex subunit alpha-2	32	7778.26	10037.1	11446.7	8531.94	9195.1	9721.01	11341.4	4435.56	10073.1	8363.55	6760.29	9134.8	4152.88	11559.8		11601.8	6399.08	10476.4	9691.51	14899.7	6221.39	7661.97	9530.72	9876.77	9309.98	9179.9	11544.6	19384	6553.38	9706.81	11028.1	11099.4	64542.1	9991.6	31200.7
O95202	O95202	LETM1_HUMAN	LETM1	Mitochondrial proton/calcium exchanger protein	32	6420.51	9345.44	7579.14	7465.25	8003.35	7267.91	7279.23	4032.53	8701.74	8591.52	5575.76	9058.58	3296.04	8288.9		5269.45	5844.23	7899.54	7496.73	13491.1		5220.91	8213.29	8497.95	5226.55	5532.88	10593.4	8209.5	6127.83	5080.43	6535.23	7690.12	21519.5	12695.2	39344.5
O95994	O95994	AGR2_HUMAN	AGR2	Anterior gradient protein 2 homolog	32	40310.7	24329.2	56855.5	108875	50002.8	87579	129125	10250.7	76882.6	304363	161738	83267.4	30490.2	66267.7		268291	49067.9	86929.7	76745.5	48207.9	124900	50173	50833.3	37573.5	288135	59770.7	72370.3	216483	41741.7	309898	71943.9	108843	419938	63325.5	227608
P02452	P02452	CO1A1_HUMAN	COL1A1	Collagen alpha-1(I) chain	32	23167.2	74483.4	24889.5	76692.9	82468.3	57893	30190.3		68458.1	16933.5	22280.8	42541.6		39090.8		37747.9	14054.6	58257	98902	32398.2	9562.08	42737.3	36319.3	214306	12701.8	13983.3	30336.6	38134.4	12599.9		89388.2	34276	124911	73719	307671
P02792	P02792	FRIL_HUMAN	FTL	Ferritin light chain	32	199411	140618	258943	286975	218375	116174	237708	34484.1	137008	17057.6	145385	50047.1	14994.8	107441	45714.5	884719	74634.5	116704	157869	150779	73550.2	71562	149185	118433	88001.5	64200.7	311925	479809	81103.3	95917.6	137127	152296	720134	191467	235859
P04439	P04439;P01889	HLAA_HUMAN	HLA-A	HLA class I histocompatibility antigen, A alpha chain	32	33548.1	49260.4	36371.5	83565.5	60306.8	65599	40756.9	24119	54343.3	39042.4	25815.8	46619.5	17683	75256.6	42280.3	34191.7	18934.8	35382.8	52836.9	50890.6	28430.3	22135.4	28387.3	42399.3	28566.9	27525	59878.3	46426.2	52387.3	16047	57142.6	42962.4	495724	69991	187078
P05106	P05106	ITB3_HUMAN	ITGB3	Integrin beta-3	32	11109.4	2903.45	6459.94	17097.7	9938.8	10059.9	7648.42	5504.53	6403.48			2174.32		4974.75	8910.68	2985.91	4061.3	7623.25	5527.69	5038.39		15972.5	3040.18	4860.24	7688.56	7552.37	6745.46	3887.17	100682	5539.52	6575.49	4309.97	34531.5	9577.47
P07305	P07305	H10_HUMAN	H1-0	Histone H1.0	32	19372.9	37327.8	57034.1	238425	20061.1	14772.3	184661	2744.81	25045.4	22167.9	7622.95	10906.9	32925.4	46536.9		22088.7		24493.1	65898.3	31281.9	26781.1	18316.7	32127	34073.4		6300.75	4678	36537.8	10566.5	37382.4	23343	6451.31	644111	65111.2	131317
P09871	P09871	C1S_HUMAN	C1S	Complement C1s subcomponent	32	21626.5	15464.2	18442.4	31057.4	26525.5	19462.2	14166.3	14535.8	12487.9	6632.5	13215.9	9053.05	5889.54	10328.6		23676.1	9497.18	12970.7	18914.7	16652.6	26037.1	28649.4	9575.95	18596.6	37510.9	33296.2	30783.2	20284.3	19585.5	16047.7	23954	18441.7	100970	20413.3	49767.6
P10643	P10643	CO7_HUMAN	C7	Complement component C7	32	8727.99	7475.65	11313.4	8308.53	8302.66	5624.67	6862.69	6657.54	7136.56	8818.76	13403.5	4532.92	4601.68	4050.35		14420.5	3238.66	5296.65	5586.97	7159.92	15453.4	12499.6	7870.52	8447.34	14225.6	15639.1	15681.7	21725.5	10759.1	10395.3	13859.1	9954.34	9420.25	7679.38
P11387	P11387	TOP1_HUMAN	TOP1	DNA topoisomerase 1	32	3922.68	4891.56	3041.82	14035.5	4886.55	2854.74	4644.68	5360.24	4244.89	5979.08	2527.6	4000.61	6617.37	3249.11		3045.75	4587.76	3749.84	4770.71	3485.81		3139.44	3539.71	6023.52	5456.82	3127.79	6358.12	4297.79	10573.7	5486.63	4554.61	6133.52	76830	8856.69	37823.3
P14735	P14735	IDE_HUMAN	IDE	Insulin-degrading enzyme	32	9203.13	5134.74	6596.73	21977.5	6817.37	6705.69	5994.66	7632.93	5612.35	5759.36	6800.45	5900.33	9751.7	5911.23	10102.5	5725.72	7837.22	5739.03	5924.96	6000.59	6040.78	11556.5	6607.46	6990.7	6637.42	8134.4	9282.34	7471.24	12769.1	6227.26	9090.71	6372.58		7152.57	23082.8
P21964	P21964	COMT_HUMAN	COMT	Catechol O-methyltransferase	32	13625.2	14910.3	15426.6		16674	15526.8	12980.1	17531.1	15208.3	14167.4	14154.9	11335.1	20108.2	17166.6	7205.32	20904.9	19419.2	16632.9	15224.2	13548.7	16096.9	15095.4	16578.9	15679.3	20292.4	20372.9	18336.6	28229.8	22401.7	15082	15016.1	22681.4	46188.1	29635.2	264791
P27694	P27694	RFA1_HUMAN	RPA1	Replication protein A 70 kDa DNA-binding subunit	32	10570.8	14646.2	12970	25697	14623.5	11245.7	14823.3	8097.8	12773.2	7177.74	12041	20507.6	8066.47	10929.1		11942.2	9626.81	14747.8	13173.4	12914.5	8085.14	6115.1	17177.3	15516	12403.8	7173.08	8720.02	10142.8	7489.31	9257.74	13978.8	11736.6	79724.3	14434.8	41285
P30043	P30043	BLVRB_HUMAN	BLVRB	Flavin reductase (NADPH)	32	692921	82934.8	136012	218598	227075	208621	46767	51469.6	72689.4	32204.6	68907.1	86425.4	42495.6	66634.3	838745	126881	56646.1	152685	102725	173827	329209	751194	60276.5	115912	244608	519516	333128	76117.5	444245	158794	184394	51230.6	355669	73705.6	132922
P30622	P30622	CLIP1_HUMAN	CLIP1	CAP-Gly domain-containing linker protein 1	32	2128.93	2625.78	2308.71		2371.55	2222.99	2439.67	5644.22	2150.43	1972.17	3194.9	2209.87	7620.26	2165.69		2827.88	4620.39	2839.43	2032.03	4924.38		3057.18	2054.92	2515.13	3726.07	3613.93	2342.88	4156.94	3244.25	2783.98	2640.57	2518.6	19450.6	5520.45	24342.4
P30876	P30876	RPB2_HUMAN	POLR2B	DNA-directed RNA polymerase II subunit RPB2	32	6800.32	8714.67	9429.22	15334.2	11062.4	5172.41	10965.4	5588.73	9077.75	11288.5	5327.8	6641.02	4171.25	9395.94		12030.1	6149.97	8549.87	10741.6	8238.99		6011.69	7726.42	9643.1	6575.99	7916.57	7921.2	5347.43	2926.29	7888.43	10557.6	9065.58	30590.3	11717.3	78063.6
P32455	P32456;P32455	GBP1_HUMAN	GBP1	Guanylate-binding protein 1	32	10494.5	9090.77	9692.88	8910.83	8815.86	10002.2	9356.78	5266.94	7162.45	4859.83	8641.65	5887.71	6832.6	10691.2		9749.58	3921.42	7753.49	6823.38	10194.6		6331.38	5894.57	6462.99	5336.78	8536.13	10025.4	13219.9	7239.66	7974.19	8317.49	9832.12	26191	9325.18	31049.9
P37802	P37802	TAGL2_HUMAN	TAGLN2	Transgelin-2	32	62579.8	33140.5	35142.8	50915	53310.8	92480.5	45079.6	62429.9	35210.4	24004.1	42495.2	43712.5	47033.5	43651.3	53436.4	73970.5	62444.8	48418.4	44112.8	30129.7	59122.1	77431	25287.7	67344.4	90806.2	88311.7	78294.9	99031.6	91561	64185.3	98059.2	48346.7	153134	44650.2	178914
P49257	P49257	LMAN1_HUMAN	LMAN1	Protein ERGIC-53	32	19024.8	27397.8	21431.2	21743.5	26487	26254.3	21939.5	14166	23047.6	25399.1	20500.6	31875.9	13520.6	27296.1	9627.21	17094.1	18179.2	28979.7	27353	13986.1	13088.1	15609.3	28090.6	29345.6	21163	12787.8	21197.3	18832.6	16344.7	25577.3	24551.4	28602.1	47317.6	20022.5	38516.8
P49321	P49321	NASP_HUMAN	NASP	Nuclear autoantigenic sperm protein	32	5901.67	7503.99	5836.76	23101.6	14811.8	6569.06	7495.76		12137.3	3687.16	2282.67	9986.22		5495.91			3249.09	9017.57	11237.5	7583.64	13940.7	5310.97	12936.4	13968.5		8226.27	5906.63	4800.24	3450.46	1882.3	13908.7	4987.77	90133.3	10762.3	54276.9
P49755	P49755	TMEDA_HUMAN	TMED10	Transmembrane emp24 domain-containing protein 10	32	17548	33935.2	32656.5	24990.7	33088.7	28264.8	39696	25983.2	30099.7	53014.7	32442.8	34999.4	34997.3	43178.8	60536.9	25127.1	25408	45258.2	45204.7	36939.5	15674.1	25781	35126	34147.7	25337.6	12517.3	25278.3	23250.4	26819.4	27379.3	31725.3	30913.5	123451	33879.2	259873
P49959	P49959	MRE11_HUMAN	MRE11	Double-strand break repair protein MRE11	32	12225.4	12746.9	12649.2	46366.6	12337.7	8329.28	13969	5285.03	11803.1	8522.21	5209.04	15241.7	4662.24	9960.57		4487.9	8242.09	14957.4	12962.7	12357.2	33818.3	12981.3	15605.1	10356.8	7309.8	5060.4	9648.19	8551.61		7699.69	13978.3	7559.18	64785.2	16761	57893
P50416	P50416	CPT1A_HUMAN	CPT1A	Carnitine O-palmitoyltransferase 1, liver isoform	32	4081.98	13123	7276.02	9396.21	4790.72	6143.35	5650.27	4490.06	6547.06	21865.5	5758.52	7403.17	4590.4	9792.51		6310.58	6431.54	8556.46	6786.32	16335.7		6207.59	6876.79	7230.96	7343.89	4111.29	9792.61	8683.2	6951.36	9159.86	7166.57	8382.25	14142.3	7174.1	47446.9
P51532	P51532;P51531	SMCA4_HUMAN	SMARCA4	Transcription activator BRG1	32	4904	6822.06	7652.92	17531.3	9733.31	3718.73	10599.1	8405.74	8876.32	13592.3	5116.26	7882.42	4294.67	6594.76		8156.64	4939.35	6792.01	10408.4	6965.87		5546.1	7712.8	8867.88	968.848		7523.16	4770.32	4614.95	7363.02	7824.52	6756.22	117973	15650.4	62454.1
P52948	P52948	NUP98_HUMAN	NUP98	Nuclear pore complex protein Nup98-Nup96	32	6600.95	7198.78	7195	29555.5	7800.17	6249.27	8252.64	6035.43	7411.5	7811.18	4679.45	6662.95	4663.2	6941.95			5876.37	8260.42	7502.99	10593		6522.44	7504.38	7376.41	6262.08		8234.83	5334.38	6469.89	6598.61	8281.03	9575.43	52801.2	10740.4	30932.7
P54819	P54819	KAD2_HUMAN	AK2	Adenylate kinase 2, mitochondrial	32	22083.8	26917.7	20320.5	54936.2	24564.8	30095.2	26455.8	18295.5	18875.5	10871.6	21509	53826.3	10649	19911.7		20748.3	15896.2	39929.2	27092.8	26228.4	18069.1	23236.1	24774	20426.8	32589.9	21755.9	52627	26632.9	19454.4	22473.1	21004.9	19672.1	313067	45309.1	114542
P54920	P54920	SNAA_HUMAN	NAPA	Alpha-soluble NSF attachment protein	32	52399.2	26695.5	29011.7	66470.8	38061.5	41621.1	24949.1	44598	26797	17012.7	40054	35552.6	47646.2	30193.3	88055.3	29549.4	61884.3	36916.3	31578.7	34203.8	37432.9	63548.2	29422	29537.6	43140.9	47951.1	51689.7	33235.1	44924	32778	31791.5	32808.5	153106	31674.5	65423.1
P62826	P62826	RAN_HUMAN	RAN	GTP-binding nuclear protein Ran	32	146182	59476	82174.8	126541	76419.1	63832.9	66979.3	20562.1	65139.7	35063.5	28173.1	46041.9	37365.1	75352.5	67283.1	33964.2	8700.15	62684.1	73997.8	66872.9	58117.8	111313	71400.4	72387.4	40673.4	102289	67244.3	49457.5	80092.3	87615.2	70044.3	34504.1	152268	84499.6	300430
Q01469	Q01469	FABP5_HUMAN	FABP5	Fatty acid-binding protein 5	32	22323.4	18615.1	10846.5	13321.8	20712.8	19023.7	19824.3	115846	16105.2	20077.9	7041.37	7256.14	126819	15139.5	18587.2	16597.2	128993	12330.8	8780.13	13267	17634.7	13559.2	14707.9	12774.5	50312.4	21825.2	27652.9	110226	11480.1	24645.8	14279.2	22866.3	85293.7	55541.2	122294
Q02413	Q02413	DSG1_HUMAN	DSG1	Desmoglein-1	32	2104.67				1825.49			24099.4	1761.2	30698.6	11915	2566.53	38653.9		5563.6	7321.93	29341.9	3306.45	945.49		11544.3	4161.67	2516.57	7541.31	17291.6	2094.24	6049.68	3784.57		11860.3	12608.2	7997.4
Q02487	Q14574;Q02487	DSC2_HUMAN	DSC2	Desmocollin-2	32	7039.29	6728.62	3445.31	8223.59	3959.37	3930.45	4130.14	34390.9	4563.81	22716	18358.3	5468.71	64478.5	3831.64		8131.9	37688.4	7581.78	3260.65	6396.92		4982.54	4842.02	1772.84	15368.7	7981.08	6281.14	11477.6		14787.8	2485.1	20800	62213	6421.62
Q12874	Q12874	SF3A3_HUMAN	SF3A3	Splicing factor 3A subunit 3	32	15355.7	15245	14467	14328.7	16768.6	20391	18383	6969.04	16052.8	6119.16	7945.16	16329.1	6155.94	16275.3		7640.38	9241.09	21366.6	18346.6	17392.8	7907.59	10479.8	17014.7	15665.9	8757.14	8675.59	9465.43	11026.6	9388.46	7897.8	15782.1	11763.9	43327.8	23568.4	84622.2
Q3LXA3	Q3LXA3	TKFC_HUMAN	TKFC	Triokinase/FMN cyclase	32	23606.4	11601.2	13592	9093.48	12355	8499.23	14161.5	6472.05	9783.53	4500.61	10229	11705.2	6757.71	13515.5	14585.3	6715.5	9821.98	12217.4	11124.5	14510.5	12056	20117.4	13623.8	10095.7	11434.9	12716.6	14016.9	9936.63	14900.8	11293.4	13576	10462	35629.4	15338.5	47054.3
Q92888	Q92888	ARHG1_HUMAN	ARHGEF1	Rho guanine nucleotide exchange factor 1	32	11585.9	9718.29	10124.4	22832.1	9891.14	10509.2	13645.4	15445.4	10264.7	13778	15024.2	8382.19	14945.8	13731.1		7108.78	17632	9240.51	9870.19	13282.1	8322.69	7360.83	10448.8	9394.18	8841.21	7753.24	8957.04	12058.9	10066.2	13582.1	9540.18	30479.7		11060.3	27422.3
Q96PK6	Q96PK6	RBM14_HUMAN	RBM14	RNA-binding protein 14	32	8447.78	11973.7	8709.47	29613	10880.7	8783.02	11511.3	3416.73	13082.7	20524.6	5677.18	13806.5	6215.18	10037.6		7562.21	6308.35	13323.1	13194	13843.6		7737.63	14208.4	12753.9	5463.51	5610.71	5138.48	6701.99	5905.81	6818.02	12409.1	9628.47	48850.4	15785.8	69868.9
Q99873	Q99873	ANM1_HUMAN	PRMT1	Protein arginine N-methyltransferase 1	32	19803.8	27350.7	19653.1	25826.3	26773.4	22347.2	24198.5	7761.52	29652.6	9477.18	18074.6	22498.5	10767.1	23919	17308.9	11597.2	8059.71	27365.5	29317.9	14622.9	12180	15351.9	41350.8	26818.1	11830.2	13942	15745.4	17243.2	7954.02	12725.4	28625.6	13250.7	106462	23809.1	543802
Q9HDC9	Q9HDC9	APMAP_HUMAN	APMAP	Adipocyte plasma membrane-associated protein	32	15193.7	11386	11686.7	17576.7	15212.3	25680.6	11851.3	102978	14653.2	18476.5	46838.2	38252.4	44925.1	15307.4		24611.2	60602.7	19960.9	14725.4	12165.2	17163.1	20086.3	17368.5	15146.1	50611.7	18422.2	20192.2	18226.5	15815.7	31648.8	13952.6	52393.5	81948.8	40191.6	195704
Q9P0K7	Q9P0K7	RAI14_HUMAN	RAI14	Ankycorbin	32	6410.03	5626.16	5732.5	15250.7	6993.57	5453.75	7741.22		7071.66	3007.47	2611.94	4419.66	2533.68	6644.3		4480.85	2552.45	7668.06	8238.14	6833.24	3879.03	4350.72	6292.96	8344.93	4821.09	4520.73	4742.53	5698.95	5640.14	2374.5	7471.87	4452.63	24066.8	6811.41	64125.8
Q9UDY2	Q9UDY2	ZO2_HUMAN	TJP2	Tight junction protein ZO-2	32	1745.15	4530.92	3001.36	5331.46	3012.15	2718.1	3211.1	3691.28	3425.56	3994.46	3325.44	4706.59	5133.08	4710.62		2550.21	3320.55	3841.73	4035.15	7521.9		1537.23	3763.03	2680.38	4775.55	1177.4	2953.18	3355.73	2613.43	3135.72	3867.69	2860.69	16619.8	5938.39	32709.9
Q9UG01	Q9UG01	IF172_HUMAN	IFT172	Intraflagellar transport protein 172 homolog	32	5769.79	4804.77	5425.59	18069.5	4570.17	3493.42	3066.69		4427.04	10214.2	4304.81	4681.37	3174.1	4443.23	89362.3	4245.62	1996.92	7903.03	5486.16	5841.83	29198	27629.4	5416.83	5770.03	8889.64	43585.9	6954.45	9425.59	1507.46	7757.2	7135.96	9539.74	39218.3	20944.2	88028.7
Q9UHB9	Q9UHB9	SRP68_HUMAN	SRP68	Signal recognition particle subunit SRP68	32	5871.84	7597.49	7439	26391.9	7718.22	6816.84	8943.06	5472.52	7841.66	15423.9	6758.11	8097.52	6922.15	8458.65		5827.86	6638.03	7357.29	8865.53	12340.8		5934.1	9800.64	10913.8	7655.41	7601.79	5744.32	8189.5	7172.01	8135.72	10583	6212.52	43222	22106.3	75416.8
Q9UIV8	Q9UIV8	SPB13_HUMAN	SERPINB13	Serpin B13	32			1849.82		3009.07	1842.57	2693.25	87026.4	4052.72	9407.28	28974.4	2988.51	168707			5482.35	87824.6	3271.03	890.204			2720.3	3264.75		22501.1	3181.71	4096.62	21361.6		8590.91		10044.3
Q9UKK3	Q9UKK3	PARP4_HUMAN	PARP4	Protein mono-ADP-ribosyltransferase PARP4	32	7049.95	8730.82	8768.94	7906.65	6016.88	7747.39	9387.99	5777.56	6810.35	6350.54	8249.64	5554.68	6044.86	10375.8		5319.26	6133.83	8512.84	5443.82	10140.7	9115.73	4067.12	5101.72	4457.23	6411.13		7783.12	10517.7	5137.64	10504.4	3907.42	6175.31	30507	9950.89	46664.7
Q9UM07	Q9UM07	PADI4_HUMAN	PADI4	Protein-arginine deiminase type-4	32	3638.52	4826	5782.91	11738.7	5949.55		7586.61	60396.5	4610.61	32016.9	25238.9	3899.05	33652.5	5155.93		5605.66	30798.7	6028.06	5917.21		4923.04	11147.3	10939.5		15061.3	9846.07	14621.5	35541.4	26253.5	72407.4		47758.8	23966
Q9UNH7	Q9UNH7	SNX6_HUMAN	SNX6	Sorting nexin-6	32	9122.87	9430.45	8963.08	8416.69	11584.4	9685.89	14488.6	6339.99	9782.43	6206.21	8695.38	8832.14	10307.6	11252.9		12594.3	6022.6	12815	10182.3	8171.94	8168.72	9828.83	11988.8	10507.3	7465.81	9571.64	10120.4	15357.8	9148.53	11600.6	12600.8	7693.86	35238.5	11213.7	48500.8
Q9Y2Q3	Q9Y2Q3	GSTK1_HUMAN	GSTK1	Glutathione S-transferase kappa 1	32	12953.1	28577.8	22863.9	16222.3	17261.8	18844.4	22446.3	5888.33	23631.7	10251.7	13274.4	24947.2	8091.47	24692.2		11578.7	8625.77	23561.1	23570.8	25939.3	12806.9	13209.6	19968.6	18522.2	13083.6	13403.1	26525.4	15201.5	11881.1	24578.2	15626.1	14678.9	46368.3	16131.5	96041.2
O60841	O60841	IF2P_HUMAN	EIF5B	Eukaryotic translation initiation factor 5B	31	5103.88	4132.01	4747.86	8104.95	5440.7	3683.35	5682.71	3396.78	5719.1	4545.79	3556.43	4619.5	4648.63	5647.98		3341.61	2790.33	4307.35	5814.44	5625.87		4593.43	5010.56	5947.84	4826.73	6919.79	4467.69	4062.32	5168.89	4461.85	5764.22	8287.5	55367	7908.31	52944.4
P03952	P03952	KLKB1_HUMAN	KLKB1	Plasma kallikrein	31	12006.1	13261.1	18825	8486.3	19088.9	7448.06	11192.4	5044.47	8552.11	6395.23	9771.66	4891.81	5062.43	4831.78		25478.2	6242.41	9388.63	10438.4	9225.92	21578.2	18288.7	8157.8	8558.9	16702.9	17374.5	20513.5	29455.9	17201.4	10588.8	21156.8	9940.98	32668.8	12237
P05546	P05546	HEP2_HUMAN	SERPIND1	Heparin cofactor 2	31	38906.2	43719.4	55167.2	25374.6	63026.7	34291.9	33481.9	19310.1	23721.7	34566	51588.7	23532.9	15600.7	17331.6	38624	134184	11637	36811.9	34758.1	35021.1	116344	55454.5	30745.6	25178	57369.7	84465.5	76803.7	70804.8	49403.6	50555.3	56060	23777.3	135756	21604.1
P07358	P07358	CO8B_HUMAN	C8B	Complement component C8 beta chain	31	18423.8	13465.9	22105.3	15301.7	27315.1	12639.1	14876.4	7828.78	12976.8	35494.3	29515.7	9868.89	15136.4	12662.8	40907.1	36330.8	3503.91	12607.8	20315.3	14324.5	30123.6	16593.4	13500.5	16036.9	21590.3	22853.7	27737.2	39743.1	16401.9	25551.3	20026.5	16762.8	161007	16724.2	122630
P07954	P07954	FUMH_HUMAN	FH	Fumarate hydratase, mitochondrial	31	15421.8	14885	11199	17262.5	13053.2	20682.8	12897.9	8033.32	15551.6	6999.65	10543.1	20407.7	6182.83	10755.9	16128.5	7501.45	12140.6	15936.2	15574.9	18478.8	9083.74	15201.5	16256.1	19518.9	15212.4	12865.4	17198.4	10654.2	15413.3	9499.16	16087.9	9926.42	50038.4	15626	99689.5
P08237	P08237	PFKAM_HUMAN	PFKM	ATP-dependent 6-phosphofructokinase, muscle type	31	20613.9	9899.43	10887.1	26713.3	10357.7	8798.43	10183.4	4608.04	9671.68	10623.2	9329.78	6859.56	6636.6	6585.01	14932	8038.25	4894.89	8896.62	9042.5	8499.13	11480.6	14866.5	10556.9	10562.5	9568.06	15910.6	12000	6534.15	11664	10656.2	10962.2	10904.9	118477	9339.22	207974
P09455	P09455	RET1_HUMAN	RBP1	Retinol-binding protein 1	31	63607.8	39312.7	74774.4	18476.2	39581.7	75355.5	88281.5	5605.64	46432.3	7122.24	12842.9	16006.4	4382.6	86502.7		9895.51	4350.86	33268.1	47554.2	29367.1	32489.3	27357.1	45576.7	32351.7	12782.2	25844.9	29766.3	16855.5	71400.7	11027.9	43997.8	21752.2	79469.5	63318.5	99445.4
P12081	P12081;P49590	HARS1_HUMAN	HARS1	Histidine--tRNA ligase, cytoplasmic	31	11923.5	13224	15226.4	14073.5	15534.7	12272.2	16427.5	10402.6	13495.6	8834.25	9544.96	11991.5	13499.3	14639.4		10750.9	10430	13718	14376.2	14201.7	7747.02	7990.85	15414.1	15465.1	16994.3	8367.37	10561.1	11770	10896.1	13617.4	16399.2	8138.22	120570	10543.3	47713.5
P13807	P13807	GYS1_HUMAN	GYS1	Glycogen [starch] synthase, muscle	31	3040.06	6304.56	5193.84	8338.6	3235.6	4458.29	4807.32	8897.3	3465.59	8925.37	6842.16	3140.45	5966.83	6542.13		7783.14	6368.94	5236.95	3860.42	11129.3	3831.78	3280.17	6328.22	5486.77	7183.1	3184.44	5389.89	6949.93	3541.05	8642.35	4858.94	16037.8	42504.6	6587.61	54095.8
P22413	P22413	ENPP1_HUMAN	ENPP1	Ectonucleotide pyrophosphatase/phosphodiesterase family member 1	31	6979.98	7497.62	16848.8	13193.9	3622.85	9918.97	6985.56		4559.37	479.302	4992.78	3170.55		6299.71			4108.43	9550.24	3747.16	4470.01	7628.71	10877	3847.27	3030.64	1491.98	10165.4	9069.71	14687.8	3818.65	3258.12	4307.56	17221.1		9892.01
P26373	P26373	RL13_HUMAN	RPL13	60S ribosomal protein L13	31	12631.5	22278.2	18109.8	59927.3	25317.8	13677.1	32689.8	5559.65	23794.2	25113.9	6649.45	18981.8	20215.5	25979.4		19890.7	6001.38	20689	34927.8	16396.3	13919.5	9433.35	31014.9	36250.8		9680.16	5971.46	10420.3	5346.35	15984	25292.2	9062.34	279525	31081.8	169204
P31930	P31930	QCR1_HUMAN	UQCRC1	Cytochrome b-c1 complex subunit 1, mitochondrial	31	18639.9	27254.7	23360.6	22367.2	19850.9	21389.5	16067.9	14067.7	28119.2	11212.9	15800.6	35428.6	9773.14	24424.2		12740.1	18175.2	24801.2	26723.9	19327.6	11214.8	14205.7	21760.2	27827.6	18964.9	17792.8	28653.1	23195.7	14125.9	18812.4	19540.4	16681.8	125252	25873	110664
P31943	P31943	HNRH1_HUMAN	HNRNPH1	Heterogeneous nuclear ribonucleoprotein H	31	55050.1	87919	62188.8	31004.3	84236.4	75662.8	83818.1	35494.1	80070.7	68481.5	29666.7	80775.5	34435.8	58316.5	14421.1	29741.9	36376.1	83553.4	81779.4	67733	26847.5	40412.6	78499.2	85052.7	42065.7	24554.8	41760.1	46683.7	47519.1	35585	115073	53738.2	347366	82258.2	222715
P35658	P35658	NU214_HUMAN	NUP214	Nuclear pore complex protein Nup214	31	3393.9	4196.25	3875.32	11441.6	3546.02	2999.27	4763.03	5115.21	3921.05	3682.51	3288.5	3162.57	4415.75	3500.83		4276.23	3257.68	4268.66	4338.48	4855.92		2565.27	4229.96	3783.4	4196.93		4702.48	2543.07	6276.21	3747.65	4079.73		37998.9	7727.83	27264.1
P46781	P46781	RS9_HUMAN	RPS9	40S ribosomal protein S9	31	26737.2	38456.9	41375.2	63836.9	49540	19227.6	61369.4	9883.44	44424.8	108858	27749.8	37099.5	51926.7	50544.8		31027.6	10002.1	25630.9	52415.2	44205.2	24671.3	13172.5	56976.5	50229.9	15159.3	15758.7	17003.7	34325.3	15160.6	62453.6	53007.5	17864.3	196023	41801.2	194242
P51610	P51610	HCFC1_HUMAN	HCFC1	Host cell factor 1	31	7912.53	8592.37	7652.62	19055.1	8496.06	5306.81	11814.5	4517.67	9017.4	8260.19	6097.79	8731.98	4344.99	6416.97		5286.6	5971.65	8863.25	9509.77	6253.79	3869.24	5000.91	9399.21	9576.31	6080.37		5044.06	6176.32	6569.09	7037	9203.17	5472.35	41423.4	11400.2	98285.3
P53004	P53004	BIEA_HUMAN	BLVRA	Biliverdin reductase A	31	70204.7	26960.4	40130.5	32046.9	36369.6	29019.5	26036.8	20421	24179.3	12558.8	22498.1	18081.2	22759	30145.1	91982.2	36445.7	16743.1	28204.4	24558	34611.5	41694.4	80953.1	25444	22373.3	34228.6	53204.9	47716.8	52324.4	59151.2	37129.5	28810.8	25280.7	83519.5	26169.6	163155
P61981	P61981	1433G_HUMAN	YWHAG	14-3-3 protein gamma	31	36886.1	43521.6	34623.9	20020.8	40632.6	46572.7	52572.5	35799.2	44124.7	10707.8	42604.9	44170.2	41536.9	41932.2	23943.9	24339.1	43139.9	47306.3	41176.5	27781.3	29207.5	35630.6	53465.1	40724.2	25618.3	39830.1	34847	43131.6	39079.5	25837.7	42843.9	23364.2	117568	39106.9	134537
P62917	P62917	RL8_HUMAN	RPL8	60S ribosomal protein L8	31	10946	20668.1	20338.5	68191.9	26922.6	12045.4	35982	7009.67	17456.2	11507.9	8097.1	11542.7	11085.2	24399.3		23051.4	12390.3	15767.5	39582.4	21766.9	17764.7	11492.8	30375.3	35792.3		16754.8	12219.7	14344.1	6529.27	22852	29621.6	4465.51	117080	33246.7	106798
Q13283	Q13283	G3BP1_HUMAN	G3BP1	Ras GTPase-activating protein-binding protein 1	31	17478.4	22043.2	20222.3	36006.2	23267.2	15028.4	24315.2	11823.1	30446.7	8058.51	9669.6	19219.9	10698.9	26272.5		10856.7	13560.5	21490.4	34063.8	28075.6		12520.5	25536.2	31213.6	9765.26	10861.6	15709.7	14356.2	12291	10662.9	29967.8	9725.67	109889	26353.7	49208.8
Q13586	Q13586	STIM1_HUMAN	STIM1	Stromal interaction molecule 1	31	12002	17072.7	16761	22872.5	12106.5	14791.9	12728.8	13218.6	12598.8	15502.4	16095.3	11924.8	16984.6	17607		9694.26	14063.3	18258.5	17312	28831.7		16392.7	19843.9	15544.3	15972.2	14586.6	16675.7	14245.1	14884.9	12300.3	20713.9	20830.3	67022.8	17769.5	69572.3
Q15019	Q15019	SEPT2_HUMAN	SEPTIN2	Septin-2	31	21925.3	31778.9	31068.3	17365.4	31616.9	22927.5	45073.9	10618.6	36337	12706	16707.7	32734.3	13994.9	26138.3	9997.16	15181.5	11482.9	38230.9	32804.5	28364.7	13715.1	15812.7	45597.9	27898.1	14846.6	17136.2	18150.5	19701	17920.9	13337.6	29908.1	17664.6	88027.8	41889.2	140193
Q15046	Q15046	SYK_HUMAN	KARS1	Lysine--tRNA ligase	31	8674.71	11835.1	12682	10895.4	11572.3	9148.09	11706	6301.92	11880.8	7970.89	8098.04	10641.6	6544.19	12960.4		7228.22	9414.19	10666.4	13471.9	12006	7666.33	6175.56	12546.7	13202.1	7507.99	7903.49	9926.84	12324.2	6711.61	10547.9	12447	10467.8	45973.8	16529.8	109543
Q15435	Q15435	PP1R7_HUMAN	PPP1R7	Protein phosphatase 1 regulatory subunit 7	31	26653.3	19268.9	16666.4	22589.1	17072.6	19965.2	20167.2	22166.6	20930.4	9883.21	18877	20161.1	18581.4	20007.4	87355.8	18976.2	24644.4	23496	16641.7	21206.1	21690.7	24207.7	24196.8	21173.8	22855.5	24976.7	23831.1	24035.8	23154.8	17108.9	21752.9	16744.4	177411	18072.3	185929
Q16401	Q16401	PSMD5_HUMAN	PSMD5	26S proteasome non-ATPase regulatory subunit 5	31	22700.8	12048.8	16928.5	15051.8	11623.1	15674.2	15153	9805.65	13349.8	5763.52	13268.6	14807	10808.2	11360.7	24636.4	7563.1	12667	16021.5	11228	13351.5	11892.7	20816.4	14870.2	13064.1	14987.2	16809.1	14780.8	8836.36	17364.3	11106	13336.2	14697.9	19593.5	17454.7	64136.9
Q16610	Q16610	ECM1_HUMAN	ECM1	Extracellular matrix protein 1	31	24257.2	13587.1	12738.2	24911.7	21933.2	8727.04	18436.2	38195.9	19628.2	33474.5	35189.8	23568.9	60522.5	6762.79	26945.2	26547.1	17728.7	10378.6	14179.5	6581.68	17163.9	13737	9307.47	39212.7	41204.3	15622	21416.9	32074.7	12125.8	17743.3	35296	15804.5	63983.6	21551.1	91637.3
Q6PGP7	Q6PGP7	TTC37_HUMAN	TTC37	Tetratricopeptide repeat protein 37	31	17918.2	17611.6	17406.5	27499	18483.6	16497.9	16258	16065.5	16489.3	37212.5	20335.8	18881.3	21361.7	15372.8		27232.7	14155.2	19514.8	18071.7	12248.9	11472.7	17832.4	21394.4	20620.6	19824.7	27181.1	14179.7	31904.4	14556.7	28142.5	23015.9	22740.2		18069.4	77537.6
Q6ZNJ1	Q6ZNJ1	NBEL2_HUMAN	NBEAL2	Neurobeachin-like protein 2	31	3166.6	2898.08	3113.35		3211.22	2452.08	3091.82	10204.8	3182.23	7049.81	7848	2445.23	11932.5	3458.35			12283.4	3314.7	2435.28	4117.45		3839.09	3212.09	2533.76	5294.9	11549.4	6483.72	8194.7	7229.73	7263.29	5925.21	12661		4356.17
Q70J99	Q70J99	UN13D_HUMAN	UNC13D	Protein unc-13 homolog D	31	4782.73	2699.88	4915.89		4326.46	3135.08	5046.02	21825.1	3296.68	15130.7	15312.4	2487.11	26259.9	6167.85		4519.32	18677.5	3276.48	3171.06	4847.39		7383.47	4167.73	2552.63	8294.2		5176.79	10821.8	22106.6	12149.1	4383.42	37844.2		3123.01
Q86SF2	Q86SF2	GALT7_HUMAN	GALNT7	N-acetylgalactosaminyltransferase 7	31	6683.21	4388.36	4843.78	13607.7	6840.76	4076.75	5200.43	2297.44	6929.19	17064.5	7148.26	7939.51	6075.7	4873.05		14646.7	4943.18	7088.23	8228.85	6573.85	4877.93		6879.97	6793.07	7364.57		7355.75	12643.9		11772.5	7939.27	9782.46	33028.1	7009.25	15012.1
Q86VB7	Q86VB7	C163A_HUMAN	CD163	Scavenger receptor cysteine-rich type 1 protein M130	31	3024.78	3520.48	4497.99	4070.1	5230.81	7898.76	5107.14		3605.75	2251.39	4759.66	1915.15		2505.71		25364.1		3996.2	3757.48	4997.01	9164.04	4094.34	3387.15	3674.05	12130.4	4404.99	13430.5	46169	4265.71	4923.56	4633.17	4033.21		5817.22
Q8N3C0	Q8N3C0	ASCC3_HUMAN	ASCC3	Activating signal cointegrator 1 complex subunit 3	31	6095.14	3763.41	5822.63	3428.81	4550.76	2613.46	4765.73	3191.42	5123.55	8760.26	4352.65	3745.17	4080.57	5518.1		4768.2	3586.81	4592.04	4865.99	7177.44		5565.23	4140.91	5692.91	3611.42		4478.18	5596.4	3204.03	5711.68	4252.58	8521.03		8646.62	36170.8
Q8N4A0	Q8N4A0	GALT4_HUMAN	GALNT4	Polypeptide N-acetylgalactosaminyltransferase 4	31		7017.24	8941.22	8170.72	5733.98	3490.83	2846.7	2060.2	7002.93	17226.9	3730.3	9853.05	8427.66	6199.92		22696.5	3149.04	8990.82	11925.8	13407.4	5578.44	4615.26	12444.5	10175	4271.98	4751.69	5879.79	8024.95		10698.1	10725.8	11726.4	24639.4	10892.4	111859
Q8TEM1	Q8TEM1	PO210_HUMAN	NUP210	Nuclear pore membrane glycoprotein 210	31	4762.59	4162.47	2555.71	11249.6	4602.9	3801.39	3789.44	3723.16	6086.77	8605.35	4754.52	7578.55	2771.62	4249.72		3919.05	2962.25	4694.81	4778.25	4206.68		1833.42	4528.6	4299.27	4364.34	3924.46	6305.01	4932.43	5007.81	4041.76	4271.65	4882.39		6527.73	21132.4
Q96A33	Q96A33	CCD47_HUMAN	CCDC47	Coiled-coil domain-containing protein 47	31	6201.09	7527.98	5977.05	10689.3	6704.79	6654.73	7305.81	5769.23	9333.06	6543.39	6304.75	7745.66	5205.15	8687.28		6423.84	6844.84	7851.76	10788.9	9003.42		6659.42	8136.17	10343.7	6292.2	9061.71	7238.73	8038.63		8067.03	8293.46	7886.96	38930.6	11212.1	36393.9
Q96I99	Q96I99	SUCB2_HUMAN	SUCLG2	Succinate--CoA ligase [GDP-forming] subunit beta, mitochondrial	31	14293.3	11223.3	11349.5	12260.4	12137.9	17725.7	13048.1	7332.63	12123	8904.66	14193.7	21089.1	6257.49	14160.3		14185.1	11617.5	18103.6	12260.9	12220.1	7819.54	16249.6	12295	14146.5	17764.2	10954.3	20806.3	12859.8	13984.5	12393.3	12529.9	12749.3	54615.8	22487.2	112488
Q99959	Q99959	PKP2_HUMAN	PKP2	Plakophilin-2	31	5831.69	10579.6	6107.39	13573.8	5833.34	4019.83	5356.78		5319.44	8542	5253.59	7990.59	2956.64	5595.51		5129.38	4173.42	10513.6	6095.95	10324.1		7356.83	7713.86	4494.54	7493.69	2645.1	2772.02	4951.04		4019.94	6477.93	5609.09	27765.3	15141.9	84496.9
Q9H0D6	Q9H0D6	XRN2_HUMAN	XRN2	5'-3' exoribonuclease 2	31	8330.44	9382.96	9767.08	33949.7	10479.3	7691.92	12399	7984.92	12015.5	11066.2	11718.2	11398.2	6120.4	10125.5		12131.6	12857.7	11981.2	13376.4	10293.9		10429.5	11715.7	10425.3	11352.6		7798.47	8630.67	6849.3	8003.44	13324.2	20354.8	85504.8	14990.9	81515.9
Q9H3S7	Q9H3S7	PTN23_HUMAN	PTPN23	Tyrosine-protein phosphatase non-receptor type 23	31	3673.29	4750.67	4693.42	6040.95	4240.34	2835.49	5273.07	3467.53	4598.73	5216.76	4380.18	4423.88	3435.34	4953.17		6372.24	5069.8	4280.84	4469.36	4931.56	5183.14	3878.7	5380.36	4666.43	5488.45	4963.68	4850.99	4197.81	4299.52	3819.99	4624.82	6278.6	18648.3	5360.66	40309.4
Q9NSD9	Q9NSD9	SYFB_HUMAN	FARSB	Phenylalanine--tRNA ligase beta subunit	31	8394.68	15310.4	13212.4	19561.4	14376.6	10464.6	13506.2	9218.47	11246.8	8788.22	8268.73	15660.8	11400.1	13379.4	2593.65	5772.21	7763.47	11407.2	12201.7	14304.6	6993.98	9107.07	16048.3	13378.1	9385.7	8542.97	10761.2	8656.59	8595.51	11349.8	10897.1	10618.5	87195.2	17575.4	309451
Q9NTJ5	Q9NTJ5	SAC1_HUMAN	SACM1L	Phosphatidylinositide phosphatase SAC1	31	8565.42	8391.18	8768.49	29187.4	8278.33	6962.99	7884.98	9455.34	8083.31	25258.5	11732.4	8454.43	13763.6	9512.44		9840.04	8162.62	8114.73	8234.75	8506.5	8286.68	8820.65	7831.88	8152.37	8371.7	7802.33	8913.09	8743.12	15464	12245.5	8103.64	20398.3	30197.6	10895.2	71174.9
A2RRP1	A2RRP1	NBAS_HUMAN	NBAS	Neuroblastoma-amplified sequence	30	3689	3867.71	3964.1	5496.56	3921.98	2462.32	3478.57	3529.32	3669.98	5440.12	3775.33	3705.35	3775.13	3890.72		5999.08	4262.25	4340.66	5001.34	4832.99			3770.57	4911.71	3495.96			4649.91		4821.68	5146.92	6556.14	8886.97	4151.4	31893.8
O14638	O14638	ENPP3_HUMAN	ENPP3	Ectonucleotide pyrophosphatase/phosphodiesterase family member 3	30	1674.54	12295.3	4310.18		2531.06	3604.42	1835.48		1135.19	1521.77	1918.74		2009.09	4554.85		8650.89	3238.06	6739.62		9452.52	2871.5	5468.34	1923.4	1288.93	5751.54	4586.39	6553.2	3440.64		3481.95	2205.8	5346.74		4812.92
O43237	O43237	DC1L2_HUMAN	DYNC1LI2	Cytoplasmic dynein 1 light intermediate chain 2	30	5783.43	5207.33	5179.54	11300.8	6577.02	4912.69	6018.21	5364.88	6972.97	3157.64	4027.12	5271.26	4643.98	4406		5940.29	3960.59	5314.49	5371.56	9453.54	6624.16	4247.62	5964.18	6141.41	6045.84	4618.33	4910.68	4634.54	4277.95	4254.76	5735.17	5173.49	25585.4	9073.74	31879.9
O75351	O75351	VPS4B_HUMAN	VPS4B	Vacuolar protein sorting-associated protein 4B	30	8095.23	9432.6	10987.3	14843	10601.3	8237.57	11761.8	10897.7	10138.6	11345.7	10843.6	7932.86	21558	11447.5	17254.2	8186.19	9062.51	11258	9411.51	10608	10579	6866.33	12397.7	7956.55	10784.4	7274.77	7785.66	14972.3	6476.81	11925.2	8374.08	16927.6	86647.3	11768.9	64728.7
O75882	O75882	ATRN_HUMAN	ATRN	Attractin	30	7434.24	5980.59	8232.82	2320.38	9488.12	5665.07	9158.04	5934.25	5681.92	5136.93	9673.73	3541.42	5268.44	5194.46		33577.8	3360.4	6698.52	6457.41	5010.04	18006.5	8339.4	6462.34	6151.68	11060.2	10906.3	12065.8	25845.3	6222.58	9765.41	12944.8	13792.3	17377.9	4760.9
O94906	O94906	PRP6_HUMAN	PRPF6	Pre-mRNA-processing factor 6	30	3169.19	3568.63	3262.92	10608.9	4152.64	3217.84	3937.69	1804.25	3595.68	6264.58	3919.32	4491.84	2150.13	2937.42		5820.34	2957.16	4860.31	4324.72	4825.69		2640.75	4014.72	3822.78	5987.54	2206.5	2488.42	2991.22	4065.33	3094.71	4187.61	10017.5	29633.4	5395.58
P02748	P02748	CO9_HUMAN	C9	Complement component C9	30	28387.5	13561.6	23961.9	20974.4	44683.3	24424.6	16699.3	14503.2	13490.6	18821.7	40346.6	17589	17356.9	13772.4	9867.61	79470.2	9509.01	16936.8	21644.9	20262.3	48715.8	33153.5	20277.6	24033.8	57574.5	42863	46578.7	51079.1	29638	34763.5	34482.1	40455.9	66149.9	21886.4	67053.5
P02794	P02794	FRIH_HUMAN	FTH1	Ferritin heavy chain	30	66408.5	60629.2	70275.2	25723.4	56827.1	47353.8	72337.8	33308.4	60652.8	10034.3	63097	36569.8	24776.9	45339.3	23674.6	219348	26864.3	53577.3	55294.1	49141.8	33430.3	25792.5	76646.8	51643.1	37845.7	29549.5	66290	84976	36388.6	32218.9	53480.6	46604.9	156890	81282.4	111812
P05154	P05154	IPSP_HUMAN	SERPINA5	Plasma serine protease inhibitor	30	12684	23111.7	72504.9	4084.4	15155.4	29732.7	6433.14	12122.6	7784.57	81410.9	18995.4	7495.41	43408.8	6352.8	22344.2	1530000	36961.4	84969	18205.3	27127.1	162945	42795.4	32123	16104.8	105483	54673.7	33102.7	21164.8	9640.56	106815	54211.7	120313	187701	20259.8	288638
P08253	P08253	MMP2_HUMAN	MMP2	72 kDa type IV collagenase	30	9414.55	5375.28	7315.59	12834.3	7682.96	10344.5	7832.93	4399.48	7438.84	4056.62	11208.2	4397.53	2738.05	9469.56		22777.6	1329.44	8838.68	4979.65	4923.07	14146.4	7327.61	6298.29	4299.13	10475.5	7073.61	7955.04	12106.8	9475.08	7189.1	4500.9	11770.7		10825.7
P09488	P28161;P09488;Q03013	GSTM1_HUMAN	GSTM1	Glutathione S-transferase Mu 1	30	37907.1	20686	33942.4		25221.7	9269.49	17863.4	15577.5	11393.9	9728.76	10351.8	25429.5	5187.65	15531.2	10755.5	8831.55	6042.73	14095.8	9647.63	18756.6	6343.57	6365	22647.6	14926.9	15923.9	9887.12	18685.6	2277.75	4371	23988.2	28118.7	7639.42	53832.5	20964.5	83452.8
P15880	P15880	RS2_HUMAN	RPS2	40S ribosomal protein S2	30	12667	29917.9	18600.6	31891.6	22390.7	15480.2	35549.7	7027.75	26550.5	21615.6	8300.56	20656.4	20559.2	29572.2		16411.3	4220.56	19414	33399.2	24292.9	9372.82	12515.9	33842.5	36194.6	12017.5	12513.9	13323.9	18549.3	8909.16	24913.3	30170.5	8489.56	243604	61514.9	148871
P17174	P17174	AATC_HUMAN	GOT1	Aspartate aminotransferase, cytoplasmic	30	39574.1	17147.5	23606.9	20613	20168.3	20791.1	22058.3	19434.5	12989.7	18567.3	35306.2	11591.7	20808.2	18237.9	36441.9	60893.3	15615.4	23299.9	14917.8	26993.8	34799	36209.4	15810.2	13220	37293.8	28792.7	20576.5	15407.2	29271.1	36379.6	17915.5	40601.8	34347.2	16210.2	74773.6
P17213	P17213	BPI_HUMAN	BPI	Bactericidal permeability-increasing protein	30	10499.3	4163.47	9355.04	9016.26	4743.2	6269.64	17826.4	156774	9393.85	164920	124030	8164.15	106436	2401.3	28262.9	20957.2	70189.6	13487.4	9574.47	3271.93	11519.1	34948.7	16013.8	4126.18	47924.2	11696.3	18136	47118.6	16851.3	86183	4269.94	168415		10022.2
P17612	P17612;P22694	KAPCA_HUMAN	PRKACA	cAMP-dependent protein kinase catalytic subunit alpha	30	12540.1	10168.3	15804.5	17638.3	11598.1	10654.1	15547.6	10979.2	10206.5	24700	16846.5	8594.47	16230.3	10937.7	3521.33	13418.4	9839.94	9518.88	11874.9	12822.3	20624.3	10123.4	12174	11036.4	10274.6	11688.4	12080.3	20189.3	13488.1	14153.4	12685.5	23192.7	36772.6	14183.3	54990
P23588	P23588	IF4B_HUMAN	EIF4B	Eukaryotic translation initiation factor 4B	30	10176.4	3992.41	3280.06	16027.6	8272.56	6076.55	5526.11	2383.18	7472.3	1637.11	2105.34	6786.34	2720.39	5372.98	10792.6		2136.17	4929.96	5888.41	9913.11	5617.82	6924.42	6140.57	7419.11	3578.07	5613.48	4564.04	4688.84	10021.3	2527	8091.78	5150.4	60467.3	11557.6	15168.4
P27348	P27348	1433T_HUMAN	YWHAQ	14-3-3 protein theta	30	70476.7	73205.7	62343.3	42374.7	90310.5	90117.9	93865.9	55312.2	95316.5	17988.8	66657	73535.8	78774.3	74164.1	18148.5	29925.4	86999.8	83250.2	77592.4	59528.7	37252.7	56180.6	108703	82494.9	56937.4	59906.2	74504.5	57174.9	56853	45174.3	79235.4	44589.6	590023	60576.6	58425.6
P30086	P30086	PEBP1_HUMAN	PEBP1	Phosphatidylethanolamine-binding protein 1	30	102475	103650	134161	128486	102631	78028.3	143820	35322.5	105377	63064.1	86777.5	81684.1	60972.4	89299.5	92059.3	83719.3	16671.5	100428	99497.9	164868	89239.1	90146.7	127144	76610.8	47106.5	98983.8	87246.2	82365.2	81531.1	68388.7	89311	55770.5	233449	154545	121602
P30520	P30520	PURA2_HUMAN	ADSS2	Adenylosuccinate synthetase isozyme 2	30	10219.7	8428.33	11347.5	30473	8303.05	10667.2	11508.3	24536.7	7462.21	7310.47	21331.2	7961.49	20515.7	9981.71		11662.7	21715.2	10345.9	8385.8	14904.8	11125.3	9233.41	9353.19	7181.56	13950.8	8517.02	11621.5	14601.6	16539.5	18111.4	9649.5	24795.4	91227.4	19261.8	107205
P31947	P31947	1433S_HUMAN	SFN	14-3-3 protein sigma	30	19079	15074.5	14799.2	36517.6	19682.9	15820.8	22319.1	177913	20837.8	35372.5	80349.1	22580.6	249882	18134.9		23247.6	253481	25100	8383.64	35204.3	11494.9	11222.7	13543.1	6291.09	75952.4	16433.8	19106.7	68381.6	9116.04	35997	7941.59	60139.3	109714	35616.6	60021.2
P33121	P33121	ACSL1_HUMAN	ACSL1	Long-chain-fatty-acid--CoA ligase 1	30	5677.71	6408.75	8302.5	8365.72	5717.38	7671.79	4554.89	17777.8	4836.41	14642.1	13043.4	6051.33	13833.1	8332.8		19234.6	11609.6	7971.41	4610.81	9141.45	4093.07	7868.4	4822.62	4181.75	10214.8	7029.02	10044.6	10402.8	10189	14317	6113.99	28658.8		14959.3	79907.6
P36955	P36955	PEDF_HUMAN	SERPINF1	Pigment epithelium-derived factor	30	24966.4	18793.3	18526	13544.9	23909.3	20995.1	15295.4	7332.78	17471.6	8645.14	30154.3	11880.5	10272	10178	17089.2	45955.1	3925.93	24601.7	24076.1	12165.4	37494.5	25312.2	13168.5	22541.4	33300.2	28743.6	29149.1	34310.4	10354.6	22765.2	19931.8	16876.6	62604	19292.6	44148.6
P43034	P43034	LIS1_HUMAN	PAFAH1B1	Platelet-activating factor acetylhydrolase IB subunit alpha	30	18830.6	12121	12506.6	17701.2	14388.5	14642.9	15967.6	11797.2	12270.2	15199.5	12950.4	11919.7	15164.6	12291.1	13331.5	9382.04	11210.5	14318	12261.1	12063.4	12040.2	18659.4	13195.3	11939.6	8773.48	18305.9	15460.5	12694.7	11420.4	22417.2	13396.5	12509.4		15138.2
P46977	P46977	STT3A_HUMAN	STT3A	Dolichyl-diphosphooligosaccharide--protein glycosyltransferase subunit STT3A	30	16621.8	19943.1	18046.6	22460.9	20488.5	19765.1	15917	18468.4	22687.1	89915.5	27677.2	36182.9	19367.2	18889.7		26439.2	22165.4	21042.2	20926.9	16364.6		13686.7	28769.9	25063.5	22790.4	15465.7	18559.2	15011.2	15978.4	27838.4	20512.4	33100.3	135123	20692.1	111430
P49589	P49589	SYCC_HUMAN	CARS1	Cysteine--tRNA ligase, cytoplasmic	30	11171.5	7476.71	8142.4	45302.5	7991.17	5384.76	9221.74	8101.46	7768.98	10008.7	6801.35	5920.22	8753.36	8271.56	11303	8144.61	5923.63	6998.21	7370.62	7131.15	6876.63	9707.75	7208.79	6666.54	6806.57	7575.49	6746.89	7484.68	11021.8	8764.62	7373.34	9098.34		18870.1	74938.2
P50552	P50552	VASP_HUMAN	VASP	Vasodilator-stimulated phosphoprotein	30	11257.9	9234.32	11599.6	22860.9	10986.1	11600.4	14377.3	17066.3	11416.4	7445.32	17032.5	8215.92	11351.8	13854.8	12956.8	10286.3	19687.2	11608.6	9307.8	15007.2	10701.4	12385.7	13369.7	9113.64	10291.3	7283.72	11914	24257.8	29316	21074.2	11310.5	17956.4	60187.8	21818.4	22129.2
P51858	P51858	HDGF_HUMAN	HDGF	Hepatoma-derived growth factor	30	40163.4	46143	49238.4	40146.7	44516.9	41331.5	66458.6	25853.3	51931.3	15629.8	34129.2	45242.7	17676.8	39761.9	49183.8	24070.1	19392.6	61989.9	50977	42249.2	41760.7	31638.4	48211.7	39932.2	31701.1	28201.4	37208.1	34059.8	27137	24399.3	37273.7	18256.6	21018	35780.8	59648.9
P60891	P21108;P60891;P11908	PRPS1_HUMAN	PRPS1	Ribose-phosphate pyrophosphokinase 1	30	43811.3	14213.3	14418.9	17960.8	18118.7	14969	10118.3	5517.5	11103.2	2452.8	5596.43	7104.26	4353.37	9449.07	16528.9	6714.18	4099.78	13776.7	12018.8	10120.1	10067.3	42230.4	10266.5	16279.3	14493.9	39298.6	25031.2	11388.7	31356.7	17226	17962.4	14982.3	26524	18496.2	44258.1
P61604	P61604	CH10_HUMAN	HSPE1	10 kDa heat shock protein, mitochondrial	30	12445.1	17421.1	12904.6	31509.8	15631.6	23138.1	18086	5678.49	18629.6	5321.01	6147.71	23024.1	1899.79	14661.5		6645.54	4658.34	11658.5	16327.1	28706.1	11607.7	9046.18	10340.1	26319.1	19123.1	14815.4	32626.6	14544.9	15305.9	11807.7	20989.9	12304	132793	38412.8	252140
P63241	Q6IS14;P63241;Q9GZV4	IF5A1_HUMAN	EIF5A	Eukaryotic translation initiation factor 5A-1	30	72807.2	59548.7	61033.4	75347.2	78252.3	60363.7	51738	26595.9	62906	22541.3	22126.5	49632.2	34674	82698.8	57666	24275.7	26460.3	56300.5	62124.5	68893	42599.2	80550.1	60750.7	71706.6	28868.4	66762.5	61690.5	69223.5	73446.8	38004.4	79142.1	20840.7	155383	38158.4	91836.8
P68400	Q8NEV1;P68400	CSK21_HUMAN	CSNK2A1	Casein kinase II subunit alpha	30	8051.08	9676.88	8508.51	10842.9	9871.42	7395.16	12001.4	5677.03	10486.2	9914.66	6923.05	8394.98	7436.74	9797.59	11059.2	6569.84	7117.5	9894.03	10866.2	11210	9941.99	7462.15	11134.5	10716.2	11146.9	7541.98	8395.9	8363.45	9075.18	6876.62	9852.37	4895.32	20292.2	12371.5	46548.8
P78344	P78344	IF4G2_HUMAN	EIF4G2	Eukaryotic translation initiation factor 4 gamma 2	30	8878.48	8340.91	8226.35	20759.9	8616.97	4921.27	8523.84	6318.62	8579.56	7698.46	6318.9	7138.92	8348.99	7645.22		5705.44	5912.67	7395.23	8882.47	9001.88	4349.67	2770.45	8899.74	9532.35	6377.91	4374.46	6200.19	6569.76	6771.53	6453.39	9396.97	10107.2	48365.6	11053.7	42773.4
P80303	P80303	NUCB2_HUMAN	NUCB2	Nucleobindin-2	30	7549.96	12196.7	11863.3	11310.9	16168.7	17574.3	13093.7	7992.65	12516.6	11238.2	11717.5	8769.8	11083.1	19056.3		34403.8	10976.7	13807.5	13724.2	14198.2	16725.5	7340.8	12276.5	12155.8	17073	3519.73	6206.06	15544	9153.58	12979.4	12237.3	7808.63	43495.9	8724.63	40635.9
Q08188	Q08188	TGM3_HUMAN	TGM3	Protein-glutamine gamma-glutamyltransferase E	30						1995.06	1537.97	42599.3		10796	26589	691.901	186299		8031.32	2543.82	16429.9	1531.98			6348.6	1228.17	1829.24	1773.48	8850.5		1053.1			20075.7
Q08378	Q08378	GOGA3_HUMAN	GOLGA3	Golgin subfamily A member 3	30	3454.92	5495.04	3866.06	4851.64	4813.68	3292.22	4468.84	2578.32	4028.39	3029.19	2691.4	3187.65	1356.08	5275.5		4397.83	3110.01	4435.96	4103.57	6292.38		2129.78	4745.03	4780.72	3740.61		3469.81	3712.54	5274.44	4059.86	4330.38	2543.98	37804.2	6318.8	61291.1
Q12888	Q12888	TP53B_HUMAN	TP53BP1	TP53-binding protein 1	30	7540.3	7510.48	6921.51	24682.2	9665.44	5223.73	7475.35	4710.77	7406.44	5108.6	3802.53	7831.64	4743.01	5082.46		3705	2010.06	8532.98	9839.42	6831.64		5536.51	8823.23	10459.7	3683.58		4874.39	4255.71	5481.06	2372.72	8755.25	3583.53	73274.8	10369.6	72721.4
Q12931	Q12931	TRAP1_HUMAN	TRAP1	Heat shock protein 75 kDa, mitochondrial	30	17781.2	21155	10253.5	38188.3	16697.7	20139	14296.1	15276.6	20087.7	13049.5	12894.4	29624.3	40402.8	12788	11225.2	42770	13836.1	15887.3	17404.4	15582.9	14965	11721.7	18613.4	17706	16920.5	15099.6	18842.9	14490.8	9956.42	17542.8	16283.8	20014.4	86461.8	22737	275649
Q14112	Q14112	NID2_HUMAN	NID2	Nidogen-2	30	3603.92	4773.66	5907.15	7105.49	3949.89	6519.68	4641.93	1605.58	3175.05			2950.09	3095.8	9728.29		8590.24		5033.57	2850.89	5770.04		1868.95	2150.42	3259.69			3937		8737.67	5774.41	3470.1			4031.01	41083.7
Q15833	Q15833	STXB2_HUMAN	STXBP2	Syntaxin-binding protein 2	30	6082.92	6481.84	6778.09		6066.31	5427.74	7450.16	15091.5	4715.45	7208.77	11190	5379.22	10283.1	6399.66	13468.3	9596.87	12070.6	7461.86	5198.4	9809.67	4256.74	9138.56	8346.12	4855.18	11856.6	6641.81	8585.92	15364.1	14870.6	15518.8	6663.72	16648	105912	9795.28	55399.1
Q16543	Q16543	CDC37_HUMAN	CDC37	Hsp90 co-chaperone Cdc37	30	13316.3	7560.32	11506.4	25975.6	13734.4	17484.3	9676.66	11890.6	8175.42	10617.4	11177.9	13918.6	10349.2	10082.5	16120.4	10784.4	9681.01	12370.4	10211.8	18603.3	20056.3	12469.4	12827.9	10898.8	12352.5	16401	11784.6	12683.6	15121.5	8721.42	13850.4	14093.4	118982	20382.7	31369.8
Q16836	Q16836	HCDH_HUMAN	HADH	Hydroxyacyl-coenzyme A dehydrogenase, mitochondrial	30	21089.3	36099.1	21555	54524.8	32074.7	31948	23371.3	14107.8	29161.6	17702.2	17468.1	52216.7	16814.7	20463.6	53544.5	24189	12061.5	36253.2	35097.7	23926.7	31573.2	18256.4	29833	31885.8	37246.2	18305	41074.7	22262	19065.9	24880.8	29387.1	29773	155822	40864.6	155579
Q32MZ4	Q32MZ4	LRRF1_HUMAN	LRRFIP1	Leucine-rich repeat flightless-interacting protein 1	30	8739.78	5879.45	7941.55	20219.5	8533.7	9086.12	7033.59	8745.09	7453.54	4560.53	10949	9424.1	9734.58	7836.85		8197.36	7648.58	7872.15	6406.25	12498.5	4772.72	6207.08	8206.84	5896.98	6979.3	5938.97	8050.45	11175.5	7059.43	7073.8	6397.26	4039.08	34901.5	13063.2	34184.6
Q5XPI4	Q5XPI4	RN123_HUMAN	RNF123	E3 ubiquitin-protein ligase RNF123	30	22246	3087.64	6183.13	13839.2	7382.49	4748.16	3624.03	4324.69	3451.54	5016.32	5336.86	3164.42	4267.17	4258.05	29067.1		5388.57	5700.37	4755.59	9047.37	6794.3	22000.5	3400.67	5450.67	6834.1	18240.7	12864.2	5111.05	24672.1	9832.75	9009.69	6862.61	27668.8	5271.96
Q6DD88	Q6DD88	ATLA3_HUMAN	ATL3	Atlastin-3	30	8125.16	13054.9	10024.2	4124.7	11398.7	9250.7	8890.92	12098.4	9567.15	14606.3	9740.3	7456.84	12495.2	13416.4		6577.73	15347.7	11394.5	9560.87	14924.7		8814.99	10896.2	11150.8	6878.9	6496.93	7152.59	13630.3	8244.46	8725.71	10629.3	12844.1	40447.5	7810.43	19292.8
Q6XQN6	Q6XQN6	PNCB_HUMAN	NAPRT	Nicotinate phosphoribosyltransferase	30	34979.8	9470.21	13094.6	42132.9	17900.5	15380.1	14576.6	26940	9221.05	8894.24	20202.7	10763.4	30102.8	10748	74757.9	18908.5	14738.5	12099.3	13555.3	12620.9	20227.3	34813	11057.9	7621.38	23349.6	24915.9	14274.7	20036.8	33972.6	17824.5	13143.5	24226.7	149652	16420.1	115004
Q7Z2K6	Q7Z2K6	ERMP1_HUMAN	ERMP1	Endoplasmic reticulum metallopeptidase 1	30	5266.77	6043.05	5816.69	16819.2	7629.14	4424.98	8049.31	5365.86	8740.89	18425.2	8931.88	8975.32	11258.4	7164.05		5224.67	6651.47	6186.3	7717.61	6425.77		4957.05	5536.2	6364.74	7829.43	5126.61	6874.55	6398.17	5911.4	8551.06	5164.06	10846.1	112291	10596.1	43002.5
Q8N1F7	Q8N1F7	NUP93_HUMAN	NUP93	Nuclear pore complex protein Nup93	30	8138.76	12896.2	13084.5	15182.3	11938.9	10677.8	11646.1	11641.9	13017.6	14589.4	10671.4	12557.6	9248.76	9636.44		6350.42	13432.9	16716.4	12237.1	11597.9		7643.73	13231.8	11255.6	11042.4	4859.89	9638.34	10782.4	7021.52	9359.54	12748.9	10018.1	128983	15337.6	35709.4
Q96K76	Q96K76	UBP47_HUMAN	USP47	Ubiquitin carboxyl-terminal hydrolase 47	30	6076.48	5497.54	5302.12	15446.6	4598.09	5582.12	5029.88	5008.07	5445.14	3483.38	4377.22	4952.1	4807.87	5480.05		6251.27	4957.37	5091.01	4570.29	9030.42	6591.35	4911.08	5444.96	4156.65	6386.22	7543	5631.81	3877.9	5910.55	5414.07	5528.66	7108.51		5489.64
Q99102	Q99102	MUC4_HUMAN	MUC4	Mucin-4	30			2406.43	4175.79	1490.25	2328.03	4134.81	7131.49	3326.27	6491	11009.8	2018.67	5534.23			18611.5	12429.6		2584.38		7718.3	2961.91	2367.06		9725.11	1820.4	3227.01	28373.1		18368.7	2516.12	14463.5	60607.4	12380.5
Q9BTV4	Q9BTV4	TMM43_HUMAN	TMEM43	Transmembrane protein 43	30	12996.1	16892.4	17949.4	18056.3	14494.8	9814.1	18919.6	12277.7	16632.7	29206.6	20956.7	20000.2	13660.2	17056.4		8710.43	12252.1	15349.9	15904.7	12816.2	15516.9	10188.7	13169	14275.5	11065.2	13662.9	14198.8	9637.82	13363.3	10580.2	11145.7	28889.2	117023	14910.7	73380.7
Q9C0C9	Q9C0C9	UBE2O_HUMAN	UBE2O	(E3-independent) E2 ubiquitin-conjugating enzyme	30	15243	4039.69	7118.66	10845.4	7549.35	5838.22	5078.46	1763.11	5798.5	3117.66	3689.73	4427.51	2733.58	4148.08	18368	8841.75	4973.95	5389.86	4702.23	7100.54	8644.39	14055.1	5423.02	7176.66	7791.59	14318.1	11703.9	5072.79	18993.1	8160.84	8599.7	9349.14	27776.5	5714.43	40885.6
Q9HC38	Q9HC38	GLOD4_HUMAN	GLOD4	Glyoxalase domain-containing protein 4	30	31919.3	12468.7	17396.8	23349	18829.6	18843.9	20813.5	10661.6	14474	9943.38	20291.8	17430.7	10321.6	15555.8	48028	20947.4	15101.9	17429.5	14321.1	15856.1	26802.1	30186.2	20445.7	14559.5	21468.9	24329.1	22459.9	16050.1	22438.9	17929.4	17402.6	13735.8	124298	11969.7	46966
Q9NX63	Q9NX63	MIC19_HUMAN	CHCHD3	MICOS complex subunit MIC19	30	7488.09	8465.36	9543.8	21744.2	8773.98	8813.61	9188.85	3859.38	9314.08	6675.44	8201.71	8604.19	2395.75	9787.86		6357.75	6068.64	11129.1	9322.06	10964.7	3471	6857.8	8760.23	10372.8	8653.74	6328.84	12364.8	10504.1	7915.14	5602.09	9244.87	7506.09	54174.5	18224.8	63908.4
Q9UQ35	Q9UQ35	SRRM2_HUMAN	SRRM2	Serine/arginine repetitive matrix protein 2	30	4850.13	6758.45	5186.32	26339.1	7443.65	5047.25	6957.96	12733.6	6526.87	7552.36	3408.31	7889.31	3455	5569.44		5355.38	4703.53	7177.25	8924.78	8525.61	7671.94	2976.88	8383.85	9226.5	5347.71		3618	5133.68	5433.74	2339.33	10923.5	9793.46	48225.3	16373	43244.3
Q9Y2T3	Q9Y2T3	GUAD_HUMAN	GDA	Guanine deaminase	30	8492.28	16236.5	19246.6	55095.9	8417.8	15882.3	9194.08		6889.62		8834.42	16489.3		12811		10077.4	6482.34	20484.6	8312.46	10161.2	15642.3	20766.8	6548.02	6472.01	14177.8	18028.1	32042.7	7937.85	6343.9	7749.96	10195.5	9974.57	25040.8	16086	61081.1
Q9Y6D6	Q9Y6D6	BIG1_HUMAN	ARFGEF1	Brefeldin A-inhibited guanine nucleotide-exchange protein 1	30	5636.46	3680.78	5131.82	5406.65	4421.76	3351.06	4587.07	6130.57	4341.82	8566.38	7088.2	4689.47	7149.64	5171.97		5392.33	6825.44	4707.76	4423.69	6587.05		2844.29	4688.72	3832.47	4156.43		4422.63	5915.06	4510.95	6012.75	4114.65	8756.31	94465	8648.21	161132
O00232	O00232	PSD12_HUMAN	PSMD12	26S proteasome non-ATPase regulatory subunit 12	29	14768.7	8781.28	8217.46	4312.08	10043.5	10986.2	9368.4	11695.6	8015.33	10683.7	12815.1	13674.9	17491.2	6500.12	17128.9	8391.37	10888	10011.7	9178.07	11323.7	13004.6	13762.8	12572.3	10767.3	9530.35	12110.5	10664	9175.57	11231.1	11470.4	13925.4	10542.1	36063.1	13869.7	13353.3
O94905	O94905;O75477	ERLN2_HUMAN	ERLIN2	Erlin-2	29	11554.5	8466.2	9832.99	18995.6	8134.96	16448.5	9481.25	17298.3	11562.3	11919.5	17622	27567.7	15245.5	5972.54		11366.4	25929.6	16013.3	12864.1	9633.17	5942.5	10193	9337.69	11227.4	19516.5	13721.2	17694.2	9796.01	9289.42	17777.9	10796.3	13908.3	85280.5	25388.7	85617.8
P00390	P00390	GSHR_HUMAN	GSR	Glutathione reductase, mitochondrial	29	38258.9	21721.2	20676.7	19163.2	25861.1	24481.4	22550.5	22293.5	22032.9	32878.8	37496.1	27124.7	17120.6	19497.7	26621	33191.6	12271.5	34983.9	25142.2	36196.4	37321.3	41395	30973.1	21026.7	27602.2	34972.5	34564.4	35758.8	37139.4	48977.5	26226.1	33888	57167.9	26529.7	60969.6
P04179	P04179	SODM_HUMAN	SOD2	Superoxide dismutase [Mn], mitochondrial	29	241049	151987	355002	90666.5	99965.7	323005	288387	71743.7	288015	59080.6	135911	105601	41436.3	400345	38299	88980.4	71566.4	269834	214047	189260	91265.7	142347	80689.5	72347.5	177731	190128	487138	244625	211627	160978	55121.5	124687	172123	266781	237184
P04196	P04196	HRG_HUMAN	HRG	Histidine-rich glycoprotein	29	65758.3	57987.5	91349.7	103772	156010	46330.3	60960.9	47409.7	38180.4	62069.4	137197	41457.2	31932.5	42351.2	43927.1	66136.8	37206.3	61905.6	60513.1	64401.3	226188	62767.9	38482.8	55912.2	301332	78394.9	178512	150608	52141.9	109314	92366.3	40511.2	73751.2	56620.5	121706
P08236	P08236	BGLR_HUMAN	GUSB	Beta-glucuronidase	29	17042.2	17869	18524.4	49758.5	14511.9	16157.2	56736.5	14148	56494.2	9521.04	18968.2	49089.5	6619.72	23837.6		29991.3	23181.2	22684.3	46140.5	32743.1	13563.4	9726.63	34186.3	17013.8	19678.8	8216.96	13411.4	16537.5	7430.23	10563.1	16847.7	17236.5	137063	11772.6	274810
P09382	P09382	LEG1_HUMAN	LGALS1	Galectin-1	29	148024	157574	114893	208739	315041	398645	162711	11564.6	220244	5880.38	14167.2	33007.9	4130.48	164779	38680.8	19962.1	17204.8	161396	200652	134323	34687.1	111248	134815	338969	40822.8	193801	139903	151703	191175	38352.5	350907	56835.6	583085	231452	475868
P10155	P10155	RO60_HUMAN	RO60	60 kDa SS-A/Ro ribonucleoprotein	29	15295.2	18321.9	29999.4	7933.21	18383.8	11978.5	32482.6	6734.65	21144.8	12547.9	11666.1	11811.4	10091.1	27738.9		7874.9	5016.41	16797.6	19136.5	26952.3	5988.75	8667.77	22617.3	15793.2	8103.32	9697.23	13036	13405	12529.5	8769.6	16389.9	9095.99	73489.9	28514.7	94411.4
P13861	P13861	KAP2_HUMAN	PRKAR2A	cAMP-dependent protein kinase type II-alpha regulatory subunit	29	15832.3	17593.1	23262.7	12115.8	11405.5	16365.6	14956.7	9750.43	13295.3	8349.24	18576.3	14415.3	13194.7	11508.5	17578.3	16756.9	12337.5	18949.6	12894.8	20946.9	9652.47	11167.5	17087.8	11361.5	17634.6	13187.3	12156.7	14414.9	10208	15363.5	11349.3	18596.4	50461.5	23015.6	95196.7
P14550	P14550	AK1A1_HUMAN	AKR1A1	Aldo-keto reductase family 1 member A1	29	31429.5	32497.9	44808	23023.4	41122.4	27632.2	54714.5	20339.5	33408.8	14778.2	32459	28847.2	19650.8	38032.4	29024.4	34199.9	33281.5	31387.2	28073.4	48001.4	19814.7	24014.2	38980.4	28100.4	21195.1	20102.3	32335.9	51799.1	26671.6	29509.6	32742.3	39029.9	169890	28650.7	88039.8
P15104	P15104	GLNA_HUMAN	GLUL	Glutamine synthetase	29	13125.5	11128.6	13795	69971.2	12419.6	29808.1	14375.4	112255	9491.51	27143.6	27510.4	10432.6	321354	16726.9		21724.7	50699	14140.6	6817.36	10695.8	9501.2	9168.19	9211.08	7158.25	17389.6	11648.2	14277.2	105693	17278.7	23984	6928.12	16574	142716	10687.1
P22234	P22234	PUR6_HUMAN	PAICS	Multifunctional protein ADE2	29	21120.9	9412.82	13568.7	30318.4	14975.9	16841.2	12017.6	11546.8	8754.42	7609.31	12302.1	17763.4	11669.2	9162.45	40897.8	12646.6	7957.76	12291.2	11637.9	16911.3	22783.7	24822.9	15111.5	15428.2	17286.8	21665.3	15267.2	13446.6	15752.8	16888.7	17205.2	16131	73922.3	21381.7	76680.7
P29692	P29692	EF1D_HUMAN	EEF1D	Elongation factor 1-delta	29	14658.4	15089.2	10756.2	40044.4	18715	28212.4	17862.6	22980.2	19598.2	7166.73	17335.4	22403.1	22733.6	16418.9		14760.2	21339.4	23443.6	22958.6	18736.1	15370.4	10993.5	20628.4	22547.8	14643	8881.03	12550.7	14022.1	11120.6	14675.1	23037.7	12302.8	220639	12877.1	41374.2
P31153	P31153	METK2_HUMAN	MAT2A	S-adenosylmethionine synthase isoform type-2	29	19398.7	17243.3	16249.8	24421.9	16369.5	18301.8	26547.5	14975.4	21656.2	13238.8	15780.2	16435.7	15488.6	16557.5	8633.12	12978.4	12139.4	19031.2	21480.1	16821.4	11530	13695.3	25118.3	18678.1	12674	12963.8	14994	16939.8	16491.1	22390.9	21500.5	13206.4	56457.7	18640.2	126521
P35241	P35241	RADI_HUMAN	RDX	Radixin	29	10269.5	8706.98	10815.7	14945.1	12105.1	10189.5	10858.1	5181.72	11029.6	8861.04	8280.6	9540.6	9421.02	8195.26	21668.3	11343.2	5055.86	8554.48	10788.8	12287	8790.62	10576.5	12039.2	10026.7	8724.84	9123.19	9248.87	11320.6	7667.48	7621.89	12808.5	15601.1	85749.7	19445.1	103463
P52597	P52597	HNRPF_HUMAN	HNRNPF	Heterogeneous nuclear ribonucleoprotein F	29	33224.6	56422.3	50668.9	38988.4	59677.6	41076.8	59056.3	18769.3	42874.7	18639.6	11725.8	48636.9	12792.1	51240.8	24774	13365	26102.5	54062.7	56059.4	66931.9	13098.2	20067.1	53289	46427.2	19988.2	18343.7	28578.3	34693.4	30624.9	14406.6	56491.3	19092.9	111414	56274.1	100394
P52907	P52907	CAZA1_HUMAN	CAPZA1	F-actin-capping protein subunit alpha-1	29	59493.5	65383.4	50639.8	77463.4	57942.9	65433.3	54768.2	99551.9	62299.1	20799.2	88744.4	53302.3	78323.3	58037.6	37126.6	75998.9	88265.4	62813	52299	39850.9	46976	61384.4	72221.5	54522.5	60360.6	47112.5	47787.2	73136.5	71170	77501.5	58336.4	36153	207917	37296.1	118156
P60660	P60660	MYL6_HUMAN	MYL6	Myosin light polypeptide 6	29	147567	151103	125137	167774	193266	188479	126411	186520	161344	26886.4	79752.8	113671	84375.6	117629	31559.6	48932.2	175506	127610	102875	94367	74984.9	73898.7	89700.9	152272	120751	74343.6	134591	102557	140751	103049	119935	73634.1	174995	149715	314684
P63244	P63244	RACK1_HUMAN	RACK1	Receptor of activated protein C kinase 1	29	18752.6	32035.2	28064.5	14648	34470.9	45758.5	22829.3	28892.9	35341.9	15619.9	25065.4	32324.1	33410.1	20749.8		21710	20904.6	29179.5	31316.9	21705.9	9991.65	15827.5	32430.5	39246.4	23597.1	22077.4	25162.3	32548.3	12354.6	33651.5	33753.9	30020.2	37850.4	43950.4	112200
Q00013	Q00013	EM55_HUMAN	MPP1	55 kDa erythrocyte membrane protein	29	37363.8	4761	9383.43	14469.4	11942.3	11954.7	5279.78	3323.78	3717.19	5333.33	3797.46	4119.96	4042.9	4162.85	34826.8	9054.21	6742.54	9548.63	5642.4	9012.1	20383.3	36196	3383.27	5788.84	14109.8	26117.9	18060.6	7672.8	25198	9493.49	12330.7	11143.4	13411.7	7487.77	26798.6
Q07955	Q07955	SRSF1_HUMAN	SRSF1	Serine/arginine-rich splicing factor 1	29	30988.8	57658.4	37845.8	128910	42204.3	76304.7	66760.4	17715.7	67679.2	24316.6	17709.1	61646.6	9961.52	44858.4		16799.6	25484.1	66138.7	55467.2	45627.1	25698.8	28746.9	56126.9	49463.3	27860.2	24807.1	18834.3	21968.4	23083.7	17111.1	49392.1	22210	200220	88055.5	177285
Q13347	Q13347	EIF3I_HUMAN	EIF3I	Eukaryotic translation initiation factor 3 subunit I	29	11029	13969.7	14227.9	13529.9	12818.1	15672	11550.4	10673.7	16943.5	4128.34	8560.51	14903.6	12365.4	15443.7		9432.68	12964.2	14163.3	15686	14894.3	5778.94	9861.07	15839.1	13728.6	9609.74	9696.42	12670.7	11215.2	9460.5	8183.67	12787.7	7679.55	23615.8	9831.12	33857.6
Q13938	Q13938	CAYP1_HUMAN	CAPS	Calcyphosin	29	46853.2	55906.7	50842.6	49585.7	35109.4	40761	46418.4	5009.37	23529.9	31440.3	24965.8	45346.9	6544.76	25492		23872.2	27943.8	44025.4	39939.5	64008.6	66370.5	39884.2	41405.4	32186.8	74143.2	33817.2	50017.2	82218.1	2488.37	59781.4	44805.2	36945.3	381825	163608	190919
Q14126	Q14126	DSG2_HUMAN	DSG2	Desmoglein-2	29	6124.22	9272.02	4735.44	9524.79	6435.06	4682.97	5946.44	2035.77	4768.74	5931.97	6822.44	12699	5150.82	5541.25		8120.6	5654	10006.5	6669.49	13703.8	8067.41	4843.57	8496.76	5277.94	7657.1		5390.73	5493.33	2645.57	3897.01	6607.87	4179	42111.3	6695.99	27970.3
Q15437	Q15437	SC23B_HUMAN	SEC23B	Protein transport protein Sec23B	29	5296.84	10920.9	11373.8	8154.63	8800.47	6372.12	9732.98	4805.69	7171.11	11073.3	8731.39	8523.64	6166.03	16870.8		5313.95	7913.18	9505.09	11047.5	18573.6		6034.72	9187.56	9218.34	7271.7	6191.6	7949.23	13240.7	4439.75	14476.7	10030.5	11215.8	169979	14112.4	18792.7
Q15942	Q15942	ZYX_HUMAN	ZYX	Zyxin	29	21602.5	18170.8	20058.9	62180.3	26051.6	17205.2	20397.8	13868.9	18995.9	7706.76	9021.69	8739.42	14509.7	16724.4	22004.9	7963.99	13821.1	16270.2	19698.2	28180.9	15638.5	13019.6	15150.5	23340	12188.3	12084.3	15730.3	17152.7	24043.5	12154.1	26169.2	25245.8	57146.5	18917.9	80053.1
Q5JRX3	Q5JRX3	PREP_HUMAN	PITRM1	Presequence protease, mitochondrial	29	6434.13	7691.02	5157.34	11650.1	6647.61	6652.21	5461.58	2993.61	6419.64	3803.62	4449.02	7962.92	2328.77	8341.2		3856.28	3927.94	6082.31	5673.26	6711.67		5707.05	6330.84	6676.49	3820.22	2997	7578.02	6101.01	4798.36	6438.11	5231.62	3753.45	61294.7	4426.83	7220.12
Q6P2E9	Q6P2E9	EDC4_HUMAN	EDC4	Enhancer of mRNA-decapping protein 4	29	4499.78	4880.79	4659.58	7757.74	6086.02	3702.55	6018	3349.43	5917.06	3323.71	3325.82	4271.42	4053.58	5726.84		4281.11	4190.99	5536.27	6532.08	7346.15		4022.43	5136.83	6346.05	3357.09	4165.02	3931.56	4764.3	4980.05	3657.22	5955.32	4039.04	31806.5	5836.62	219319
Q8IX12	Q8IX12	CCAR1_HUMAN	CCAR1	Cell division cycle and apoptosis regulator protein 1	29	4724.78	5602.62	4717.85	8887.73	6051.03	3656.35	6945.01	2082.52	5045.43	5843.19	3170.32	5650.39	2300.05	5093.53		2678.38	3236.81	7062.37	6673.56	5840.85		3036.35	6089.99	6341.41	3029.33		3860.41	3967.94	4733.43	4139.63	5730.3			10137.8	58537.7
Q8WVM8	Q8WVM8	SCFD1_HUMAN	SCFD1	Sec1 family domain-containing protein 1	29	14171.2	11518.6	10599.6	9984.87	10452.9	9548.47	11810.4	8587.05	10665.7	8662.44	6863.58	7651.03	8964.74	12561	12678.2	9857	8494.81	9482.22	10440.9	10726	7229.89	13661.7	10012.3	11270.8	10716.3	12581.7	10875.8	7636.01	13364.8	10508.5	11894.8	11655.1	43174.8	13680.9	100139
Q96AG4	Q96AG4	LRC59_HUMAN	LRRC59	Leucine-rich repeat-containing protein 59	29	16073.5	25377.1	21559.8	59092.3	29522.2	18949.8	30196.7	9645.28	20466.2	67862.2	17829.6	16672.8	17855.8	34948.5		29549.8	5404.69	20474.6	25873.5	38199.6	22905.1	12616.4	23289.3	33816.7	18353.5	16435.4	11874.2	34580.3	14018.3	28768.7	32636.1	16766	48381.8	30946.6	387250
Q96CW1	Q96CW1	AP2M1_HUMAN	AP2M1	AP-2 complex subunit mu	29	17010.3	11150.6	11961.1	22011.2	13560.3	13302.2	12249.6	6288.59	11922.8	20140.7	9814.09	8892.64	12389.3	11425.4	16438.6	12323.9	6410.41	11804.7	12221.7	10950.6	12107.4	16246.6	13222	17079.6	12244.6	15857.6	15348.3	19789.5	10067.5	21063.1	16902.9	13209.9	60570.2	15267.4	45858.7
Q9BT78	Q9BT78	CSN4_HUMAN	COPS4	COP9 signalosome complex subunit 4	29	16087.1	8166.23	8785.49	8029.25	8997.52	9679.14	9281.69	7144.91	7538.78	3797.33	6923.6	8230.98	5891.64	6412.43	16433	7158.06	8285.57	9980	8287.46	8726.46	11787.9	12931.9	9224.34	9216.89	10597.7	13565.1	10107.6	7930.44	16833.9	8114.9	9727.97	6928.43	54498.8	10913	119018
Q9H2U2	Q9H2U2	IPYR2_HUMAN	PPA2	Inorganic pyrophosphatase 2, mitochondrial	29	13356.9	15865.6	18224.8	8024.32	15706.5	19259.5	15471.1	9574.11	19968.5	8390.52	15239.1	24022.7	6287.69	16482.1		9750.27	10829.7	21410.2	20051.7	20913.2	14551.2	12471.3	17283	17194.3	17273.8	11332.3	21230.8	18169.5	16492.8	14937.4	15981	14218.4	48474.6	28466.7	135288
Q9UGI8	Q9UGI8	TES_HUMAN	TES	Testin	29	14816.9	11532.4	16882.7	43629.9	17553.9	12783.9	13168.2	8224.87	16007.8	10849.3	10936.5	13550.2	8471.82	15273.6		13687.1	6524.41	14126.6	12879	17620.5	13003.8	8323.91	13446.5	13337.1	8941.59	8508.37	12429.6	13182.3	9254.92	14281	14410.9	13351.3	36439.7	15552	40498.4
Q9UMS4	Q9UMS4	PRP19_HUMAN	PRPF19	Pre-mRNA-processing factor 19	29	10384.6	12820.4	13001.5	22596.6	11994.6	15058.8	11798.4	8577.69	10331.8	8185.25	6863.22	11876.7	6908.38	9657.72		8150.59	5386.37	13394.9	12340.2	9801.56		8065.06	10135.8	10050.2	11942.3	6734.1	7348.49	8084.39	8728.11	9258.56	12238	8229.29	62241	14055.9	122758
Q9Y5K6	Q9Y5K6	CD2AP_HUMAN	CD2AP	CD2-associated protein	29	10300.8	7706.11	7835.63	34121.9	9195.12	6425.24	8690.06	6425.13	7670.95	7669.72	6639.03	10663.5	7035.44	6990.26		12027.7	5703.07	8361.47	7161.03	11019.2	10071.3	8164.15	8429.42	5870.46	8577.77	7143.29	9124.25	9739.33	9578.34	6992.67	8258.71	6750.01	66367.1	18085.1	70567.7
O14745	O14745	NHRF1_HUMAN	SLC9A3R1	Na(+)/H(+) exchange regulatory cofactor NHE-RF1	28	14195.5	10958.4	11022.7	98302.3	14454	14920.8	17781	21206.6	13959.5	16781.1	19136.6	17642.8	18076.1	9346.5		35333.3	16169.6	14704.1	18341.4	10909.7	15781.2	13545	16251.4	23518.1	25199.5	16783	18353	36455.5	10544.2	34090.6	29275.8	34971.3	67549.7	15512	108270
O15031	O15031	PLXB2_HUMAN	PLXNB2	Plexin-B2	28	4619.7	3838.14	4900.53	8323.95	5267.94	3693.6	5207.98	4166.26	4704.03	3571.68	3991.22	4365.28	3988.94	3902.51		4827.15	4763.67	5053.78	4933.43	4141.76		4976.41	4151.66	5077.32	3903.1	3332.8	4615.65	6149.01	5074.46	4248.04	5535.09	5306.27	22268.1	9592.52	24628.3
O43795	O43795	MYO1B_HUMAN	MYO1B	Unconventional myosin-Ib	28	7250.82	3653.7	4220.43	6638.54	5493.26	2810.45	6315.24	3815.27	6934.34	3966.64	6788.16	5148.81	5490.21	3854.46		5054.97	3728.46	4004.72	5540.19	4355.45			4684.61	5832.98	1647.95			4520.06	7402.38	6129.45	5955.04	6515.56	39567.6	11690	80042.2
O75131	O75131	CPNE3_HUMAN	CPNE3	Copine-3	28	12185.7	11432.2	9495.47	11484.4	11330.8	12215.7	8832.54	30111.6	13746.3	25038.2	30970.7	11174	38309.2	8192.18		13558	26850.1	13026.5	10009.9	7798.3	8366.98	9402.53	12218.3	11125.6	23867.5	10217	14994.5	17651.2	12519.8	31436.5	11839.5	30330.6	201268	13096.3	70639.1
O95340	O95340	PAPS2_HUMAN	PAPSS2	Bifunctional 3'-phosphoadenosine 5'-phosphosulfate synthase 2	28	6185.75	4305.76	5450.01	14233.5	4842.94	5313.03	5264.47	17356.8	5474.46	6754.37		3873.01	17909.2	12877.1		8262.59	8485.28	5490.39	4636.34	5401.03			4093.39	6212.63	8737.99	8461.29	3734.9	8329.33	5322.29	9200.49	6503.41	9992.82	65491.4	8935.98	26750.1
P00387	P00387	NB5R3_HUMAN	CYB5R3	NADH-cytochrome b5 reductase 3	28	15424.2	20918.1	17497.4	17035.6	18405.7	15993.9	14824.5	9001.54	14498.4	24869	13410.6	13701.6	13586.5	24053.7	21547.4	9072.56	6872.25	15460.5	15216.2	14201.1	12011.1	25706	13530	20473.2	15858.6	17055.7	20027.5	10538.8	24270.8	12118.9	15757.7	19538.1	94449.7	16702.8	88933
P00966	P00966	ASSY_HUMAN	ASS1	Argininosuccinate synthase	28	9793	5082.75	16465	23063.6	5021.68	12047.4	18469.7	3871.05	13946.4	9948.94	17019.9	5654.54	6014.35	17159.5		12264.6	2813.18	11306.8	9008.58	5577.13	13211.3	7461.1	6917.44	8043.29	7633.75	13759.1	11829.6	24662.6	9494.99	25635.3	5575.23	12595.9	134284	14391.1
P01019	P01019	ANGT_HUMAN	AGT	Angiotensinogen	28	29364.4	49307.1	126236	9137.3	48103.4	56893.9	36107.1	29167.5	21205.4	10020.2	51931.7	14214.9	22746.5	19056.6	27196.5	202129	11324.1	83778.1	28569.3	40722.3	232886	111544	34801	25462.5	55863	169315	64848.7	87140.5	55638.1	46593.9	46574.6	33572.7	51404.8	22900.7	77225.3
P01860	P01860	IGHG3_HUMAN	IGHG3	Immunoglobulin heavy constant gamma 3	28	329465	363493	257511	50877.6	398834	104076	197663	189275	281590	57706.7	185189	75896.2	70404	253177	68445.5	333988	25075.1	129742	471613	97472.6	359119	127010	113508	226586	269828	389591	445646	257576	308490	209382	581743	138402	116914	230014	200827
P02763	P02763	A1AG1_HUMAN	ORM1	Alpha-1-acid glycoprotein 1	28	566455	342026	453122	105520	561448	125424	356352	252348	221919	89231.4	403242	157942	92499.2	194216	975936	368467	75584.5	232883	261837	249345	330471	384346	217632	168026	458890	367823	661597	682013	258332	281430	389431	223672	1080000	124467	337768
P05198	P05198	IF2A_HUMAN	EIF2S1	Eukaryotic translation initiation factor 2 subunit 1	28	14511.3	17150	14818.9	9544.03	14841.3	16411.6	16210.2	10995.5	16074.4	7449.6	10350	16656.1	13985.1	14940	8598.56	11542.2	13055.7	17240.9	14194.4	16056.7	8121.37	13725.8	16273.3	17568.8	12992.4	11377.5	11046.1	13282	11947.2	13088	14589.3	7827.14	66724.4	21055.7	88018.6
P07996	P07996	TSP1_HUMAN	THBS1	Thrombospondin-1	28	30827.5	6668.25	14432.7	33340.9	29029.9	26909	20162.2	7787.08	8923.03	4907.78	11136.4	9125.51	6325.13	14253.4	23646.6	56153.8	14770.8	17200.7	12995.2	19202.9	29339.1	60135.4	7748.33	10425.5	47331.4	25140.3	17299.8	22523.9	104631	20501.8	30315.9	28089.4		34244.1
P08559	P29803;P08559	ODPA_HUMAN	PDHA1	Pyruvate dehydrogenase E1 component subunit alpha, somatic form, mitochondrial	28	9468.89	14700.5	10989.9	9455.71	10443.9	14849.7	10759.8	5385.67	15977.6	7449.2	8189.75	17963.3	4012.62	12310.7		7665.78	6944.86	13719.2	13622.9	14626.9	5711.57	9637.16	10451.5	12775.4	11533.5	13390.8	19040.7	10168.1	7860.9	14392.8	9786.79	10582.2	55356.1	13362.2	42665.5
P09211	P09211	GSTP1_HUMAN	GSTP1	Glutathione S-transferase P	28	50652.9	57443.5	47902.4	95444.3	60797.5	193322	85231.8	273046	110877	148656	244313	168750	385560	56980.7	67326.7	200457	284303	106205	69172.1	67511	195134	62722.5	82896	94252	267394	103897	101314	109775	46136.1	292732	99369.9	168271	190684	240579	613596
P11498	P11498	PYC_HUMAN	PC	Pyruvate carboxylase, mitochondrial	28	10399.4	8236.79	7317.51	9940.1	4593.42	11469	5496.86	3311.79	6171.19	4893.81	6499.32	6061.49		10743.3		2875.02	5026.2	6428.7	5753.2	9507.66		12468.3	5777.11	6500.15	8530.78	10345.4	8038.1	7118.55	6942	4607.73	7843.51	3825.29	43943.1	10423.4	91163.5
P19971	P19971	TYPH_HUMAN	TYMP	Thymidine phosphorylase	28	25084.3	13314.5	15047	73186.9	15218.6	34357.3	23240.1	29674.4	19380.8	7615.52	42542.3	8020.9	14414.9	19498.9		48582.2	16546.4	14659.3	13056.4	15366.7	14439.4	14062.3	10825	8181.16	14133.7	14987.5	30270.4	55679.7	20408.3	26235.7	9712.46	21368.8	381785	11921.3	92755.5
P22695	P22695	QCR2_HUMAN	UQCRC2	Cytochrome b-c1 complex subunit 2, mitochondrial	28	8792.75	13294.5	8394.64	8744.39	7271.97	11544.3	7909.78	6539.23	15981.9	8199.72	10597.2	20592.3	4558.67	10170.5		7847.51	6704.44	12998.9	11784.3	9151.5	3024.6	6461.92	10782.2	15549.1	9329.93	8190.75	16349.4	11673.1	6458.33	10781.9	9792.37	9401.46	45578	16873.5	21960
P23219	P23219	PGH1_HUMAN	PTGS1	Prostaglandin G/H synthase 1	28	11983.9	40029.7	22592.1	8715.08	10377.7	19101.7	5384.87	8275.13	5727.14	5642.22	6307.03	19619.2	5061.54	12050.8		10048	8464.45	42172.2	9982.43	15206	5673.93	23248.7	4622.22	6888.48	14254.3	10620.2	30688.9	6689.85	18825.9	7054.49	9537.78	14060.1		35233.1	77874
P24539	P24539	AT5F1_HUMAN	ATP5PB	ATP synthase F(0) complex subunit B1, mitochondrial	28	29286.8	58597.1	36073.7	30415.6	22902.6	26318.2	42134.7	15622.6	39815.1	47082.5	28753.2	43687.4	13137.9	38895.3		16909	20340.8	35090.9	37630.4	36430.4	3138.39	13335.3	34227.5	37779.4	22900.4	24352.8	42882.9	31735.1	20967.1	32880.2	27249.7	31512	183096	54792.6	273013
P27635	P27635	RL10_HUMAN	RPL10	60S ribosomal protein L10	28	25249.3	47887.8	44268.9	79191.1	53102.3	21184.9	61078.3		50872.1	44006.5	10702.2	24016.6	40385.6	53549.1		28707.6		27378.4	68868.1	47998.4		28165.8	59167.1	75795.4		20708.5	14091	37365.2	10342.3	53722.2	58916.4	22446.1	193161	55353.3	116679
P28482	Q16659;P28482;P27361;P31152	MK01_HUMAN	MAPK1	Mitogen-activated protein kinase 1	28	22943.5	17720.4	24318.3	63984.6	22359.4	25293.2	24187.2	27790.2	20939.2	22712.4	29862.2	18389	25912.8	19471.9	10914.9	28744.9	27558.8	19205.8	20566.7	31499	11359	23645.5	22370.2	25267	27015.4	24714.9	24391.1	30640.3	24052.1	37130.9	25553.7	40720	13378.6	25336.7	103382
P30085	P30085	KCY_HUMAN	CMPK1	UMP-CMP kinase	28	27271.3	18377.3	25523.7	40886.2	20795.4	22499.7	32184	24695.1	22937.6	13342.3	28534.3	19509.7	31603.9	17672.9	29724.7	22558.5	24824	21864.1	19646.9	25075.4	23233.8	24115.1	22556.8	16195.3	24243.3	20150.5	17457.4	29119.4	26387.8	19870	16518	17728.9	228880	23766	111376
P30566	P30566	PUR8_HUMAN	ADSL	Adenylosuccinate lyase	28	27914.7	5996.22	9981.39	32303.9	13406.7	11876.4	9123.74	9189.95	5912.22	6585.36	9581.17	8350.82	6113.63	7631.49	31081.3	10209.4	8744.49	9950.95	8391.78	11305.2	18532.3	34537.3	7660.22	8552.96	15245	25421.2	16411	11359.6	25674.3	13165.9	13091	13103.9	33435.7	18475.7	36150.1
P37840	P37840	SYUA_HUMAN	SNCA	Alpha-synuclein	28	168316	18139.9	34565.3	145209	69863.4	34875.4	25145.2	4512.6	10130.4	3278.33	2779.1	9425.75	2194.07	13328.8	196716	12226.1	12170	30233.9	22693.7	54656.4	55080.2	137283	10565.3	23266.8	33169.6	104888	96201.3	15889.3	191760	21947.6	52274.3	25424.5	240220	88795.7	99438.5
P38919	P38919	IF4A3_HUMAN	EIF4A3	Eukaryotic initiation factor 4A-III	28	11363.7	12471.2	11660.9	22600.1	12068.7	15193.4	13957.6	10911.2	11338.3	9408.81	12127.7	15007.3	9453.46	11326.2		10590.1	7169.58	14784.4	12152	14069.7	7696.27	9396.36	13788.5	11716	10906	9427.14	7504.61	10441.4	9401.07	11941.4	12815.8	18050.8	22346	21540.4	49827.8
P49756	P49756	RBM25_HUMAN	RBM25	RNA-binding protein 25	28	6894.46	8262.46	7272.4	11494.5	8472.69	7198.82	7597.36	4219.02	7594.21	10604.4	6409.18	8989.33	3842.15	6291.97		5286.32	4513.03	9456.92	10077.4	9240.16		5015.41	9104.77	9229.68	6444.62	6287.25	6093.9	6539.77	6707.85	5516.04	10072.4	6948.04	52164.5	15746.6	38396.5
P49821	P49821	NDUV1_HUMAN	NDUFV1	NADH dehydrogenase [ubiquinone] flavoprotein 1, mitochondrial	28	9784.75	17001.2	12997.5	22001	11532.8	14816.3	10015.1	4719.26	15593.1	7706.25	9045.43	13319.4	5025.15	11342.3		6799.26	5766.19	14107.7	13102.2	14506.3		8270.95	10878.4	13657.2	10187.7	9387.29	16771.3	9692.18	7692.66	10485	11114.7	7895.36	125024	12471.7	31553.9
P52566	P52566	GDIR2_HUMAN	ARHGDIB	Rho GDP-dissociation inhibitor 2	28	46137.6	11644.6	20061.6	14021.7	22379.8	34762.3	26220.4	125670	21218.5	19600.4	76761.9	13646.5	70982.3	28890.5	24882.4	26316.2	84586.5	19831	19396.3	14949.9	38425.2	36893	26910.1	15246.7	67097.1	33056.6	35882	58410.6	49977.5	75604.5	17069.3	76247.7	97904.1	31525.9	151692
P60900	P60900	PSA6_HUMAN	PSMA6	Proteasome subunit alpha type-6	28	32823.5	21113.2	16140.1	27884	22174.3	36813.6	27740.9	19831.9	22992.3	5928.55	24168.5	29083.2	17940.4	18309.4	40187	25887.2	14599.6	23172.5	20488.2	25332.5	28313.4	42608.5	25831.3	30632.1	26488.8	40065.3	34753.9	33060.7	37941	28860.5	30462.4	21839.2	147502	53330.8	198521
P62750	P62750	RL23A_HUMAN	RPL23A	60S ribosomal protein L23a	28	10937.4	10841.1	11850.8	32187.7	11402.1	7947.72	22126.6	5022.81	11910.9	16936.1	3874.61	12827.3	13298.7	17966.2		15394.5		8615.7	19239.2	16308.8	13498.2	10304.9	18633.6	21758.3	5233.58	12137.7	14527.2	11451.6	10701.2	15536.9	17850.8	8852.25	39968.5	13655.9	129682
P62753	P62753	RS6_HUMAN	RPS6	40S ribosomal protein S6	28	12724.3	15574.8	13071.4	73345.6	18165.6	16440.8	22732.6	9253.54	13101.2	52079.9	12966.8	17591.4	30449.7	9157.29		13130.8	7994.58	12509.8	22769.9	14167.5	15707.6	12465.1	17833.7	22305.2	9363.15	20206.8	8972.11	11844.7	12929.9	25773.1	20410.3	12750.2	113638	31889.9	302154
P62820	P62820;Q9H0U4	RAB1A_HUMAN	RAB1A	Ras-related protein Rab-1A	28	85069.1	114671	135185	42486.5	110869	74310.5	118292	94632.8	111005	60006.4	84728.8	78263.9	110698	144794	46765.6	63996.8	109117	105075	95591.8	90819.8	48929.4	99010.2	122551	99531.7	68759.4	65484.3	79552.9	128639	124663	78050.7	107606	86905.6	192363	97382.9	107776
P78417	P78417	GSTO1_HUMAN	GSTO1	Glutathione S-transferase omega-1	28	395504	109858	149308	192651	181453	125834	147624	118990	131170	39388.1	119913	85065.7	72739.6	140865	384909	146556	95268.4	79243.4	116500	155451	122182	338437	129977	98992.2	124839	211249	185477	196514	407342	131233	150131	79256.3	213598	139642	76081.8
P84243	Q6NXT2;Q71DI3;Q16695;P84243;P68431	H33_HUMAN	H3-3A	Histone H3.3	28	245301	443205	451660	823977	358501	194273	734639	198153	356637	464132	298043	256062	332765	336267	73169.3	210703	178083	323887	413668	353888	132078	219475	319815	457454	225939	90872.4	332640	437558	305275	446269	330617	1020000	1930000	747688	1790000
Q00325	Q00325	MPCP_HUMAN	SLC25A3	Phosphate carrier protein, mitochondrial	28	48193.4	82170.4	56535.1	64106.7	56815.5	56797.9	62050.4	27435.7	87628.7	129958	65225.8	99641.4	37722.9	80828.7		39296.8	39978.9	78287.3	74126.2	42014.5	9457.68	32479.4	65863.5	86003.4	45513.3	51235.1	116140	54043	38885	68940.4	62322.2	94998.6	203832	62756.5	269617
Q08170	Q13247;Q08170	SRSF4_HUMAN	SRSF4	Serine/arginine-rich splicing factor 4	28	15914.9	15206.7	15194.8	32785.3	20775.6	25176	16833.2	8705.69	16527.9	29293.6	10779.7	26932.9	9215.56	18186.8	8831.38	11977.2	9983.22	20518.9	16984.6	15279.8	13781	11592.8	14739.4	16190.8	12125.6	18904.6	7379.75	8919.95	14162.4	10271.4	16218.6	14019.1	126652	41684.4	63583.2
Q12907	Q12907	LMAN2_HUMAN	LMAN2	Vesicular integral-membrane protein VIP36	28	14212.6	18040.8	17560.8	8504.3	14827.1	19118.2	16940.8	15478.3	18345.8	26951.4	16168	16056.3	12225	19747.3	13613.8	16874.7	14188.8	16815.5	17047.9	20313.1	9781.05	13637	14081.3	18614.8	17255.7	10052.9	15604.1	20896.7	10855.2	18039.8	16823.9	15695.2	37837	14796.1	44828.2
Q13561	Q13561	DCTN2_HUMAN	DCTN2	Dynactin subunit 2	28	17538	14410.9	15925.7	11898.1	16001.2	22035.2	16247	12347.6	16341.6	6665.98	15732.9	16600.5	10680.5	17630.6	8638.69	11402.9	15422.9	15722.7	16783.7	16220.9	15203.7	18110.1	16247.5	16280.5	11983	15527.5	12751.2	12722.7	14018.9	10565	14479.9	10175.6	40444.3	28531.7	39748.3
Q15477	Q15477	SKIV2_HUMAN	SKIV2L	Helicase SKI2W	28	6614.34	4284.14	4861.33	4834.58	5188.21	4324.21	4781.39	4017.4	5076.99	7205.25	4608.57	6083.1	5197.91	4807.43		5040.64	4715.32	5557.68	4749.43	6379.57		3932.8	4977.55	5347.65	4952.86	7256.77	5674.48	5314.28	5630.81	7160.15	5517.82	8177.78	28594.9	7149.86	110140
Q16204	Q16204	CCDC6_HUMAN	CCDC6	Coiled-coil domain-containing protein 6	28	4060.33	5835.5	5334.96	14139.6	8465.96	6559.72	5590.6	7817.56	6096.36	7568.82	5975.13	11260.3	9096.2	3605.64		5932.25	9052.54	6931.28	4968.37	4441.03	7379.3	6740.79	4780.29	5180.48	8619.57	6888.47	7486.43	6829.07		5015.35	6776.74	6535.35	40489	9895.5	30705.9
Q32P28	Q32P28	P3H1_HUMAN	P3H1	Prolyl 3-hydroxylase 1	28	5010.58	9354.4	5973.92	18637	12457	8017.24	5794.08		10658.5		3583.37	5807.44		8728.06		6536.46	3929.82	8516.75	11282.7	7758.82		4480.14	8340.63	18000.2		3757.69	4803.12	3422.72	5836.07		13776.5		47533.4	11040	25119
Q5JRA6	Q5JRA6	TGO1_HUMAN	MIA3	Transport and Golgi organization protein 1 homolog	28	3099.2	4196.96	3920.95	11867.7	4662.87	3266.32	3026.87	2980.58	4966.93	4095.22	4047.49	4708.87	2904.87	3582.47		5098.18	2837.87	4105.75	4979.04	4194.53	3816.26	3898.46	4170.09	5060.32	6153.87		3562.9	2730.39	2854.71	4341.22	4932.46	3610.42	15388.5	5976.16	38643.6
Q6UWP8	Q6UWP8	SBSN_HUMAN	SBSN	Suprabasin	28	2025.43	414.604			7265.48		2567.17	8244.24	695.58	5048.49	3703.6	6014.83	8687.28		3108.59		8227.72	786.377		1704.18	3304.86	1509.74	1443.04	1633.61	4130.08		1173.08	5355.75		1932.76	2614.49	3961.93	5667.09	1554.22
Q8N1G4	Q8N1G4	LRC47_HUMAN	LRRC47	Leucine-rich repeat-containing protein 47	28	9628.16	9527.68	15986.3	26218	8752.5	9310.62	9785.53	6581	9101.19	10303.1	5463.8	8936.34	5791.3	8503.19		7051.27	7599	7998.1	9534.5	13334.4	5628.25	6486.04	9293.6	9882.62	10967.7	7399.19	8169.15	7517.44	5445.72	7370.3	10154.8	8408.11	60604.7	20430.2	73618.3
Q8TCJ2	Q8TCJ2	STT3B_HUMAN	STT3B	Dolichyl-diphosphooligosaccharide--protein glycosyltransferase subunit STT3B	28	7247.95	9395.4	13095.9	7822.93	12754.9	7334.37	10308.2	10565.5	11812.9	25507.6	13508.8	15467.6	13068.5	11197		15700.9	12784.6	8709.84	10617.4	14357.5		10577	13044.3	11485.6	11323.9	5209.69	10833.1	7260.45	6739.68	13340.3	10940	16696	34798.2	10339.7	49301.3
Q92973	Q92973	TNPO1_HUMAN	TNPO1	Transportin-1	28	10619.5	10290.9	10524.3	9772.86	11569.8	9006.99	11182	9200.11	9633.89	5831.83	10766.5	11117.8	11264.4	9359.32	6991.3	6384.2	12759.2	13057.4	11149.9	10518.9	3669.13	9077.6	13193.1	9864.04	8324.63	7240.89	8182.44	9708.57	11646.6	7935.08	9704.08	12623.6	107574	24775.4	71297.4
Q96AY3	Q96AY3	FKB10_HUMAN	FKBP10	Peptidyl-prolyl cis-trans isomerase FKBP10	28	18099.3	28212.8	18220.6	36594.6	42576.1	42448.1	21129.7		36383		5920.96	27714.9		28148			5010.83	22933.8	41296.7	17905.8	7692.35	18766	30112.9	61998.8		14390.5	10930.1	14504	11053.5	4658.82	43258.7	4413.07	314907	45166.1	117793
Q99729	Q99729	ROAA_HUMAN	HNRNPAB	Heterogeneous nuclear ribonucleoprotein A/B	28	35458.5	39667.7	29737.6	82191.3	40448.2	47017.1	61432.2	10528.9	50818.3	10490.9	8304.51	38676.5	6821.07	36846.7		14899.9	7880.76	52614.6	55507.4	27913.7	30915	21889.8	47018.5	53158.8	14326.7	18254.9	23921.1	28023.2	29759.5	17200.9	65950.7	13148.9	76718.4	34798.2	310346
Q9BR76	Q9BR76	COR1B_HUMAN	CORO1B	Coronin-1B	28	10310.5	18696.4	19411.9	19366	15000.2	13880.3	16007.1	6104.86	17002	8470.87	12613.7	12679.3	11195.6	21076.3		12451.4	8216.96	17177.1	17668	19611.2	6937.47	7557.95	23369.9	17633.5	7646.76	8307.11	12161.9	24522.2	12095.6	18434.1	16292.7	11752.7	83213.7	17564.5	54226.4
Q9BRX8	Q9BRX8	PXL2A_HUMAN	PRXL2A	Peroxiredoxin-like 2A	28	74584.7	86278.3	75069.2	33965.7	26184.9	54089.1	110808	11327.9	50843.4	46477	26952.8	32423.3	16842.9	66461.7		44756.1	14722.6	97985.2	49729.7	71943.6	13052.2	45729.6	41110.6	29632.8	31680.5	33375.6	44487.5	17024.6	60016	35420.7	31002.7	29302.5	194496	62734.1	305579
Q9HB71	Q9HB71	CYBP_HUMAN	CACYBP	Calcyclin-binding protein	28	8706.15	14710.6	10853.2	12388.1	13848	10624	14895	6075.66	15470.8	4369.06	7366.74	10724	5208.24	11366.4		6310.26	4383.03	12752	16811.3	18698.2	7361.72	3902.55	15841	12973.2	10882.8	8301.58	9061.87	9967.25	5878.9	8038.28	14134.4	8945.45	85890.1	20588.4	29394.3
Q9NYL9	Q9NYL9	TMOD3_HUMAN	TMOD3	Tropomodulin-3	28	11842	15039.5	9773.08	30254.4	15501.3	15812.1	11543.4	21527.4	17221.1	5468.52	10542.3	14970.8	21148.3	14068.5		6758.05	17212.6	14541.7	12871.2	9537.67	10149.1	7041.42	10670.5	15267.2	10762.5	6619.15	10699.2	16902.2	14333.6	10128.8	13138.7	12475.4	61429.3	17296.8	60267.7
Q9P258	Q9P258	RCC2_HUMAN	RCC2	Protein RCC2	28	12476.8	13267.4	12843	22091	17231.7	8753.14	21455.2	8902.37	17044.1	6862.87	8026.03	13861.6	4970.94	9627.25		11279.2	6217.47	12711.1	18492.8	10835.5	5252.61		14221.1	17044	8766.76	8970.02	8267.2	8360.68	6071.88	11230.2	18106.1	11204.7	38998.1	15225.9	53131.2
Q9P2R3	Q9P2R3	ANFY1_HUMAN	ANKFY1	Rabankyrin-5	28	10201.7	7466.06	9639.43	8645.13	8629.79	6984.47	8638.93	7149.78	6860.74	6168.37	6449.61	6094.41	5741.9	7454.11	12472.3	6868.05	7498.8	7594.64	7932.44	6112.97	4845.08	8899.16	7882.83	7849.45	9516.7	7070.52	8528.6	8606.51	7274.68	9266.26	8025.16	8540.66	27137.1	5374.85	23123.9
Q9UL46	Q9UL46	PSME2_HUMAN	PSME2	Proteasome activator complex subunit 2	28	61582.9	28091.1	27163.9	25868.5	36587.5	40979.3	26657.4	20967.9	28217.7	8294.56	25323.5	34596.4	20711.2	30633.8	29257.4	18459.1	25667.2	27512.1	27198.3	34710.9	34193.1	46904.7	27152.9	32716.7	34432.1	45914.3	43109.2	55621.7	47827.9	34233.6	40391.5	23081	34356.5	33282.8	73192.9
Q9UQB8	Q9UQB8	BAIP2_HUMAN	BAIAP2	Brain-specific angiogenesis inhibitor 1-associated protein 2	28	2281.07	3438.69	3812.96	16316	3123.81	2762.5	4113.48	9156.68	2669.86	11269.1	7843.73	2969.17	13287.3	3875.7		7008.35	8125.51	5563.99	3165.89	4501.95		1922.97	3643.57	2304.4	5715.79	4371.6	3982.58	8362.14	3730.95	7596.4	4638.28	8076.96	16609.5	4943.83	11869
O00267	O00267	SPT5H_HUMAN	SUPT5H	Transcription elongation factor SPT5	27	8431.78	9458.99	8228.35	25361.5	8690.23	8598.63	10163	9684.77	9202.12	9476.7	8593.93	8145.76	10374.6	8349		9222.39	6755.51	8897.66	9764.3	11980.8		8644.55	9798.13	10341.8	12826.5		7345.02	7395.96	7907.84	7897.63	10193.3	9473.89	1038.93	15444.1	71476.6
O15027	O15027	SC16A_HUMAN	SEC16A	Protein transport protein Sec16A	27	6555.39	5825.23	4868	17437.1	6416.58	4546.97	6343.61	5046.16	5411.21	5724.28	4735.57	5646.29	3388.06	5298.03		7005.8	5668.54	6868.08	6323.49	7774.89		3687.34	7002.94	6735.48	6607.27		4297.39	5566.92	3956.6	6541.27	7292.43	8035.43	47234.1	8840.19	24093.2
O43490	O43490	PROM1_HUMAN	PROM1	Prominin-1	27	2711.18		7216.9	11658.8	3338.3	3240.6	7923.45	6237.02	2331.1	9815.2	13590.1	2453.29	6074.02	2817.21		26431.7	2884.61	4151.45	3420.29	2721.51	9753.97	5172.2	3960.16		8667.33	5799.88	7499.02	28728.7		16743.1	5173.68	46946.6	93690.4	5780.65
O43747	O43747	AP1G1_HUMAN	AP1G1	AP-1 complex subunit gamma-1	27	6277.51	8040.26	8172.6	8739.37	8471.49	7275.43	7461.1	8640.71	5875.61	15879.6	8847.86	5999.86	9668.15	7701.41		8561.68	6826.69	7125.37	7592.67	10138.1		5834.6	6934.48	7080.26	8787.71	5871.14	7571.45	7551.92	7051.78	12533	7050.66	10296.7	94168.3	12706.9	52896.6
O43776	O43776	SYNC_HUMAN	NARS1	Asparagine--tRNA ligase, cytoplasmic	27	11261.7	12547.3	13303.5	19786.5	14282.3	11674.9	12614.1	12014.6	14270.8	21904.8	14931.2	10543	19081.5	11666.3		12886.2	6123.29	12257.5	14513.6	16694.1	8835.43	7535.46	16080.7	18593.3	16606	10855.2	14450.9	17243.4	15350.4	18889	17436.1	15148.2	77470.6	13739.6	92858.3
O75390	O75390	CISY_HUMAN	CS	Citrate synthase, mitochondrial	27	36881.4	68948.8	37574.8	24279.9	38195.3	64290	32205.6	42138.1	55356.4	30063.3	36159.2	70977.9	24845.3	57780.7	26445.1	33292.1	34961.5	64088.8	53057.5	60317.3	12026.4	25635.6	48314.9	50439.4	34077.9	24322.7	59464.9	33404.7	28285.7	38984.3	41050	47752.8	89038.2	40659.7	118958
P00736	P00736	C1R_HUMAN	C1R	Complement C1r subcomponent	27	23068.5	19735.4	20589.3	28355.5	26216.2	16873.1	13965.5	11357.1	14573.2	5707.44	12989.2	5764.12	4006.16	13940.4		20084.8	11699.9	13407.6	22332.8	17232.3	17254.5	24732.4	9844	26626.9	20859.7	28207.4	33588.9	22508.2	20153.6	15938	24550.1	15245.1	44419.7	11471.9	55028.2
P02765	P02765	FETUA_HUMAN	AHSG	Alpha-2-HS-glycoprotein	27	139421	117618	191985	101088	210098	120475	138732	51133.9	97770.8	40826.4	176666	51506.3	50743.1	53593.1	43059.6	536982	31080.6	119806	102061	130971	558394	161665	104550	74420.3	273140	237768	250350	470058	122213	91039.1	156055	60416.3	420790	88837.6	132187
P02786	P02786	TFR1_HUMAN	TFRC	Transferrin receptor protein 1	27	4948.33	4805.52	5972.96	12768.2	5728.21	5634.09	5972.82	3033.81	7242.67	3037.93	5077.27	5167.04	3275.08	8071.64		9866.34	5066.55	4734.81	7289.24	9880.57	6505.92	4745.26	6637.57	9542.79	5451.11	5572.22	6008.18	7836.85	8235.51	6919.63	9025.27	8259.87	80705.8	6963.25	69199.9
P04839	P04839	CY24B_HUMAN	CYBB	Cytochrome b-245 heavy chain	27	8523.53	4636.58	9311.15	12503.4	7484.51	7324.86	9415.59	37512.5	6724.14	53595	33739.7	5014.71	34454.9	7711.78		15065.2	14792.2	6219.68	6167.81	5369.18		8051.17	8115.58	4848.61	25055.4	7247.49	19031	39996.2	26015.5	58731.3	3968.65	73387.3	50337.8	19796.3	12680.7
P09917	P09917	LOX5_HUMAN	ALOX5	Arachidonate 5-lipoxygenase	27	2167.13	2777.68	4977.94		4589.62	4160.76	6069.51	34810.1	4609.23	31819.1	27799.5	4792.02	30468	4676.84		10835	22978.7	5208.04	2850.27	3849.5		7014.07	5967.86		13511.6	6410.36	9612.83	13416.3	4816.39	19580.3		28157.9		7333.94
P17931	P17931	LEG3_HUMAN	LGALS3	Galectin-3	27	85336.4	86835.4	96231.7	35063.3	57544.2	105885	81986.9	42326.8	93166.8	24098.4	70114.9	35951.9	49499.2	134760	33903.7	44569.2	18035.6	81310.7	50698.7	76503.3	26829	46332.7	47785.2	54073.8	64400	62903.1	89229.9	63994.7	86617.8	99713.4	46542.9	47992.6	111709	107186	225731
P28288	P28288	ABCD3_HUMAN	ABCD3	ATP-binding cassette sub-family D member 3	27	7284.93	10843.7	8017.6	13405.2	7327.44	6627.69	6751.37	13007.2	10473.5	22892.6	9947.37	5924.97	17538.1	13163.1		8977.94	15434.6	9763.93	9336.82	12547.8		4095.59	9113.11	9749.15	7887.65	6365.32	8504.15	14980.2	4933.87	13859.3	9677.02	15726.2	35357.1	18434	133160
P39019	P39019	RS19_HUMAN	RPS19	40S ribosomal protein S19	27	9530.14	33269.3	17631.6	65280.1	25820.3	12232.8	34431.9		21586.6	17220	8456.77	20590.7	5312.77	26005.7		15209.8	1267.16	18737.9	30573.8	20265.5	18078.4	7887.98	22594.5	34056.3	3170.68	13593.5	6545.41	10025.8	5007.52	14944.3	28614.1	4847.36	52781.9	54627.3	274770
P40121	P40121	CAPG_HUMAN	CAPG	Macrophage-capping protein	27	21761.4	13552.8	19937.4	30243.6	17199.2	33343.2	27686.7	31835.2	24188.9	15434.8	48438.3	23659.5	37494	26841.6		29493.9	20520.2	23724	15747.1	14469.1	26187.5	24241.2	17582	13285.4	20337.7	17874	36814.2	40929.8	15225	42516.2	14559.4	29457.4	364559	24315.3	30740.5
P47895	P47895;P30837	AL1A3_HUMAN	ALDH1A3	Aldehyde dehydrogenase family 1 member A3	27	7709.53	34077.2	18935.8	8647.02	3632.03	17267	5739.35	6514.73	3822.98	4356.81	7973.34	3043.94	5550.93	14392.2		5157.34	7904.05	22285	4936.96	14088.1	15937.9	13572.2	5712.29	4204.39	9818.6	18381.8	12912.8	8286.94	6136.27	9501.75	5354.57	9620.81	27298.7	9158.33	34716.2
P53597	P53597	SUCA_HUMAN	SUCLG1	Succinate--CoA ligase [ADP/GDP-forming] subunit alpha, mitochondrial	27	6234.83	11926.1	13334.3	15381.9	7303.34	11056.6	7812.49	2008.78	10116.1	4938.91	3612.82	10973.8	4137.14	10506.4		6434.4	1580.07	10431.2	10251.4	10247.5	3604.23	5777.17	8078.03	9689.03	6135.89	6065.75	14116	10285.9	12354.7	7454.48	7891.6	5343.5	80861.1	16005.2	29317.6
P60228	P60228	EIF3E_HUMAN	EIF3E	Eukaryotic translation initiation factor 3 subunit E	27	9637.33	11024.3	10645.4	16924.8	12787.5	11485.7	12807.5	11229.9	12477.5	12931.6	13401.2	13246.4	14589.6	10528		6694.88	13726.3	11596	12335.5	10420.7		6618.99	16141.9	11333.5	11701.1	8926.96	11221.8	10300.5	10036.9	9789.13	11211.7	10502.8	126212	23876.1	38472.7
P60953	P60953	CDC42_HUMAN	CDC42	Cell division control protein 42 homolog	27	55067.6	29682.5	33171	55323.4	37544.9	50661.1	30607.9	42032.7	29296.5	23483.6	39814.5	19928.5	40470.8	30619.7	13298.4	26297.2	37835.6	33498.6	31946	44347.2	14982	46433.6	37394.7	26828.9	37549.2	37984.7	36356.2	62650.8	48347.1	53548.6	35260.6	47215.5	141503	31620.3	143194
P61106	P61106	RAB14_HUMAN	RAB14	Ras-related protein Rab-14	27	21049.1	23450	24436.5	24951.3	26637.5	19327	25172.5	28427.4	22457.4	15853.6	26441.4	15788.5	25883.9	33050.3	29285.1	21690	18666.1	23941.5	25891.9	21552.5	17531.5	19515.8	28575.9	21245.6	19453.2	13072.5	20809.7	29451.9	24944	19646.5	20847.1	23031.7	161012	31602.2	209861
P61163	P61163	ACTZ_HUMAN	ACTR1A	Alpha-centractin	27	13052.4	8981.34	9980.09	22354.3	10278.1	18775.4	12852.6	17193.3	8762.21	8725.21	14008.4	11568.6	16675.6	8506.68	15520.9	19883.4	15576.8	12853.5	11167	10980.8	19293.6	12154	9676.71	11706.9	17804.3	15614.7	11698.6	11866.2	11848.7	15156.3	13007.2	15891.5	88721.4	26931.2	75766.1
P61221	P61221	ABCE1_HUMAN	ABCE1	ATP-binding cassette sub-family E member 1	27	7726.02	7512.61	7910.37	13379.6	10804.9	6383.57	8601.04	4750.93	7713.19	10502.8	7243.68	8460.9	8981.19	7349.06		8621.66	6099.17	7881.22	9096.2	10468.7	8419.2	8346.95	9950.07	9552.66	8150.66	8942.75	7842.53	8246.66	8302.68	7903.15	10023.4	10132.3	51516.3	12930.6	33651.8
P61586	P61586	RHOA_HUMAN	RHOA	Transforming protein RhoA	27	43978	37215.8	48693.5	34892.7	51863.1	39280	34217.3	40203	53759	28741.6	34974	26201.5	32702.6	47567.1	42407.6	23263.5	35076.6	38884.6	49164.2	49356.8	29651	35620.2	44777.7	43280.2	21861	36297.7	48050.5	80462.4	34956.8	54383.4	50550.6	34411.9	114629	32953.3	83537.4
P62140	P62140	PP1B_HUMAN	PPP1CB	Serine/threonine-protein phosphatase PP1-beta catalytic subunit	27	29174.2	49063.1	44753.2	23411.4	48336.9	38075.7	51123.9	29940.5	53883.9	15729.3	32432	22663.9	42819.4	42657.5	57686.3	18155.6	20404.1	46621.6	47158.8	39925.2	15237.9	27560.7	44690.2	56002.5	30604.1	30509.5	40421.4	49039.8	31985.6	53152.5	43551.2	35756	93295.2	25235.6	57141.2
Q02388	Q02388	CO7A1_HUMAN	COL7A1	Collagen alpha-1(VII) chain	27	4830.52	6676.75	6049.92		5590.97	5295.49	4018.43	13148.3	4550.4	5510.25	6793.35	3336.24	4037.93	5055.57		7660.01	2536.59	7680.41	3705.08	4693.36		1758.38	3425.38	10007.4			8299.36		4321.95	12342.2	8229.82		15285.8	6138.18	19629.1
Q04917	Q04917	1433F_HUMAN	YWHAH	14-3-3 protein eta	27	28522.6	35549.3	28392.1	3863.33	31204.2	33550.1	35756.9	21412.6	32900	11526.7	28991	27390.6	23099.9	34842	11044.3	20645.3	36839.8	33382	26421.1	32969.4	20812.2	20419.9	37919.5	29249.6	19917.8	20904.6	28277.9	37522	40263.2	27917	27971	18515.8	30846.5	20210.7	87150.8
Q08495	Q08495	DEMA_HUMAN	DMTN	Dematin	27	106975	9575.47	12271.2	78956.8	26518.5	26524.9	9028.13	4920.45	7215.12	7857.16		9807.61		9100.85	180210	8561.99	14069.5	20725.7	13693	23446.2	52577.3	110068	7201.44	14100.9	26057.1	66891.1	43440	8627.93	87045.7	17846.2	25688.5	15942.3	68992.5	20353.4
Q13177	Q13177	PAK2_HUMAN	PAK2	Serine/threonine-protein kinase PAK 2	27	11840.6	9807.56	13154.8	26014.9	11103.8	10375.1	10419.8	12681.4	10669.9	4956.56	7031.45	6701.42	7452.71	12263	6682.43	8635.16	9103.8	9789.38	9808.37	14683.9	4960.04	9164.09	11048.4	10796.3	9009.56	10610.9	10698.5	12291.5	10453.1	9765.33	9401.41	10374.5	48934.3	25066.4	66188
Q13418	Q13418	ILK_HUMAN	ILK	Integrin-linked protein kinase	27	10487.4	9058.4	13341.6	18917.9	12827.4	16882.8	14513.5	10524.9	12686	5492.28	7340.96	7336.89	5379.66	11058.6	12482.5	6281.24	10389	12721.8	12025	12936.9	7322.81	12563.5	9581.97	9915.27	13598	12827	9910.11	5340.64	19927.6	11224.2	10340.8	15788.8	33251	11711.3	37789
Q13428	Q13428	TCOF_HUMAN	TCOF1	Treacle protein	27	4353.62	4932.17	4649.25	17896.1	4985.58	3251.8	6229.37		4716.65	2891.18	2518.56	6024.09		3936.27	5403.21			5733.52	6085.46	6608		2553.48	5322.31	5401.39		4218.79	1179.92	3000.54	4587.33	1957.25	6191.74		37030.7	8533.39	32633.9
Q13510	Q13510	ASAH1_HUMAN	ASAH1	Acid ceramidase	27	18909.4	13422.7	13495.3	16027.9	17912.5	33280.5	38514.3	45840.1	22893.5	9637.06	34513.4	27855.6	26439.5	16747.6		40167.1	65696.4	20492.8	21486	25444.6	21759	19578.2	16431.4	14784.5	27827.4	11840.2	31170.9	20625.4	8286.86	26493.5	17422.7	21616.3	27164.8	12646.2	55211.5
Q13619	Q13619	CUL4A_HUMAN	CUL4A	Cullin-4A	27	7008.03	4004.13	4107.36	7609.32	5264.12	4301.33	4892.76	4438.99	4917.14	9041.03	5361.9	5707.51	5598.08	4351.96		4092.98	5519.92	4247.01	4858.63	5653.42		6382.65	5369.79	5111.82	6844.33	4422.54	4745.77	3021.49	5912.45	5417.03	5923.13	4374.27		6126.68	40497
Q14185	Q14185	DOCK1_HUMAN	DOCK1	Dedicator of cytokinesis protein 1	27	3340.79	3020.59	3572.03		3380.82	1810.92	4083.84		3641.05	3727.37	2949.47	2441.54		2846.28			2081.76	2701.18	3597.92	3135.88		3052.08	2746.67	4622.93	3789.3	4190.14	3683.74	2510.1		2931.03	4057.6	3687.3		5515.81	37069
Q14C86	Q14C86	GAPD1_HUMAN	GAPVD1	GTPase-activating protein and VPS9 domain-containing protein 1	27	12560.6	4397.35	6718.13	16883.9	5603.86	4833.92	5273.88	4646.52	3296.79	6075.83	5002.89	3930.29	7076.41	5122.92	25173	6200.54	6495.7	4483.69	4660.87	5831.17	9544.23	9867.16	4384.46	4711.08	6413.79	8718.74	7848.09	7043.2	10973.6	7367.59	7026.06	9701.73		10169.8
Q15717	Q15717	ELAV1_HUMAN	ELAVL1	ELAV-like protein 1	27	5993.7	7868.16	8336.74	25426	8077.94	6002.91	8650.6	9180.12	8630.38	5680.12	5844.85	8463.53	4910.34	9022.06		7031.24	7578.61	8909.46	12601.1	13622.4	9731.66	5327.18	9872.15	10735.7	9756.38	3905.75	4251.84	5876.02	4522.52	5601.74	10146.7	10568.1	97445.7	15540.8	30326.4
Q16795	Q16795	NDUA9_HUMAN	NDUFA9	NADH dehydrogenase [ubiquinone] 1 alpha subcomplex subunit 9, mitochondrial	27	12535.5	20773.5	17622.9	22458.5	14714.7	10491.1	15184.2	6175.84	20983.8	36526.2	12627.9	16197.3	7113.28	15519.8		8298.59	8299.49	13812.9	18609.6	16257.7		9074.14	13794.1	19771	11431.7	11424.8	21013.3	10387.5	9930.38	19037.4	14578.4	16467.9	35769.5	22585	47611
Q16881	Q16881	TRXR1_HUMAN	TXNRD1	Thioredoxin reductase 1, cytoplasmic	27	18888.9	7605.55	13377.9	12869.3	9784.29	8021.19	16031.1	7298.83	10660.4	4637.52	10033.5	8402.55	5783.62	11938.5	12945.2	13287.8	8256.91	9405.37	11288.4	9007.68	17100.6	15882.2	10751.7	9749.4	8964.93	13647.2	11482.5	8679	14373.7	11535.8	12877.4	8911.2	67813.9	23506.3	54440.4
Q2M389	Q2M389	WASC4_HUMAN	WASHC4	WASH complex subunit 4	27	5986.06	7156.19	7233.57	10198.6	6132.76	5681.69	7157.31	6317.94	7088.45	17258.8	8783.83	5435.54	9452.66	6966.12		8582	7513.74	6475.94	6192.18	6105.19		5159.35	5994.37	6156.29	8488.21	7165.48	7791.62	9019.09	4737.78	9885.28	6192.5	10534.8	23392.8	9041.6
Q6KB66	Q6KB66	K2C80_HUMAN	KRT80	Keratin, type II cytoskeletal 80	27	2633.44	2816.27	1314.11	8400.07		2306.33	2419.84	28346.9	2063.41	9832.49	8155.98	2652.88	32958.3	1820.86		3919.3	28773.3	1947.45	2152.19	5190.21	3163.5	2485.6	1339.5		10170.7	3267.5	3488.71	7895.09		5171.87	2276.33	5246.54		2206.46
Q6NZI2	Q6NZI2	CAVN1_HUMAN	CAVIN1	Caveolae-associated protein 1	27	10831.9	14406.5	15950.9	80489.6	21037.2	23868.5	18600.5		16922.6	3317.54	11356.8	5809.28		12751.1		5418.45	3507.44	23433.9	15467.5	16169.1	12825.3	25024.4	10151.9	10785.6	7011.2	20807.9	9063.22	2088.64	14702.9	4317.9	17151.1	7907.56	89347.9	32849.3	75294.8
Q6ZMP0	Q6ZMP0	THSD4_HUMAN	THSD4	Thrombospondin type-1 domain-containing protein 4	27	11759.8	5806.81	63902.4	6768.65	11752.2	21438.9	17451.5	18760.3	29516.1	51469.1	38600.8	13957.7	14375.4	5777.41		187193	32744.8	27057.8	15072.2	2742.85	78759.5	19499.8	24285.1	5514.33	68634.3	23081.3	24277.9	191078	10282	103917	7559.75	168232	244822	10566.8
Q86UU1	Q86UU1	PHLB1_HUMAN	PHLDB1	Pleckstrin homology-like domain family B member 1	27	2968.23	5030.19	3715.69	7479.29	3090.16	2889.2	4276.88		3028.44			1960.43	2626.39	2817.6				3457.28	3348.38	4221.22		3550.84	3550	3922.64			2378.69		3247.32		4063.36		22790.3	6862.43	18288.9
Q8N766	Q8N766	EMC1_HUMAN	EMC1	ER membrane protein complex subunit 1	27	4308.45	5739.23	4449.58	8675.87	6031.24	6389.3	5610.24	4735.8	6059.95	11721.4	6191.8	6704.94	5747.38	5325.84		5507.64	6419.48	6170.85	6291.88	5690.5		4912.02	5285.43	7309.71	5581.95	4829.96	8171.12	4932.97	4767.75	6692.71	6232.86	8118.46		7450.64	61842.3
Q8TDZ2	Q8TDZ2	MICA1_HUMAN	MICAL1	[F-actin]-monooxygenase MICAL1	27	5810.49	6258.51	7470.65	7048.12	6926.43	6339.54	6377.71	10935.3	4609.91	5840.14	7237.91	2321.19	8587.4	7681.1		3545.51	11090.8	5712.27	5109.17	7096.12		4734.74	3644.71	7240.25	5511.85	5593.44	6385.3	6754.82	7778.22	8549.08	6747.64	16657	34592.1	9963.6	75490.7
Q8WXF1	Q8WXF1	PSPC1_HUMAN	PSPC1	Paraspeckle component 1	27	6307.99	10275.4	8322.16	16002	9861.5	9445.77	9668.54	4632.31	8940.84	6809.73	4177.23	10957.5	3287.05	7374.85		4578.08	6039.23	13198.5	11158.5	11212.6		10255.3	10079.5	8543.14	6690.79	2738.19	5808.72	6182.84	4630.83	4905.23	9568.93	7177.65	44074.4	12225.4	42607.6
Q96ST3	Q96ST3	SIN3A_HUMAN	SIN3A	Paired amphipathic helix protein Sin3a	27		3403.77	5025.17	9533.56	3740.22	1454.23	4509.22	3530.55	3464.76	5530.78	2407.16	2957.94	1599.59	2945.43			2218.24	3773.67	4277.21	4174.68			3906.26	3966.94	3160.86		3366.37	2871.21		2998	4324.16		17854.9	4107.26	35096
Q9BZ29	Q9BZ29	DOCK9_HUMAN	DOCK9	Dedicator of cytokinesis protein 9	27		1752.68	2395.02	2472.47	1600.48	2396.08	2668.95	4107.4	2224.61	4672.21	3026.39	1479.3	5737.61	2195.98			3611.41	2222.87	2341.49	3390.61			1783.9	3858.46	3523.91		4210.9	2646.86		3016.2	3576.91	3040.64
Q9H2D6	Q9H2D6	TARA_HUMAN	TRIOBP	TRIO and F-actin-binding protein	27	4899.03	5563.75	5084.44	12495.4	5924.57	6118.95	4727.23	2065.42	5267.13	3899.44	4233.12	4802.29	2639.74	5053.75			4806.9	7065.24	5526.81	6540.32		4237.29	4874.85	5376.06	4496.19	3253.21	5380.19	4085.42	3626.97	6144.85	6211.99	6133.77	37593.2	13380.1	72379.6
Q9NQX4	Q9NQX4	MYO5C_HUMAN	MYO5C	Unconventional myosin-Vc	27	2177.23	2104.11	2934.4		2367.05	2136.23	2856.1	5715.92	2262.89	7039.17	4013.7	2142.81	2231.99	4008.69		4713.25	3464.81	2741.44	3662.48	5803.98		2401.14	2253.28	1806.61	5260.59	2396.81	2765.96	3667.52	1864.8	6802.39	1597.07	8595.67		2545.88
Q9NR45	Q9NR45	SIAS_HUMAN	NANS	Sialic acid synthase	27	47718.5	49652.1	53748.9	53821	35647	39567.2	82199.8	20175.6	55484.3	40057	39772	37979.4	20010.2	49359.1	28063.3	29711	14989.5	48087	43834.4	23314.9	32185.1	30610.8	53965.4	36589.6	27830.2	26008	35231.9	62900.7	32927.4	42189.4	39274	35188.4	190476	51892.4	443476
Q9NUQ9	Q9NUQ9	CYRIB_HUMAN	CYRIB	CYFIP-related Rac1 interactor B	27	27820.8	12167.9	20926.2	30636.1	21115.9	19452.1	23281.9	56024.9	16379.5	17626.3	43020.9	15423.2	28340.2	27139.9	11803.9	33593.5	44292.5	18600.7	17243.6	19027.9	23491.2	25110.4	19139.5	13413.2	22619.3	18693.9	29828.7	45104.9	30264.8	38941.9	17839	28173.7	77073.8	14770.9	190765
Q9P0L0	Q9P0L0	VAPA_HUMAN	VAPA	Vesicle-associated membrane protein-associated protein A	27	9943.16	13577.5	11104.2	9666.08	8656.77	9403.93	11442.7	6104.57	10537	18552.7	7654.49	11189.7	17521.3	12721		9291.55	8393.44	9989.73	10600.4	17815.8	6626.18	7290.05	10458.4	9284.5	5116.63	4269.31	8177.16	11097.7	9621.26	10906.6	13273.9	14344.2	80822.8	13096.5	23543.7
Q9P2B2	Q9P2B2	FPRP_HUMAN	PTGFRN	Prostaglandin F2 receptor negative regulator	27	7279.69	5650.53	6032.63	11517.3	8655.28	5932.89	8394.97	5701.75	8205.54	3684.62	6611.54	9495.31		6725.37		2612.77	2550.88	9647.95	9904.87	7719.22		4045	8295.2	7829.4	3731.08	3489.68	4571.7	5502.41		4232.81	8280.7	3645.71	44467.1	12547.4	82024.4
Q9P2R7	Q9P2R7	SUCB1_HUMAN	SUCLA2	Succinate--CoA ligase [ADP-forming] subunit beta, mitochondrial	27	6690.57	14682.3	9978.16	4389.3	7982.27	10947.7	8476.27	3047.19	11193.4	2560.49	5090.03	14625.4	2072.16	10893.4		3171.98	4148.04	10751.6	10517.4	11198.4	2803.71	5760.62	8129.65	8824.84	4133.38	6205.83	20497	9821.07	4754.36	7145.07	7972.85	5390.32	58870.6	11235.2	19501.7
Q9UGP8	Q9UGP8	SEC63_HUMAN	SEC63	Translocation protein SEC63 homolog	27	5153.83	8756.23	9277.26	10666.3	9615.37	4706.75	9465.79	5185.89	10937.7	18620.5	6987.73	8669.35	7287.4	11086.4		5075.93	4317.54	6724.37	10243.6	7019.33		2622.3	9617.32	16380.6	7889.48	3873.45	5396.37	7991.56	10731.8	9369.82	11055.5	9136.47	22081.8	15783	91523.3
Q9ULT8	Q9ULT8	HECD1_HUMAN	HECTD1	E3 ubiquitin-protein ligase HECTD1	27	7373.5	3799.21	4214.38	12510.7	4149.45	2742.24	4188.81	5655.55	3718.72	4575.51	3529.75	2713.74	8223.55	3679.18			6516.74	3750.92	3276.92	4661.6			4193.36	4433.78	4388.22		3167.75	3949.14		4667.22	4262.62	5403.99		9344.14	39339.5
A6NHR9	A6NHR9	SMHD1_HUMAN	SMCHD1	Structural maintenance of chromosomes flexible hinge domain-containing protein 1	26	4733.99	5065.1	4301.78	5495.12	4807	4226.36	4470.08	5858.48	4681.66	4402.33	4497.18	3967.11	3682.14	3691.2		2685.5	5075.51	5128.3	4951.23	4026.89		3306.97	4027.63	5514.05	4867.93		3388.91	4358.51	3741.77	5752.11	4678.02	6060.34		5033.16
B0I1T2	B0I1T2	MYO1G_HUMAN	MYO1G	Unconventional myosin-Ig	26	4604.05	2885.01	3893.58	9944.54	3240.34	3577.94	3644.39	7669.82	3125.2	9049.73	6333.01	2075	7715.76	4099.23		3251.78	7951	2867.08	3390.11			8190.6	3049.93	3234.71	4400.42		4017.94	6078.89		7605.41	2138.5	16432		3649.65
O00584	O00584	RNT2_HUMAN	RNASET2	Ribonuclease T2	26	8106.7	8676.15	9709.29	14595.9	9627.13	8570.37	12074.7	7261.5	7099.39	10302.5	12630	10223.1	8209.75	7892.76		93836	7410.98	12888	8916.35	12405.1	27341.2	9856.24	12633.6	5117.05	15911.3	10245.7	14073.1	13997.9	8648.03	12029.9	7821.44	34448.1	32804.2	11612.7	57543.7
O15372	O15372	EIF3H_HUMAN	EIF3H	Eukaryotic translation initiation factor 3 subunit H	26	6898.47	9560.83	11152.6	12757.9	11784.9	9483	11630.7	7035.06	11594.7	4712.4	6990.87	10315.1	9262.67	11472.5		5208.43	6771.41	10829.4	11713.6	10874		5678.63	11974.4	9632.2	6364.68	6915.94	7664.64	6956.77	5965.75	6281.49	10239.5	6666.79	67915.8	15827.4	27364.8
O95373	O95373	IPO7_HUMAN	IPO7	Importin-7	26	13475.4	8066.23	8851.37	18103.6	8279.82	5871.54	5754.33	6918.22	7577.27	7300.84	8544.79	6011.67	6436.68	8118.46	10200.4	5211.48	5210.24	6299.09	8012.88	9663.34	6412.48	10719.7	7600.97	8451.43	6395.78	9314.37	10338.5	6003.04	10130.5	6584.54	7657.25	4884.14	31230.5	8126.08	37254.3
P02042	P02042	HBD_HUMAN	HBD	Hemoglobin subunit delta	26	2910000	344728	780838	1550000	1350000	1160000	352061	445103	361546	160073	461346	406843	102917	399408	14400000	1000000	321088	1010000	622019	877506	2470000	3350000	307733	807525	1290000	5370000	2870000	604366	2110000	1490000	2050000	1220000	1640000	415799	1900000
P07585	P07585	PGS2_HUMAN	DCN	Decorin	26	8687.7	29617.7	29483.4	10655.7	27339.3	43091	17733.2	3608.19	24889	7909.79	23896.2	8320.24	2336.18	30966.8		3188.41	4096.85	36242.9	25931.8	25148.4	7217.16	17282.4	21913.2	39701.6	8398.08	16224.1	27201.9	6258.13	6891.64	7628.81	30505.4	13223.5	24784.9	19055.4	30781.5
P08514	P08514	ITA2B_HUMAN	ITGA2B	Integrin alpha-IIb	26	12308.1	4423.54	9405.42	1448.98	16118.2	11691.8		6366.83	5365.86					3826.98	58659	13462.6	8804.42	9109.31	5339.97	4150.33	12418.8	29001.4	4774.13	3347.66	21148.2	12368.3	10538.7		70714.5	9059.55	8539.5	14008.3		4071.5
P08621	P08621	RU17_HUMAN	SNRNP70	U1 small nuclear ribonucleoprotein 70 kDa	26	9902.11	16230.3	14898.2	50890.9	17087.8	10359.1	21808.4	5446.18	14260.4	16487.9	4501.04	13463.1	3521.55	20247.9		4358.67	3696.45	17411.4	22062.3	22060.5	8465.67	4938.34	21045.8	18258	8923.07	4544.48	8149.33	10161.5	7034.92	7936.23	19350.2	4526.7	66994.8	31828.6	44443.9
P08697	P08697	A2AP_HUMAN	SERPINF2	Alpha-2-antiplasmin	26	33875.3	29342.4	44839	10803.8	54346.7	13590.6	36801.3	20798.4	21553.4	11133.3	32700	18083.7	11055.9	20225.6	22312.1	47642.2	12205.9	25992.6	31014.7	33422.4	45148.4	48298.1	22545	30850.8	44530.9	49486.2	68865.1	141677	57783.1	25050.4	47129.5	51855.5	35315.6	43865.3	35564.3
P09543	P09543	CN37_HUMAN	CNP	2',3'-cyclic-nucleotide 3'-phosphodiesterase	26	9425.84	9810.79	9310.15	14612.6	8561.86	7289.98	9852.33	3951.91	8535.19	7256.81	8369.3	6879.25	5030.11	8603.7	8980.36	5723.32	8617.88	8547.05	8939.88	8062.78	6678.34	8784.99	8144.81	9178.06	6244.08	7747.84	8962.39	9435.35	7723.26	8931.9	9346.99	10534.8	32491.8	12315.3	40094.8
P10412	Q02539;P16401;P16402;P16403;P10412	H14_HUMAN	H1-4	Histone H1.4	26	34366.6	83165	56591.7	236982	74919.2	45552.6	106523	6716.99	19959.3	39278.5	14726.8	28556.7	57630.1	92754.2	28187.8	46191.9	10259.8	99820.5	147712	112935	58961.9	46091.7	89248.7	135183	21421.3	18332.1	13206.8	74754	24767.3	118816	107692	27211.1	262813	114334	349322
P10768	P10768	ESTD_HUMAN	ESD	S-formylglutathione hydrolase	26	63768.9	24436.9	40892.5	43738.4	37072.2	29637.3	37444.9	13591.5	28017.4	12866.5	20636.8	26108.1	11981.3	28900.7	63827.4	21228.1	11618.9	34740.1	31899.4	46103	37391.3	68789.7	31892.4	30389.1	26030.2	56970	53188.2	34638.8	68736.1	28274.1	39758.1	30540.7	131544	50772.6	44671.9
P12544	P12544	GRAA_HUMAN	GZMA	Granzyme A	26	9061.59	28425.6	30995.4	9039.62	3626.44	31152.4	15929.8		11268.8		839.986	1848.62		22824.7		1246.59		13713.2	12272.5	6076.07	8156.98	5594.14	3514.01	6451.35		11219.8	8780.67	2644.97	9299.66	2485.84	3895.08	2906.47	6978.17	3835.86	11325.6
P13716	P13716	HEM2_HUMAN	ALAD	Delta-aminolevulinic acid dehydratase	26	99946.1	12438.7	21650.2	21163.3	28635.1	32100	12514.9	13677.3	8919.23	4081.2	10961	12444.6	6223.55	10107	179617	32563	18321.8	25351	13896.3	25207.4	65117.1	87278.8	9495.11	14569.7	48061.1	88996.1	45811.7	12521.1	59529.9	29107.6	24708.4	16742.3	56527.8	14720.8	53086.4
P14317	P14317	HCLS1_HUMAN	HCLS1	Hematopoietic lineage cell-specific protein	26	10907.1	3959.25	6369	13774.6	5847.91	10146.5	7162.75	11332.5	6124.57	6452.58	6326.43	3890.4	5523.08	9959.37	5768.89	8616.03	6429.37	5143.17	5941.71	5968.22	6346.68	5892.53	5434.39	4129.32	9242.44	6085.56	8079.4	14646.8	10929.7	12064.1	4915.77	7257.2	19292.7	6990.24
P15531	P15531	NDKA_HUMAN	NME1	Nucleoside diphosphate kinase A	26	181810	102518	109502	108954	126692	108959	94804.1	45305.7	115123	15559.7	42909.7	94414	39207.3	110783	105912	47558.9	37880.4	91528.6	104517	116342	67613.5	161911	113180	128982	72292.7	144275	138231	77897.3	188077	77412.7	138460	48591.9	323837	60386.8	123183
P16152	P16152	CBR1_HUMAN	CBR1	Carbonyl reductase [NADPH] 1	26	26873.3	12744.4	20417	42467.2	18530.9	31018.2	21529	26759.1	18268.6	35131.5	35938.5	23171	36488.3	12001	37052.2	36380	27520.9	24113.9	17153.1	17861.9	33285.9	34131.4	22506.2	19144.4	46820.4	32686.8	25000.7	32813.9	14833.8	48482.4	22970.2	28646	135961	15934.9	54437
P16885	P16885	PLCG2_HUMAN	PLCG2	1-phosphatidylinositol 4,5-bisphosphate phosphodiesterase gamma-2	26	4072.59	2913.84	5439.04		3840.59	3817.89	4766.05	9501.77	3257.84	7372.59	7149	3386.71	9133.25	5317.98		3702.61	9995.61	3476	3712.02	2907.81		3707.52	3944.07	2692.13	7638.73	2781.66	4300.19	5103.25	5441.55	8468.62	1873.39	8727.81		3352.33
P35527	P35527	K1C9_HUMAN	KRT9	Keratin, type I cytoskeletal 9	26	10598.3	5836.31	6483.54	32787.3	13619.2	22358.9	5633.44	17858.2	11479.7	84854.6	27458.3	9532.21	39048.2	1943.07	164361	196523	48127.4	11319.6	6998.62	4104.45	230984	17712.3	7218.68	6167.79	250132	33259.1	15808.9	9474.81	10725.6	21129.2	10105.8	37317.5		8402.56
P36952	P36952	SPB5_HUMAN	SERPINB5	Serpin B5	26	4010.08	2425.01			2726.84	1693.99	4102.92	35543.2	4258.48	8520.02	15132.2	4322.48	75871.4			7251.86	27215.1	4927.76	1428.86	3694.65	3591.09	2955.25	3017.82		18944.1	4680.73	4467.05	20296.4		11497.3		10568.6		4825.96
P42285	P42285	MTREX_HUMAN	MTREX	Exosome RNA helicase MTR4	26	5302.65	7789.86	6910.98	8994.69	7724.05	6166.35	8304.51	2680.2	8050.27	6814.24	4799.61	9027.22	3124.58	7305.1			4351.48	8368.35	9162.79	6320.59		5067.17	8300.15	7286.7	4812.18		4991.19	4737.98	5610.51	4168.44	8178.48			5307.59	19937.9
P42892	P42892	ECE1_HUMAN	ECE1	Endothelin-converting enzyme 1	26	6303.62	4539.09	5796.66	8685.6	3611.42	12801	5346.3	1410.73	3671.44		3091.28	2788.57		12080.6			1601.27	5589.37	4087.95	5275.15		6252.73	2588.8	2243.71	2737.63		3722.37	2941.19	7508.35		3424.62			7975.25
P49902	P49902	5NTC_HUMAN	NT5C2	Cytosolic purine 5'-nucleotidase	26	5833.27	5387.22	6965.67	14789.6	5523.58	3472.13	7317.22	12650.9	5933.07	14062	8451.14	3675.76	18556.3	7329.65		5477.73	8026.34	4737.6	5487.53	6116.06		3061.57	5284.21	5535.77	8133.15	5200.81	6815.27	9899.08	5006.53	14835.6	5713.61	7514.56	18001.6	6522.74	98604.3
P51692	P51692	STA5B_HUMAN	STAT5B	Signal transducer and activator of transcription 5B	26	7617.68	7051.71	7709.25	11058	5488.37	5103.11	7891.29	9360.71	5106.36	5262.24	7484.66	4691.64	7057.62	5030.02		5848.81	11724.7	6044.56	4874.25	6231.39	5916.91	7113.72	5097.56	3869.6	6647.87	8139.25	7438.03	6814.36	8456.47	7872.24	4842.56	20237.6	42620.8	13683	22690.3
Q00688	Q00688	FKBP3_HUMAN	FKBP3	Peptidyl-prolyl cis-trans isomerase FKBP3	26	10442.6	9798.3	14439.6	48986.3	14382.7	9495.78	16777.3	2918.24	11571.4	9978.04	2675.11	11436.1	7261.38	10520.3	7253.42	5622.72		12128.6	14843.8	11317.3	14892.2	4777.67	14386.8	15529.7	5247.35	6779.93	6728	7845.51	8722.12	8264.93	17656.3	4240.84	66480.4	22337.6	81858.5
Q06124	Q06124	PTN11_HUMAN	PTPN11	Tyrosine-protein phosphatase non-receptor type 11	26	11384.2	7369.8	7797.93	13120.2	7928.92	7370.6	7125.49	4627.4	6569.24	4720.29	5592.28	5548.59	5299.43	7295.55			4536.51	7004.7	6190.97	8615.34	6412.16	8710.34	7219.59	6709.9	7621.86	7161.29	6944.61	5476.66	10902.9	5168.05	6888.59	5946.33	55854.8	6772.87	23721.9
Q13151	Q13151	ROA0_HUMAN	HNRNPA0	Heterogeneous nuclear ribonucleoprotein A0	26	12773.5	22941.7	17417.4	23516.7	16428.5	15030.9	17433.4	7600.89	25086.5	15925.9	5136.53	30078.3	5043.56	11711.6		10569.7	5083.2	19989.2	30325.9	13619.5	6206.71	7700.89	27218.8	34492.7	9299.44	6880.24	5888.71	7747.39	5112.81	8757.47	28585.2	7555.6	49589.2	14733.7	323270
Q13596	Q13596	SNX1_HUMAN	SNX1	Sorting nexin-1	26	6393.44	6335.21	7623.49	12086.1	8033.64	8041.11	8797.5	6555.15	8306.46	4483.06	8265.56	7114.58	7748.62	6823.73		6984.17	8849.01	8059.01	8654.52	8012.77	9545.4	7804.83	9766.02	8907.7	7136.18	6669.16	6743.74	8874.96	8499.01	7354.43	10166.6	7931.5	25625.2	7564.16	45893.6
Q13740	Q13740	CD166_HUMAN	ALCAM	CD166 antigen	26	6559.16	15931.7	13162.5	10093	14122	7384.08	11645.9		9466.89	2558.39	9421.63	13257.1		13318.5		12464.4	5412.13	16494.2	19104.6	24004.6	3762.17	10374.3	20409.3	11328.1	5510.59	5219.95	10976.3	10111.6	7479.49	2340.05	14233.9	6490.39	114883	18677	256750
Q14019	Q14019	COTL1_HUMAN	COTL1	Coactosin-like protein	26	27291.4	18682.8	38810.1	38929.3	30848.6	32581.4	44270.8	15997.8	29334	3806.5	12022.3	6871.33	11160.5	52987.5	12272	18834.6	11837.8	24999.8	22119.2	17076.1	14764.6	14485.3	21430.1	19624.1	14108.6	17514.5	26282.2	45486.7	36269.6	18071.8	21971.1	14553.6	180888	61646	62469.2
Q14160	Q14160	SCRIB_HUMAN	SCRIB	Protein scribble homolog	26	9968.81	16498.2	12818.1	16813.9	14749	14398.9	14324.7	14457.3	12867.8	9807.61	12041.4	16608.8	13759.1	13709.2		7852.85	16653.9	18442.8	12287.1	17833.3	5112.89	12869.7	14426.9	12142.7	15817.7		12055	9353.97		9193.94	12998.5	11339.6	9917.12	20722.4	27178.1
Q16363	Q16363	LAMA4_HUMAN	LAMA4	Laminin subunit alpha-4	26	3840.27	3645.7	3781.05	3594.59	3849.5	4609.61	3524.29		2896.37					6551.26				4524.15	4017.89	5397.55			2310.84	5632.67					7136.95	2174.6	5250.14			5341.2	32377
Q8N2S1	Q8N2S1	LTBP4_HUMAN	LTBP4	Latent-transforming growth factor beta-binding protein 4	26	4327.46	5513.01	4166.02	6011.34	5515.14	8759.21	2955.26		4083.01	5176.12	5908.84	3662.49	6363.49	6068.11		4991.77	2400.85	6436.05	4722.58	6179.02	7378.66	6350.08	3605.91	4729.38	4342.9	5091.55	6734.13	10722.8		3103.99	6419.07	6682.31	36891.2	4146.6	60255.1
Q8WUM0	Q8WUM0	NU133_HUMAN	NUP133	Nuclear pore complex protein Nup133	26	7409.46	9591.71	9261.32	11951.7	9561.11	8126.49	10383	9235.08	10010.6	8608.02	8812.67	8040.66	8414.26	8041.09		10752.6	9153.08	11197.6	9257.62	11234.5		8907.96	10197.3	8962.84	10955.1		5558.64	8666.38	6054.09	6425.64	9009.75	10808.1	46648.1	13766.6	137429
Q8WVV4	Q8WVV4	POF1B_HUMAN	POF1B	Protein POF1B	26		2227.06			4603.49	3399.11	2401.29	93940.5	3511.13	29280.1	16552.9	3511.28	144318			7733.57	63545.1	5699.3					4948		20831.9		4072.12	6356.62		11961.3		10019.3	43032.4	6370.92
Q92835	Q92835	SHIP1_HUMAN	INPP5D	Phosphatidylinositol 3,4,5-trisphosphate 5-phosphatase 1	26	4487.49	2822.9	3786.45		3281.75	2508.72	4624.2	4551.76	3015.9	5226.27	4733.85	1525.97	4019	4168.8		2924.94	4499.6	2697.31	2989.7	3944.2		4847.62	2563.88	5059.45	4242.63	3912.29	6867.5	7340.13	4856.28	7069.52	4938.9	10709.5	36014.8	17263.5
Q969V3	Q969V3	NCLN_HUMAN	NCLN	Nicalin	26	7439.94	12331.3	10531.6	6414.81	10593.5	6811.22	11120.4	4705.3	12497.1	10060.4	5997.96	11549.9	4819.5	11436		5621.85	5850.08	10254.5	11903.8	9772.64		6922.71	11231.3	13423.5	9448.41	6523.57	8666.13	8867.82	8841.04	7721.25	10166.4	8082.16	29572.6	14204	97362.6
Q99683	Q99683;Q6ZN16	M3K5_HUMAN	MAP3K5	Mitogen-activated protein kinase kinase kinase 5	26		2628.67	4332.46	5553.24	2602.85	3309.72	3212.47	3023.06	2104.86	2905.35	3689.3	1531.31	2989.02	6771.16			2899.61	2354.25	3520.1	4477.59			1996.47				3006.89	3060.16	2772.67	3872.95		9192.2
Q9H6S3	Q9H6S3	ES8L2_HUMAN	EPS8L2	Epidermal growth factor receptor kinase substrate 8-like protein 2	26	1899.16	4036.24	3448.32	6426.04	2498.36	3891.06	3625.81	12935.9	3006.68	14254.9	7297.78	4541.44	22165.9	3061.66		8641.39	10874	5252.37	3402.47	5097.76	6638.17	1582.11	3593.22	3265.63	12753.5		5087.88	10967.5		8030.04	4191.21	15067.7	10008.1	5053.25
Q9NRD9	Q9NRD8;Q9NRD9	DUOX1_HUMAN	DUOX1	Dual oxidase 1	26		7332.1	3049.6			2775.95		4213.29	1933.98	6665.13	5191.01		3962.96			9633.25	5078.94	4116.22		3943.71			2373.61		3137.34			8813.44		5920.64		6813.71		3897.89
Q9UKM9	Q9UKM9	RALY_HUMAN	RALY	RNA-binding protein Raly	26	8674.02	7830.85	6499.32	40183.3	8482.68	10081.3	11123	3951.25	10735.7	8356.81	5866.98	11489.1	7253.89	8253.97	9322.99	7420.13	4263.53	11485.6	10809.2	7192.15		6433.51	14168.1	10000.7	3852.64	2335.81	4466.27	6739.37	6160.39	7517.59	12164.7	11419.6	49730.5	12335.6	130016
Q9Y263	Q9Y263	PLAP_HUMAN	PLAA	Phospholipase A-2-activating protein	26	9270.99	7732.72	7232.94	9484	8296.34	6262.56	8943.54	9004.96	8531.63	6324.66	8180.71	8475.15	11895.3	7513.76		5038.37	12259.7	8440.75	8890.66	10643.7		7563.31	10109.3	9193.85	6732.16	7738.38	7785.29	9108.85	8659.67	8391.47	10063.9	8511.66	35765.9	11274.8
Q9Y3F4	Q9Y3F4	STRAP_HUMAN	STRAP	Serine-threonine kinase receptor-associated protein	26	8033.32	11258	11413.9	11669.8	11461.5	7670.18	11854.8	6499.31	10907.7	3065.91	6193.9	7273.52	7552.85	12194.2		8182.37	9438.41	8606.56	9503.04	13444.2	9629.61	4826.28	9351.32	10002	5085.58	5206.7	5654.24	8347.56	7418.3	4761.46	11243	5085.65	33173.9	9638.33	45331.8
Q9Y5X3	Q9Y5X3	SNX5_HUMAN	SNX5	Sorting nexin-5	26	6743.66	4554.75	6762.41	3727.57	5029.11	4926.63	7319.68	5556.42	5425.1	5691.51	7238.7	5917.83	4905.49	5016.32		10116.4	5422.43	5611.4	6050.51	7195.42	4775.25	5451.43	5547.94	6099.24	7156.43	8388.91	6455.74	9591.88	7802.28	4316.34	6732.62	10503.8	27534	6219.83	25310.8
Q9Y6Y8	Q9Y6Y8	S23IP_HUMAN	SEC23IP	SEC23-interacting protein	26	10090.4	6671.87	7644.09	19067.9	8460.99	5726.24	8028.49	7112.25	8361.63	10918.8	7801.13	7060.35	7021.14	6828.47		9043.51	7881.6	8309.73	7169.41	9818.53	8302.12	7123.34	7842.8	10263.7	9753.82	6799.19	7121.18	8977.04	8530.55	8532.11	9999.03	9428.44	39543.2	12290.9	30307.1
O00116	O00116	ADAS_HUMAN	AGPS	Alkyldihydroxyacetonephosphate synthase, peroxisomal	25	2544.49	6147.91	5717.31	6739.04	4407.09	4431.9	4789.68	7195.66	7611.09	5955.83	4317.12	4301.65	6175.51	9768.81		3742.47	5663.12	5838.62	7923.31	8578.46		2707.13	5861.37	6103.97	3831.92	5070.83	4591.44	7036.34	4530.78	5721.29	6078.35	7860.99	38436.1	8698.21	40187.5
O14744	O14744	ANM5_HUMAN	PRMT5	Protein arginine N-methyltransferase 5	25	35663.4	14606.1	20170.5	27068.2	18991.6	11112	12880.9	6083.87	13952.1	8610.92	8208.35	15907	9646.31	17209.7	19567.7	8703.02	10593.7	14762	17175.2	16973.6	11599	23744.7	16396	17790.9	10184.1	17985.4	20704.5	9517.52	26799.7	16916.2	18446.3	7120.36	69395.6	16311.7	87639.4
O14786	O14786	NRP1_HUMAN	NRP1	Neuropilin-1	25	5224.78	8574.63	4575.51	16811.7	6801.97	5271.28	7946.04		6582.72		3861.82	4582.41		4718.06		10623.5	1704.67	7768.5	7060.12	5899.3	9411.55	5223.33	7261.85	8527.74	6063.39	6740.11	5981.48	8555.66			9844.98	5526.39	81475.3	5836.33	32796.9
O95428	O95428	PPN_HUMAN	PAPLN	Papilin	25		1470.54	2846.65	2635.92	1547.07	2087.54	1219.82		1198.46			1234.3		2848.99				2001.63	1060.54	2392.81		2878.53	1284.23	1142.89	2118.69		4353.89	1999.46	1033.79		1842.13			2420.03
P00746	P00746	CFAD_HUMAN	CFD	Complement factor D	25	7700.98	13473.3	22352.1		11807.9	12850.2	12829.3	17989.6	9271.94	31268.2	14397.7	3135.15	16236.9	11051.3		132358	2233.03	16775.4	15740.6	10695.7	30961.7	13990.4	29351.5	9180.11	13544.9	19458.9	25506.1	208813	9601.73	58131.9	19320.1	26222.7	30976.4	13680.5	17806.1
P11166	P11166	GTR1_HUMAN	SLC2A1	Solute carrier family 2, facilitated glucose transporter member 1	25	359806	38730.4	121110	257941	124002	197582	39974.7	20823.6	27073.8	110159	42738.4	42844.3	15218.5	62971.8	427500	67093.1	86965.8	85022.9	50448.1	138861	208142	367000	24897.1	47069.9	185997	271988	167385	27198.4	287697	137012	81057	126098	62272.5	51349.9	104072
P13804	P13804	ETFA_HUMAN	ETFA	Electron transfer flavoprotein subunit alpha, mitochondrial	25	15392.3	26525.1	17909.9	12568.9	17062.2	21176.1	16019.5	8346.19	21839.8	5340.91	14968.8	28382.5	6744.48	18313.9		10726	16089.5	27610.1	20449.8	18117.1	10100.9	11403.1	19441.5	23850.5	15886.3	9866.75	29722.6	20915.4	16027.4	14608.7	16406.3	16588.6	60243.2	20851.2	94710.6
P15121	P15121	ALDR_HUMAN	AKR1B1	Aldo-keto reductase family 1 member B1	25	23613.7	22274.8	30065.1	13183.1	23978.7	26171.2	34772.6	9839.31	37039.8	5317.66	17452.7	18651.8	6532.68	25789.2	33473.3	19788.5	7154.57	27087.8	32011.1	17802.2	16964.7	17539	29362.5	26255.4	12998.7	34387.5	30137.5	26124.7	19448.9	16985	27729.3	20352.7	39181.5	21084	245512
P23786	P23786	CPT2_HUMAN	CPT2	Carnitine O-palmitoyltransferase 2, mitochondrial	25	6524.67	14733.4	10112.9	15028.6	8920.47	10326	10400.6	8727.66	9702.5	9442.11	9523.48	13723.7	4945.15	14206.2		8230.46	10115.5	12235	9905.09	14428.3	4082.12	7167.75	10090.5	9147.83	10260.8	11886.7	13766	12200.3	7718.85	11540.1	8737.75	8945.46	54264.5	13158.3	92644
P26599	P26599	PTBP1_HUMAN	PTBP1	Polypyrimidine tract-binding protein 1	25	43508	56780.8	51758.4	33590.3	50121	41075.4	54815.3	13933.1	55488.3	32476.4	11914.5	52284.9	20249.9	41193.5		18805.3	10766.1	67046.5	65581.5	53891.8	19195.4	32038.2	62137.9	61717.3	19813	25409.7	33100.6	29461.8	30866.2	34371.8	63766.3	21791.9	115495	88828.3	95180.3
P29622	P29622	KAIN_HUMAN	SERPINA4	Kallistatin	25	15483.5	21764.1	39106.9	4642.43	21561.8	10968.8	18469.7	11568.4	17685.5	14807.2	25819.8	9097.1	11910.5	14478.9	13246.5	51164.3	7960.76	14963.1	20673.5	14904	36969.3	22717.2	16462.5	17591.8	29365.5	42702.2	44880	52900.9	19740.9	42483.3	28876.4	22174.7	20967.9	12619.6
P31689	P31689	DNJA1_HUMAN	DNAJA1	DnaJ homolog subfamily A member 1	25	6443.8	7662.06	7898.05	19151	8651.9	7360	7083.72	4064.74	8699.01	7158.83	4463.56	7405.8	4848.28	6825.99		6656.76	3484.41	6906.18	10194.6	8545.4	8282.92	4544.29	8526.13	8552.62	8210.43	4937.79	5609.08	6896	4922.53	6957.82	9761.86	8305.82	69251	8909.64	22863.2
P45880	P45880	VDAC2_HUMAN	VDAC2	Voltage-dependent anion-selective channel protein 2	25	37843.6	80095.4	60903.8	67775.6	46332.3	80075.9	57829.8	38072.6	51577.2	25551.2	68531.2	100954	37564.9	55702.4	39791.1	36526.4	64328.6	86811.3	59772.2	70062.9	15809.7	34430.5	46788.4	65358.2	61679.7	44798.9	114439	73074.1	49450.9	63852.1	58889.8	69950.7	165804	158712	561617
P46063	P46063	RECQ1_HUMAN	RECQL	ATP-dependent DNA helicase Q1	25	6924.06	8370.96	4387.15	5126.33	7496.35	6861.08	11790.1	2477.79	9554.69	5599.31	3876.22	7211.91	2107.21	8737.04		3760.08	3094.19	9700.77	8675.87	8375.66	5850.51	3254.45	8412.18	9697.6	4277.85	3642.56	5221.19	7041.15	3447.99	5780.38	6940.68	2352.16	24431.3	7788.89	29064.1
P48637	P48637	GSHB_HUMAN	GSS	Glutathione synthetase	25	35360.8	16468.4	17044.1	19104.4	21006.6	18271	17864.6	15719.9	14344.4	7991.54	18646.5	16474.7	14750	17636.1	28223.9	22465.3	13990.1	17545.7	18186.3	13677.8	20340.1	29230.8	16550.4	16189.7	16838	24696	20190	16944.5	24928.8	15138.4	18112.7	16500.4	134778	14826.4	95806
P49736	P49736	MCM2_HUMAN	MCM2	DNA replication licensing factor MCM2	25		2138.39	2293.98	9494.13	6474.2	2224.98	2210.59		6192.84	1473.67	2306.21	4674.82		3530.32				2763.19	6877.25	1950.59			6198.45	7652.03		2624.71					9000.65		15286.8	4291.63	34032.6
P49747	P49747;P35443	COMP_HUMAN	COMP	Cartilage oligomeric matrix protein	25	4391.1	2098	5546.68		2583.55	6242.86			1095.81		7811.25	1996.37		13862.1		6537.4	3512.78	2400.22	1896.1	12541.4	20672		1605.32		6059.63		4820.81	4849.24			5607.48			3585.66
P49790	P49790	NU153_HUMAN	NUP153	Nuclear pore complex protein Nup153	25	2356.34	4676.73	2978.93	11884.6	3056.55	1823.42	2642.9	1208.96	2729.1	3232.16	743.655	2345.08	1311.38	2919.74		2027.69	2045.66	3751.17	3342.2	5391.71		2667.96	3646.34	3075.42			1199.05	2429.55	2555.73		4468.86	1441.35	26907.4	4813.79	13543.4
P61201	P61201	CSN2_HUMAN	COPS2	COP9 signalosome complex subunit 2	25	21244.9	12866.2	12879.8	7117.58	14956.7	9310.17	14594.1	5607.67	12378.3	5340.53	8290.81	10852.1	6425.78	13299.1	24658.3	7029.89	6621.08	14977.9	13868.9	11246.6	8587.09	18006.1	14862.5	14381.3	8456.69	14576.5	14452.7	8762.77	16333.2	10880.1	12738.4	8889.08	27978	9308.77	36293.5
P67775	P67775;P62714	PP2AA_HUMAN	PPP2CA	Serine/threonine-protein phosphatase 2A catalytic subunit alpha isoform	25	30651.7	20955.8	26365	30720.4	25182.6	30882.2	22973.6	25980.5	21177	9968.06	27173.2	20483.9	31693.3	26260	58797.7	14789	34639.9	25130.7	21698.5	17165.4	23343.2	32773.7	24210.9	20216.9	25695.5	27127	26201.3	22123.2	15308.1	22805.2	23623.3	21275.2	65532.8	16294.7	113376
Q00169	Q00169	PIPNA_HUMAN	PITPNA	Phosphatidylinositol transfer protein alpha isoform	25	17205.2	8094.37	10904.1	24169.1	10513.7	12243.6	10195.7	6958.37	8631.94	7855.12	11201.4	9278.34	11694.7	8820.85	11249.6	11565.4	6565.45	10497.9	8381.89	12009.6	12533.9	16785.9	10335.2	7765.85	11226.3	14720	12635	12453.5	15987.8	11705.6	10132.9	9943.31	42246.4	10181.4	24446.7
Q02543	Q02543	RL18A_HUMAN	RPL18A	60S ribosomal protein L18a	25	15885.2	17487	25499.2	19407.4	19351.5	9324.55	24517.8	3454.57	22534.8	27849.1	8594.17	11858.2	18994	25638		13579.2	1525.82	12690.4	27141.2	15030.1	7963.62	5464.53	23864.5	29751	2293.98	8878.03	7419.22	11684.2	6123.29	31566.3	22000.9	4011.23	183688	19986.9	52877.7
Q07666	Q5VWX1;Q07666;O75525	KHDR1_HUMAN	KHDRBS1	KH domain-containing, RNA-binding, signal transduction-associated protein 1	25	34952	43360.5	40101.1	73733.1	45755.9	35181.4	48935.8	18488	45816.5	41551.5	29251.2	55882.8	11641.7	35406.8		26582.6	16392.2	61606.3	53672.7	47400.4	9925.22	21602.4	48739.6	48079.8	20683.9	17248	20463.1	19711.4	14555.2	18977.5	51055.6	17573.6	141293	57045.5	111132
Q13617	Q13617	CUL2_HUMAN	CUL2	Cullin-2	25	15918.6	7215.57	9225.51	10693.2	9729.74	6751.41	6930.05	5050.07	7124.46	8430.81	7430.63	6581.9	6422.9	8632.05	8171.29	7456.02	5456.31	7670.44	6712.28	10337.3	7699.99	15845.9	7436.84	7194.92	6043.57	11039.8	9184.71	7199.08	15243.7	8004.41	8155.46	4673.99	40846.5	7042.88
Q14194	Q14194	DPYL1_HUMAN	CRMP1	Dihydropyrimidinase-related protein 1	25	7103.97	7975.79	8877.84	18829.3	5098.09	4076.19	11941.4	9297	6708.54		5655.41	3458.78		3829.59				8291.3	6128.98	5675.5	12026.5	3156.34	10661.5	7514.79	5248.36			2043.75			9222.69		39724.1	10441.3	74763
Q14344	Q14344	GNA13_HUMAN	GNA13	Guanine nucleotide-binding protein subunit alpha-13	25	11165.9	9016.54	10595	12225.1	8243.61	11105.9	9743.42	9948.49	8957.27	10902.3	10789	9823.19	11836.3	13388.9		9695.49	9384.14	11208.9	8703.54	10027.5	7684.16	11061.1	10532.8	8854.42	10677.2	12663.5	11436.1	10779.7	7848.46	11067.7	8045.56	15353.9	61803.2	12376.8	42954.9
Q14669	Q14669	TRIPC_HUMAN	TRIP12	E3 ubiquitin-protein ligase TRIP12	25	5296.68	4705.47	4672.89	8299.76	4700.99	2679.11	5183.03	3675.6	3987.98	4274.49	4377.08	2864.53	4288.12	4730.26			4580.79	3888.36	4827.12	5519.4		4966.65	4148.57	5598.96	5686.11		6977.22	6014.94	3702.68	7149.26	6016.98	6000.28	37011.9	8007.14	21131.9
Q15067	Q15067	ACOX1_HUMAN	ACOX1	Peroxisomal acyl-coenzyme A oxidase 1	25	4593.73	7583.38	6066.79	8340.04	4574.17	4506.56	4833.13	8155.57	5591.34	8389.23	10215	4239.8	12833.1	5042.74		6707.43	4917.59	7356.44	5137.15	6933.6		4629.54	6255.31	6632.61	7275.23		6048.16	8797.32	6145.69	10188.7	6215.63	8770.58	125191	7263	31211
Q15404	Q15404	RSU1_HUMAN	RSU1	Ras suppressor protein 1	25	18121.8	13571.5	17509	14274.4	16408.2	17914.9	25806.1	10698.2	18576.6	4622.51	14256.6	11818.3	8057.38	14312.9	26628.9	12332.8	10298	17554.5	16745.9	15543	11003.9	20474.7	14563.3	12537	11608	15514.4	12740.1	11214.1	40198.2	11012.8	13076.1	16292.9	68953.4	9702.81	148559
Q15418	Q15418;P51812;Q15349;Q9UK32	KS6A1_HUMAN	RPS6KA1	Ribosomal protein S6 kinase alpha-1	25	6932.57	6279.71	6148.2	15780.6	7508.43	5320.79	9139.36	10099.9	6405.7	14420	9752.89	7537.25	8716.19	6028.1	8812.04	7395.34	9005.69	7478.08	7064.04	5869.97	4896.33	8192.38	11767.1	6630.94	8226.59	7260.02	7684.04	9370.83	8035.62	11955.7	7710.31	13507.8	10974	8108.3	34720.2
Q15691	Q15691	MARE1_HUMAN	MAPRE1	Microtubule-associated protein RP/EB family member 1	25	18473.3	14698.9	14430.7	27511.8	16404.3	10335.4	17898.1	9690.49	16448.2	4623.33	7575.34	10303.3	10543.9	15983	15161.6	5865.94	8319.37	12047.5	13567.2	19912.6	7306.52	12716.4	13243.4	13052.6	6509.96	10983.1	11683.6	13823.1	18323.3	9803.69	15037.1	10194.2	51619.9	18106.3	34859.8
Q16698	Q16698	DECR_HUMAN	DECR1	2,4-dienoyl-CoA reductase, mitochondrial	25	26537.9	25678.4	19140.3	22454.3	16438.5	38274.7	15862.6	9355.28	22595.1	9288.97	20818.4	35907	9121.89	16335.8		16425.4	16642.4	26651.3	19084.8	18361.2	10861.6	14700.1	18662.8	15799.1	20260.1	17208.4	25734.9	16318	16062.2	20453.3	16288.1	12633.9	57337.4	35100	38857.7
Q16822	Q16822	PCKGM_HUMAN	PCK2	Phosphoenolpyruvate carboxykinase [GTP], mitochondrial	25	3916.29	5467.32	4754.91	7307.83	4706.43	8379.03	5316.28	3143.29	4450.26	4709.89	6787.6	10115.4	1994.82	4690.4		10508.8	5630.36	7358.53	5901.41	5264.9		5781.15	5357.79	6633.49	7326.98	6043.25	14720	8548.53		6407.75	6530.76	6382.7	29366.5	6563.74	42000.8
Q5GLZ8	Q5GLZ8	HERC4_HUMAN	HERC4	Probable E3 ubiquitin-protein ligase HERC4	25	4027.79	3856.46	4327.16	8430.24	5042.81	3160.32	4138.74	5209.85	4727.61	3673.86	4826.14	4275.73	5221.27	5438.74		3300.75	4470.44	4516.33	4611.45	5485.4	1596.38	3107.05	4744.21	4262.31	3235.33	4111.1	3735.41	4784.23	63695.8	5106.4	4100.17	7447.21	20188.8	5383.96	42440.2
Q5K651	Q5K651	SAMD9_HUMAN	SAMD9	Sterile alpha motif domain-containing protein 9	25	5105.66	1119.89	2150.67		1976.35	883.017	1815.75	4355.96	2018.77	4372.21	4102.19	1398.35	8536.14	1835.71			3252.44	1308.16	1424.07	1493.96			1439.69	1845.92	1831.31		2654.37	2608.4	2692.5	5006.49	2193.86	5195.89		5917.72
Q5S007	Q5S007	LRRK2_HUMAN	LRRK2	Leucine-rich repeat serine/threonine-protein kinase 2	25					2747.88			5340.48	1097.88	3699.02	3022.04	1261.44	4364.66				4511.01	2083.74		19552.1			2223.2		3395.24			3265.41		4262.42		6588.35			25818.1
Q5T1M5	Q5T1M5	FKB15_HUMAN	FKBP15	FK506-binding protein 15	25	5144.28	7718.55	8596.58	18494.7	8525.52	4985.43	10513.4	10753.8	8268.33	6377.61	7326.9	5521.81	7019.08	8010.98		7248.47	9729.4	7064.3	7992.06	9271.16		4119.52	8427.3	7732.65	4490.59	4528.41	7657.43	14227	6963.1	7641.02	7360.62	7524.85	62128.7	16617.9	46152
Q6P996	Q6P996	PDXD1_HUMAN	PDXDC1	Pyridoxal-dependent decarboxylase domain-containing protein 1	25	6533.36	9044.5	6730.75	14515	7824.94	6174.51	8019.09	4681.96	7778.2	8875.18	5916.37	7858.11	5680.49	9277.88		12689.2	6602.31	8251.14	8477.3	12429.3	6131.28	4086.69	12638.5	9936.58	10266.5	4172.24	5723.08	6618.06	5105.97	9251.33	10371.3	14254.2		9620.27	71625.4
Q6YHK3	Q6YHK3	CD109_HUMAN	CD109	CD109 antigen	25	3563.68	4640.87	3881.02		4755.6	4045.27	2813.29	2180.22	2810.7	1938.86	6775.81	2200.59	5896.78	3376.18		19331.6	2240.99	5340.71	4128.64	3372.73	4059.46	3886.94	5493.14	4664.3	4198.74	4975	2542.49	22059.1		5142.94	11994.3	3876.9	28905.7	3519.71
Q8IZP0	Q8IZP0	ABI1_HUMAN	ABI1	Abl interactor 1	25	7473.53	6980.74	5404.71	18798	7493.27	6712.32	6664.54	8336.11	6907.8	6025.22	7959.54	8643.72	9224.12	6300.32		5234.71	11205.6	7678.03	5850.87	6703.82	7633.74	8045.55	7642.09	7534.06	13372.2	5710.28	6288.84	9067.81	8363.15	8853.25	7113.6	10045.5	42023.3	8128.25	24459.9
Q8TAT6	Q8TAT6	NPL4_HUMAN	NPLOC4	Nuclear protein localization protein 4 homolog	25	6895.43	7314.1	6303.12	15424.3	6528.67	7220.52	8246.6	6809.51	6843.32	5810.7	6080.24	6171.93	7633.05	6662.54		3602.35	8137.65	7222.33	6575.81	7794.26		5451.62	7904.56	6583.76	5603.4		5103.26	5998.35	6600.28	6110.37	7544.55	5775.28	89128.6	8386.84	38749.2
Q99459	Q99459	CDC5L_HUMAN	CDC5L	Cell division cycle 5-like protein	25	14428.6	11761.7	12037.5	30781.6	14984.7	10151.9	13800.9	16936.6	11875	16603.7	27226.4	11008.3	6961.8	12956.7	12466.4	56941.6	8036.62	13131.9	13971.2	16487.9	41631.2	13734	13467.6	13298.2	50381	21759.9	17066.3	12889.5	8427.35	18335.6	19222.4	20097	58135.9	21384.1	68231.5
Q9UBQ7	Q9UBQ7	GRHPR_HUMAN	GRHPR	Glyoxylate reductase/hydroxypyruvate reductase	25	13889.9	10788.8	12120	46866.8	11449.5	11279.6	11727.1	4901.82	11101.8	8571.32	9720.51	10627.8	9090.04	10133.3		10434.1	5088.72	13007.9	11644.9	17391.3	9323.45	15353.4	11154.8	10963.6	9409.25	13210.8	13398	10614.2	11292.4	13792	7074.4	11438.8	68522.5	15756.2	85559.8
Q9UKG1	Q9UKG1	DP13A_HUMAN	APPL1	DCC-interacting protein 13-alpha	25	10109.9	10429.7	12503.8	14832.4	11293.7	6976.44	13517.6	9489.48	9793.43	5225.88	10451.2	8944.23	8269.12	8383.1		8523.25	12074.3	10555.2	10823.5	14682.1	24102.3	8668.21	12851.9	10359.1	7831.26	10090.8	11529.4	10589.9	11591	8686.46	11140.8	14240.3	73573.3	10504.9	36603.3
Q9UNZ2	Q9UNZ2	NSF1C_HUMAN	NSFL1C	NSFL1 cofactor p47	25	29524.6	7383.98	9274.75	21157.9	12442.4	13057.3	13106.9	8680.15	8529.22	5648.46	6561.62	12027.4	7375.07	8105.98	26129.7	9568.01	11102.8	9701.84	8088.49	13497.4	16037.2	29155.4	7922.48	10306.6	12478.3	25505	16593.8	9497.36	24946.9	9186.21	11362.6	9994.44	62648	15415	116598
Q9Y285	Q9Y285	SYFA_HUMAN	FARSA	Phenylalanine--tRNA ligase alpha subunit	25	5445.41	6137.11	6208.46	9206.48	7017.16	6157.4	6646.06	5808.06	6628.66	7192.17	6440.96	9123.22	6185.61	6279.58		2422.62	5461.15	6236.07	7160.89	8251.21		4655.81	8386.68	7151.48	7455.04	4571.81	5581.6	4158.31	4380.94	5660.77	6814.32	5477.15	23930	6280.44	32270.1
Q9Y2X3	Q9Y2X3	NOP58_HUMAN	NOP58	Nucleolar protein 58	25	7369.82	7822.23	9311.25	13804.3	8682.81	5260.49	14540.8	5886.32	7525.09	14688.1	5141.71	8718.95	4541.32	9148.3		7594.26	6239.36	7384.57	10490.5	8574.43		5224.02	9468.11	7697.68	8372.71	2425.82	7987.53	5310.44	5438.82	6529.27	7120.8	6985.28	32130	13539.9	80452.5
Q9Y376	Q9Y376	CAB39_HUMAN	CAB39	Calcium-binding protein 39	25	8853	8759.77	12699.7	24627.6	9069.56	9440.74	11003.9	15218	8534.66	9479.71	12408	7253.74	17503.6	12637.4		12217.9	6927.38	9457.18	8772.94	9906.45	4257.46	7952.42	11029.8	7610.94	7895.8	7406.06	9709.71	17996.5	9481.29	13261.7	9697.54	11108.2	22694.8	9018.74	9965.77
Q9Y383	Q9NQ29;Q9Y383	LC7L2_HUMAN	LUC7L2	Putative RNA-binding protein Luc7-like 2	25	21040	27984.5	30531.7	51749.3	29402.7	18126.2	39144.6	12684	30218.8	22945.4	10041.7	26207.1	9896.76	31823.4		6758.94	19555.5	28304.8	35727.7	21083.8	8224.75	8756.09	32600.3	28914.2	8847.83	12481.9	14871.6	16358.1	16492.6	9967.3	29533	11737	53754.3	35855.2	49916.4
Q9Y617	Q9Y617	SERC_HUMAN	PSAT1	Phosphoserine aminotransferase	25	6063.37	18376.4	7467.98	13363	4718.98	16899.1	5265.4	4525.32	4450.21		3805.19	6500.67	2765.93	7087.47			7230.46	15364.6	4827.76	10595.2	7691.61	10621.2	12063.6	2882.67	6305.54	10290.8	17789.5	2516.55	6056.6	4524.81	3817.15	7127.45	53817.5	8112.02	34389.6
A0FGR8	A0FGR8	ESYT2_HUMAN	ESYT2	Extended synaptotagmin-2	24	4653.6	5393.85	6064.69	15465	4835.12	5685.51	5748.29	5715.46	4976.87	10390.4	6410.3	5407.82	9369.6	7036.14		6271.95	6390.85	6933.04	5086.38	5464.73	11305.6	4690.46	5219.46	4425.48	8408.83	5289.21	5023.14	6358.61	6518.62	7163.31	4782.3	8145.53	40765.2	7999.76	50282
O14818	O14818	PSA7_HUMAN	PSMA7	Proteasome subunit alpha type-7	24	41557.7	29911.2	32610.4	41621.9	28105.8	24680.4	31216.5	10443.9	26045.8	6637.89	24598.8	24268	15387.8	33700.1	27375.7	18693.5	7443.78	30794.9	27189.1	37438.8	16856.6	35787.3	34743.6	26990.3	14258.2	29270.5	28673.5	26608	39286.7	25451	31147.9	23755.3	41337.2	25553.1	52137
O14936	O14936	CSKP_HUMAN	CASK	Peripheral plasma membrane protein CASK	24	4672.73	5070.14	4302.17	4060.51	4963.17	4525.94	5297.54	1350.81	4302.37	3454.15	3814.17	5198.94	2293.72	4156.27		3291.01	2251.11	5422.3	5080.99	5171.68		4275.66	5931	4087.25	4896.17	2428.79	4170.42	2265.86		2841.01	4249.8		7161.74	5794.35	12622.2
O15371	O15371	EIF3D_HUMAN	EIF3D	Eukaryotic translation initiation factor 3 subunit D	24	5768.55	5387.4	5041.56	10227.5	5461.29	4445.27	6240.06	5169.65	5842.99	9571.6	4071.11	6487.26	6512.34	6225.49		7085.29	6544.96	4658.16	5484.18	5333.31	15375.5	2094.57	6096.91	5725.72	12489.4	5282.24	4764.35	4308	3416.98	6266.79	5926.93	6818.44	31824.3	11004.6	48311.4
O15460	O15460	P4HA2_HUMAN	P4HA2	Prolyl 4-hydroxylase subunit alpha-2	24	5979.49	10649.6	5082.32	10765.9	7448.2	4959.32	6638.47		10318.1	2041.66		3391.73		6330.52			2711.29	6841.48	9212.25	7461.26		2719.85	8208.13	15833.4		3772.79	4086.05		6227.3	3755.46	9612.97		60984.5	11472.3	99631
O43809	O43809	CPSF5_HUMAN	NUDT21	Cleavage and polyadenylation specificity factor subunit 5	24	11060.1	15792.7	12636.4	17656	11868.9	14076.3	13880.7	7626.73	15688.5	9491.08	9198.81	15000	7051.4	10631.9		8438.29	8174.96	18697.2	16720.5	9156.37	6687.43	6590.28	15732.5	15205.5	9744.37	6192	9368.84	8748.33	6723.76	9789.52	17051.6	6250.66	10534.7	10841.2	61799.7
O75306	O75306	NDUS2_HUMAN	NDUFS2	NADH dehydrogenase [ubiquinone] iron-sulfur protein 2, mitochondrial	24	13829	16707.1	14655.2	17840.4	15128.1	14118.9	11393.3	4811.16	16393.5	18175.7	14317.6	20157	6727.03	14500.2		9729.04	9183.11	17068.9	15860.4	13039.6		11381.1	14478.8	14296.4	13731.9	13183.1	20607.6	9933.55	10380.7	14494.3	15162.3	11754.8	43547.7	20973.8	133276
O75534	O75534	CSDE1_HUMAN	CSDE1	Cold shock domain-containing protein E1	24	4354.12	5483.63	3900.71	13005.8	5638.1	3968.41	6007.49	2356	6768.68	3558.41	3418.31	4550.92	2820.26	5818.41		3220.33	2884.86	4328.81	6990.56	4233.38		2386.6	6623.53	7056.45	3471.68	2866.02	3709.7	5357.48	4105.29	4308.74	6344.29	5551.38	30902.4	7636.72	40495.4
O94855	O94855	SC24D_HUMAN	SEC24D	Protein transport protein Sec24D	24	4319.91	5478.56	4322.92	14519.2	5026.56	4297.15	5793.38	4438.22	6116.34	6008.01	4339.58	3471.82	1886.56	5008.06		5952.13	3653.57	4050.1	5586.65	4322.62		4577.55	5714.81	7979.84	4560.34	3716.9	3243.93	5166.22	4769.38	5487.47	7400.83	5320.9		4159.89	12822.5
O95466	O95466	FMNL1_HUMAN	FMNL1	Formin-like protein 1	24	4704.98	2757.7	3790.49	14060.9	3343.92	4330.84	4357.11	17300.4	2620.08	7822.62	11888.5	2623.99	15356.7	3921.01		6150.9	17229.9	3009.96	2382.13	2574.59		3874.18	2769.47	2358.47	7100.06	3688.14	6217.43	5689.4	4799.12	9961.05		25582.1	29168.8	7274.88
P00748	P00748	FA12_HUMAN	F12	Coagulation factor XII	24	7064.63	10161.3	15832.6	8482.65	13693.1	6048.91	12477	3577.11	7465.03	8211.37	4941.03	1813.36	4074	5646.98	10871.7	22714	2733.86	9838.95	10004.1	6754.74	13072	18388.4	4361.96	9041.29	31714	21009.2	18981.5	23216.3	16552.3	14422.7	18573.3	9977.82	62422.8	12027.2	29733.7
P02760	P02760	AMBP_HUMAN	AMBP	Protein AMBP	24	70970.8	31629.1	58430.5	89197.7	98667.1	47693.6	40933.1	22757.3	32857.6	21797.4	41262.1	14268.9	14013.1	16127.6	8875.19	110103	12797.2	34068.5	47550.3	40689	77788.9	93428.1	32943.4	60900.9	102809	133381	147008	136052	44679.8	56282.3	96218.9	31845.1	21388.5	18296.3	35912.9
P04004	P04004	VTNC_HUMAN	VTN	Vitronectin	24	151658	139836	157274	101636	237253	137990	86892	153384	96621.9	97804.7	125931	47060	60003.6	43157	53819.1	390627	106833	187388	121112	94273.2	396484	294986	84052.5	128008	328635	293281	415941	327846	188180	136880	178331	126847	743782	49414.6	113460
P05388	P05388	RLA0_HUMAN	RPLP0	60S acidic ribosomal protein P0	24	75646.1	107097	100272	15056	99041.4	66279.9	102276	30395.1	103392	34432.5	38617.3	88873.1	64970	101614	21102.9	30734.6	23673.2	99824.7	115199	76969.6	15613.3	34251.4	100798	104876	33047.8	44840.1	68817.2	61519.9	42230.4	58367.6	94220.9	36297.5	260334	110797	72205
P07225	P07225	PROS_HUMAN	PROS1	Vitamin K-dependent protein S	24	22147	21827.5	17818.1	43240.4	28116	14515.3	17925.1	15444.3	12517.3	6449.82	24497	13540.8	6234.37	13307.4	5758.91	40022.3	10769.4	15089.8	20772.5	15839.2	28355.7	24589.4	11166.1	34223.9	39449.9	27562.1	43545.6	31470.4	25974.3	12712.6	25470	30510.6	110369	14655.2	71948
P07357	P07357	CO8A_HUMAN	C8A	Complement component C8 alpha chain	24	14191.3	11121.4	14375.8	22712.1	21743.5	11247.2	9100.43	9727.09	11504.5	8726.8	18882	8107.76	8045.75	9988.66		26720.9	4517.22	10825.6	17034.4	11835.2	24198.7	13294	12081.9	15916	18504.5	22268.7	28729.5	44957	16891	18187	17763	18214.8	64304.4	10836.6	75813.2
P08195	P08195	4F2_HUMAN	SLC3A2	4F2 cell-surface antigen heavy chain	24	8498.38	9694.74	10100	7658.78	5370.78	13754.6	7458.83	2091.98	5288.63	2563.85	5306.12	5074.23	1606.43	10436.7		8202.16	2901.82	9526.91	6527.53	11256.5		3818.35	5161.94	6178.02	4949.35	5220.1	8730	11482.2	6895.48	5976.94	6447.01	5561.74	30001.5	10718	26061.6
P08246	P08246	ELNE_HUMAN	ELANE	Neutrophil elastase	24	101635	28265.9	131756	11649.2	67736.8	28214.5	117246	821000	72600.9	496409	454278	47775.5	392547	68798.2	79003.3	96365.2	923695	68232.7	84254.7	26201	67807.9	148011	133947	24371.8	429620	62836.1	384241	578787	325772	881846	26916.3	1400000	23545.1	125000
P08397	P08397	HEM3_HUMAN	HMBS	Porphobilinogen deaminase	24	22916.9	6306.44	10261.1	33717.1	10183.9	9289.64	5754.07	2646.26	6186.58	3322.52	2632.16	3883.77	1373.61	5323.57	37056.9	3990.16	1965.54	7156.9	5692.64	9993.24	10408.6	27827.8	4698.2	5092.29	5716	17142.6	11766.9	6479.81	19270.6	9347.55	6681.49		58904.9	13142.1	45802.1
P10644	P10644	KAP0_HUMAN	PRKAR1A	cAMP-dependent protein kinase type I-alpha regulatory subunit	24	18508	17111.9	28216.5	30068.9	18083.8	26505.7	21185.8	16532.7	18632	13162.3	19308.9	25391.2	17929.4	23456.7	21352	27857.8	15214.7	20896.4	15017.7	41186.1	17877	28911.4	19366.7	16232.5	29037.9	25285.3	25402.4	22824.8	10829.1	29254.8	20779	33348.3	163109	33422.7	89345.7
P11177	P11177	ODPB_HUMAN	PDHB	Pyruvate dehydrogenase E1 component subunit beta, mitochondrial	24	24093	25763.4	18104.7	24281.8	19773.3	33186.1	13129.3	11948.9	23615.2	6019.06	16757.3	44893.8	8472.85	17471.6	8929.57	12809.8	22820.9	31834.8	23230	13781.8	8222.99	23476.6	18368.2	27341.5	29502.8	23566.9	36655.8	21338.2	12720.9	17211.1	20735.6	16824.1	18182.1	19955.3	83164.2
P17480	P17480	UBF1_HUMAN	UBTF	Nucleolar transcription factor 1	24	5241.73	8544.34	9511.3	34629.2	9828.42	5945.1	12520.6		10245.8	9813.16	4350.22	10130.1	3038.11	9520.6			3145.27	9203.79	11335.8	11362.6	5215.66	5150.28	8743.99	11644.7	6519.2	4615.54	4726.43	5861.15		3751.1	9605.69		47496.4	9970.6	56840.8
P25685	P25685	DNJB1_HUMAN	DNAJB1	DnaJ homolog subfamily B member 1	24	17642.6	13412	14454.5	23643.9	11838.3	7797.27	13799.7	7517.84	11575.5	10136.4	7079.36	9091.4	11904.1	12653.4	6393.5	6708.62	7394.86	13512.1	12511	16787.6	9770.4	12220.5	13081.6	11477.7	6260.65	11258	10093.5	14719.3	13466.2	8131.75	13358.8	9414.6	56829.7	16405.1	21044.2
P28676	P28676	GRAN_HUMAN	GCA	Grancalcin	24	11785.8	5244.05	7066.09	10333.6	5492.71	8496.86	8193.19	117059	7996.85	14459.5	72712.8	11827.2	70352.7	4187.01	10843.1	15759	108280	8877.46	6320.26	4598.88	4788.67	11836.7	11733.4	6873.76	41151.7	7907.13	20349.3	20978.2	11331.6	57603	5902.4	30181.3		13744.8	97284.7
P36957	P36957	ODO2_HUMAN	DLST	Dihydrolipoyllysine-residue succinyltransferase component of 2-oxoglutarate dehydrogenase complex, mitochondrial	24	15780	22281.3	14154.6	15818.1	14382.1	28104.5	19733.5	5607.68	25438.9	16461.7	13497.7	27541.1	4838.39	19428.6		15611.4	9893.47	29662.3	22141.9	13469.3	6532.96	14335.9	17013.8	21753.1	15837.5	14683.3	26698.3	11966	13163.4	12210.7	15209.9	14414.1	180599	60107.2	66787.6
P39656	P39656	OST48_HUMAN	DDOST	Dolichyl-diphosphooligosaccharide--protein glycosyltransferase 48 kDa subunit	24	36508.1	79506.8	48371.3	53186.1	62897.4	57256.8	61272	51946.8	63136.7	157089	71208.4	98907.2	62814.1	63266.6	27390.8	66658.8	60162.6	64523.4	71571.7	38352.9	20654.9	35359.3	79994.7	85175.4	63177.5	34916.3	51012.2	45531.6	25032.7	75938.8	62168.7	82513.5	74440.2	44736.2	233687
P43405	P43405	KSYK_HUMAN	SYK	Tyrosine-protein kinase SYK	24	3128.38	2359.05	3894.48	2895.7	3378.08	2767.7	4685.67	7604.61	3599.83	10280.5	8663.8	4678.93	12821.5	4421.1		4017.39	5683.26	3382.27	3815.9	4045.84		4434.82	4165.39	2774.85	5092.21	3289.73	4739.82	8776.48	5495.95	10727	2919.29	29881.2		5228.12
P48426	P78356;P48426	PI42A_HUMAN	PIP4K2A	Phosphatidylinositol 5-phosphate 4-kinase type-2 alpha	24	28111	9282.58	14442.5	46103.5	14783	7447.94	11027	6649.32	9223.02	8871.09	6261.14	9104.99	4899.54	9532.05	43436.1	6273.44	6350.62	11584.2	11690.3	13252.2	9780.32	33317	10255.1	9487.14	12446.6	17733	17710.5	10022.3	26280.4	12885	13573.4	13459.4	102764	12078.7	64800
P49721	P49721	PSB2_HUMAN	PSMB2	Proteasome subunit beta type-2	24	78447.6	39735.3	66279.7	50843	68946.7	50410.9	58731.9	49377.1	56570.9	16806.2	47988.9	54843.6	50197.5	59175.7	73809.1	61969.4	40575.4	52740.7	57644.9	60381.3	59459.9	76524.5	55245.6	61763.5	57182.7	78951.7	77025.2	88679.2	76208.9	54485.3	75367.2	62893.6	78061.7	56331.5	270764
P50225	P50225;P50226	ST1A1_HUMAN	SULT1A1	Sulfotransferase 1A1	24	1737.41	3512.35	1677.19		3920.47	3138.57	5653.06	16015.6	3172.56	3662.81	17870.5	3635.66	10831	3211.06		12306	25094.7	3376.18	8693.31	13096.2		4412.92	8609.45	7027.35	10399.8	5700	9957.46	20988.7	4011.95	11983.3	10040.7	23787.7		5021.81
P51884	P51884	LUM_HUMAN	LUM	Lumican	24	42746.7	39426.6	36642.5	36447.1	88921.4	144188	74615.8	11997.7	70250.8	14272.6	99700.7	31087.8	14740.6	78929	15046.1	83855.8	13728.2	65454.3	55862.2	33269.8	72651.3	44201.5	55698.1	60753.6	55869.1	37477.6	44667.1	39865.3	17984.1	24527.7	63469.6	23078.2	151143	44211.4	115773
P60981	P60981	DEST_HUMAN	DSTN	Destrin	24	27345.9	26021.1	45400.1	13110.8	33446.2	36661.6	36383.3	31006.2	37344.3	18965.1	30914.1	24396	36732.6	43090.4		21685.8	35214	32718	33609	26251.9	29337.6	25614.8	29888.9	30880.6	32441.4	36547	26353.2	44404.6	28322.4	30166.7	33690	18809.7	161086	33141.1	440731
P61313	P61313	RL15_HUMAN	RPL15	60S ribosomal protein L15	24	12922.9	27153.7	35565.3	144178	32473	14214.5	40749	6130.49	35658.5	51732.9	9408.12	25029.3	26774.4	39501.7		18135.2	6324	20675.9	41674.9	26397.6	9078.99	8299.29	34746.2	39101.2	4702.88	8295.17	9353.5	19125.5	10719.3	37831.4	42522.2	8263.41	107103	46661.4	134134
P62280	P62280	RS11_HUMAN	RPS11	40S ribosomal protein S11	24	15188.2	49171.2	39991.4	60727.4	46254.2	11488.1	68628.6	5449.42	54440.6	35618.3	10050.5	19994.3	22973.9	56640.6		12736.1	7912.01	20676.4	53795.7	42213.8	9042.02	5731.65	56440.7	63995.5	4936.81	9491.47	13674.2	31635.1	13498	29504.5	52478.1	10025	133262	71992.3	142228
P62995	P62995	TRA2B_HUMAN	TRA2B	Transformer-2 protein homolog beta	24	28425.5	23631.6	25259.3	86643.7	29643.4	45007.7	27806.6	19780	28038.4	33782	13788.1	47475.6	12145.7	26657.7	1807.04	26621.1	16066.6	43052.5	36671.3	28090.9	22270.1	23794.3	37347.7	28625.3	19120	16982.7	15382	13976.3	17494.5	14016.6	28069	18458.9	146458	56992.8	182096
P80723	P80723	BASP1_HUMAN	BASP1	Brain acid soluble protein 1	24	9328.97	13691.9	13416.4	9972.11	14790.1	11027.7	11352.3	7880.6	4525.58	1757.16	1745.97	5710.77	2118.83	15241.7	12486.8	1204.84	14633.4	12927.7	15326	37320.8	2323.55	14618.2	7784.04	12211.6	1368.8	10913.2	13368.8	3898.62	12662.9	20460.9	9917.69	3649.59	3376.42	13470.5	46119.7
Q08AI8	Q08AI8	MB214_HUMAN	MAB21L4	Protein mab-21-like 4	24	35967.1	2051.03			2272.64	1713.88		54483.6	3623.67	28678.2	18201.3	3975.49	81487.9	8090.05	74226	10572.6	35189.9	3114.52		3199.47			1300.33		14491.4			9262.26		5403.57		15521.4
Q12889	Q12889	OVGP1_HUMAN	OVGP1	Oviduct-specific glycoprotein	24		2281.6	11120.1	9850.51	6348.41	3160.9	3548.61	4170.38	13236.2	2971.95	5759.54	6894.93	22805.3	2886.27		80080		3124.02	2579.6	2975.62	14661.8	7266.47	3103	4232.39	9281.45		26454.8	85203.4		2832.31	6967.78	22272.9	45180.1	6433.45
Q13011	Q13011	ECH1_HUMAN	ECH1	Delta(3,5)-Delta(2,4)-dienoyl-CoA isomerase, mitochondrial	24	11926.9	23212.9	15509.2	19886.4	12858.7	19933.8	13141.5	9009.4	21658.9	5967.06	12030.2	26636.3		15060.8		10740.9	10561.5	21632.1	20331.3	9641.38	8258.26	8965.14	19660.4	18233.2	14932.1	12605.2	24800.3	16837.9	8447.81	12826.7	14988.1	15384.7	98998.5	23488.1	129330
Q13217	Q13217	DNJC3_HUMAN	DNAJC3	DnaJ homolog subfamily C member 3	24	5679.5	7311.04	4809.97	24997.8	7432.6	7392.63	7557.95	4182.36	8638.5	8757.81	4957.47	6148.83	6190.15	9755.24		10741.7	4351.67	6610.94	7724.55	7005.03	5405.64	4795.71	7256.97	9249.38	5976.38	2622.56	6648.55	10845.5	5712.89	9280.35	7226.6	14792.4	24779.6	9357.32	50043.4
Q13564	Q13564	ULA1_HUMAN	NAE1	NEDD8-activating enzyme E1 regulatory subunit	24	12796.1	9590.71	10781.1	14552.2	10878.4	5645.91	10212.1	5391.76	10637.6	2557.14	7151.9	8003.71	5565.09	8957.73		2994.3	6421.41	9277.54	9327.53	9146.55	4519.14	10961	10757.6	9290.3	4772.08	8930.67	9207.6	10181.1	11398.3	6450.52	10275.1	7957.06	44176.9	10779.1	76785.8
Q14444	Q14444	CAPR1_HUMAN	CAPRIN1	Caprin-1	24	7141.02	12048	7807.75	24995.6	10258.3	8082.33	11392.5	3049.37	11401.7	3759.78	4747.47	8510.63	4157.05	8878.34		6740.75	4146.2	8877.22	11942.3	16299.5	4565.6	3612.04	8947.33	10124	5427.72	2802.37	5250.9	6393.11	6427.16	4034.63	9888.94	3510.09	154454	19402.3	34743.2
Q14554	Q14554	PDIA5_HUMAN	PDIA5	Protein disulfide-isomerase A5	24	6994.18	8015.62	7498.94	6182.85	8735.44	3694.66	7081.46	2194.21	8029.53	4653.45	3583	8235.75	2788.41	9215.68		2689.35	2183.06	7919.61	10211.2	7607.98		3104.71	8587.41	10317.9	4504.15	4208.5	4611.74	5917.62	6075.07	5673.92	9544.92	3426.49	24712.1	9578.29	26567.4
Q14914	Q14914	PTGR1_HUMAN	PTGR1	Prostaglandin reductase 1	24	13799.3	24739.9	17477.4	7458.48	16291.3	9113.43	21756.5	13192.5	19488.9	16295.1	15221.5	37930	23140	14769.9	16039.5	12666.3	10446.5	21088.5	20337.6	12156.2	10601	8255.22	33984.4	21672.5	16390.6	17337.9	18052.7	16898.9	4312.36	21494.5	23345.3	18159.2	12270	9644.92	40665.6
Q15113	Q15113	PCOC1_HUMAN	PCOLCE	Procollagen C-endopeptidase enhancer 1	24	8544.19	9955.44	9453.2	40851.5	15657.1	12500.3	6954.17	5428.4	20117.7	2882.34	7258.08	6866.23	2836.2	9230.46		11075.1	5386.56	9149.57	16793	9874.4	11479.1	13351.6	10534.2	21056.6	11328.5	9552.06	12648.3	8346.73	8520.99	7635.59	23125.3	8187.93	39237.5	19924.3	78623
Q16775	Q16775	GLO2_HUMAN	HAGH	Hydroxyacylglutathione hydrolase, mitochondrial	24	67217.1	13843.1	15228.8	36543.8	20405.9	15771.6	12265.3	8085.71	8414.8	6370.23	7436.84	10116.8	4615.8	12381.8	25812.3	9521.77	6271.62	19521	12662.2	25982.8	20256.9	59955.1	10412.8	10198	17962.8	52151.3	37928.3	15221.9	59921.6	16472.4	19111.5	10115	79439.5	26050.9	40482.7
Q66K74	Q66K74	MAP1S_HUMAN	MAP1S	Microtubule-associated protein 1S	24	6791.81	5948.55	7599.98	7812.59	7059.88	8967.15	7693.48	6231.01	5874.63	5083.75	6979.93	7056.31	3827.16	6801.52		9821.1	6428.8	6846.26	6118.51	9362.25		7534.18	6063.41	6388.3	6076.84	6223.17	7416.11	10490.8	9981.13	7570.16	7109.1	10289.7	36885.7	11979.4	57699.7
Q6NUQ4	Q6NUQ4	TM214_HUMAN	TMEM214	Transmembrane protein 214	24	2657.38	3617.66	2675.3	3745.21	3808.93	2361.95	3291.55	3079.09	4322.29	5742.44	1451.27	2672.36	4414.27	5122.09			3681.99	3300.96	4196.3	5307.05		4404.89	3254.1	4603.55	4790.49		3005.81	3331.33	3679.01	4061.86	4497.72	4327.66	44253.8	4755.88
Q6WCQ1	Q6WCQ1	MPRIP_HUMAN	MPRIP	Myosin phosphatase Rho-interacting protein	24	5424.66	3562.03	3471.03	10146.9	5961.97	2874.52	4848.91	4447.8	4647.72	3309.64	3400.54	3190.31	6680.75	4712.01			4146.82	4361.58	5656.19	5199.43			4091.04	6288.27	4622.57				4073.84	4308.31	6377.41			7015.93
Q7Z2W4	Q7Z2W4	ZCCHV_HUMAN	ZC3HAV1	Zinc finger CCCH-type antiviral protein 1	24	5048.66	5658.21	5150.87	11670.6	4372.26	3545.51	4117.15	2041.01	4646.52	4770.69	4205.85	3750.95	2654.13	5637.82	7128.26		2602.31	4461.22	5397.03	9235.98		4194.35	5618.63	5305.25	3725.15	4223.79	4962.6	5189.74	4541.55	3532.04	5510.49	6594.3	32018.6	8088.88	25823.6
Q86XP3	Q86XP3	DDX42_HUMAN	DDX42	ATP-dependent RNA helicase DDX42	24	5103.97	5176.83	5100.53	11490.9	6561.08	3626.52	5227.57		4510.65	3890.31	2836.05	4917.27	2477.84	4327.06		5208.66	3307.1	4617.05	5083.68	7313.06		4016.51	5485.52	6271.86	5684.87	4907.27	3164.49	4566.52		4780.16	6962.87	5409.21	33975.5	13391.9	91792
Q8IXB1	Q8IXB1	DJC10_HUMAN	DNAJC10	DnaJ homolog subfamily C member 10	24	4379.82	5727.54	5676.49	7204.86	8029.37	4831.51	6156.01	7227.37	8853.55	3828.86	2931.05	9293.78	3493.69	5910.56	5488.15	4872.96	1302.67	5259.46	13669	6264.41		4704.01	10896.2	13873.5	7281		5420.04	4745.76	3353.54	6319.75	10325.2	4448.67	24796.4	8347.63	41982.1
Q96HC4	Q96HC4	PDLI5_HUMAN	PDLIM5	PDZ and LIM domain protein 5	24	6112.79	5444.18	6022.22	22338.2	7895.6	4290.18	6609.86	7254.59	5498.9	6543.19	6645.54	6105.07	10055	4434.07		7240.02	6488.81	4667.97	5592.41	10387.5	6310.94	5844.41	4864.69	5130.63	5413.46	4970.76	6960.25	9928.7	6049.56	6464.14	6519.36	8465.84	44301.4	12756.2	59867.5
Q96P48	Q96P48	ARAP1_HUMAN	ARAP1	Arf-GAP with Rho-GAP domain, ANK repeat and PH domain-containing protein 1	24	3915.86	7616.86	8108.65	8611.03	9409.31	5435.66	10748.1	13473.8	8859.53	7089.95	11495.2	4472.43	11953.7	7932.71		7588.84	16483.2	6296.52	8063.26	9054.58	9591.71	6011.78	10273.2	7069.62	12018.5		9438.42	12161.5	16224.7	10883.1	11045.4	21018.9		9211.09	69962.2
Q9BQG0	Q9BQG0	MBB1A_HUMAN	MYBBP1A	Myb-binding protein 1A	24	3625.82	6232.75	5023.02	6613.85	6090.31	2696.11	4547.55	8585.83	5058.51	7363.82	2997.74	4266.69		4925.6		4491.13	5244.97	4537.32	6480.06	5989.58		2580.22	6300.93	6289.67	2017.28		3822.73	3263.34		4318.91	5783.98	2255.47	41733	6096.45	16772.9
Q9BUF5	Q13509;Q9BUF5	TBB6_HUMAN	TUBB6	Tubulin beta-6 chain	24	124824	85247.1	93623.9	197965	122954	148276	89061.9	112104	111528	35796.2	78028	60910.3	118162	103261		79982.1	151522	125715	102516	119089	56287.4	101732	99223	125858	90207.8	129140	83051	99989.4	94397.4	76499.6	130065	67977.3	263500	90766.9	1440000
Q9BXX0	Q9BXX0	EMIL2_HUMAN	EMILIN2	EMILIN-2	24		5944.91	6304.39		6067.11	13654	7343.48	5757.39	3386.03	1436.22	5462.32	8464.32		8986.22	9753.97	3702.45	5342.35	4616.31	4717.56	10380.6	2184.34	7117.66	5347.75	6813.41	6981.23	6400.53	7619.77	8896.31	5105.49		6233.48			11745.1
Q9UEY8	Q9UEY8	ADDG_HUMAN	ADD3	Gamma-adducin	24	3159.19	5202.81	4889.11	16781.9	4930.58	5139.52	5297.31	8030.49	5466.4	5246.84	5638.35	5412.18	6367.93	5021.75		5066.73	7260.01	7082.95	5377.85	7039.9		7526.61	5873.34	6660.86	5572.37	6468.16	4639.07	3754.64	2156.59	6655.66	6096.06	8113.53	45653.5	11787.7	58880.1
Q9UHG3	Q9UHG3	PCYOX_HUMAN	PCYOX1	Prenylcysteine oxidase 1	24	8400.8	15905.3	15905.4	23840.6	12171.2	14986.6	16083	11367.3	13916.8	10526.6	20732.2	18087.8	16150.2	12371.7	18006.6	15274.2	19850.9	18685.6	12644.5	17028.8	8543.48	12013.9	12493.9	14832.2	19452.9	15943.5	14455.7	10914.5	10477.6	11040.4	13276	12202.6	31707.8	17575.1	62199.5
Q9Y2B0	Q9Y2B0	CNPY2_HUMAN	CNPY2	Protein canopy homolog 2	24	10774.9	8639.77	8299.03	17091.8	13757.1	13732.5	7969.36	6544.06	10569.4	4114.46	6569.27	14757	3900.82	8891.27	16537.9	5093.12	8380.76	9777.03	11038.6	13999.6	10395.1	8992.32	9844.89	15646.5	8961.35	9141.2	10481.1	10071.7	9649.6	6502.88	13293	10851.1	53929.2	16741.6	102596
Q9Y2J2	Q9Y2J2	E41L3_HUMAN	EPB41L3	Band 4.1-like protein 3	24	2891.83	3448.85	3929.31	9033.55	3536.94	3421.94	3400.95	3557.6	2948.61	2911.32	2132.24	1540.89	3881.71	3021.9		3980.54	4528.42	3510.28	4021.55	6557.54	6625.44	4570.39	3224.93	4396.72	3408.59	5199.73	3467.72	4966.52	1296.37	2293.13	4700.67	3801.75	33428	5100.59	44067.5
Q9Y2L1	Q9Y2L1	RRP44_HUMAN	DIS3	Exosome complex exonuclease RRP44	24	4441.99	3417.67	4718.58	8710.14	3730.15	2300.22	5308.55	2646.02	3726.85	5220.88	3350.94	3635.2	3473.24	3472.88			2643.77	3585.39	3757.82	3262.68		7738.91	4801.11	3361.98	13778	5885.11	2915.45	2789.15	2782.45	3361.9	4045.33		10797.4	5387.96
Q9Y3L3	Q6ZT62;Q9Y3L3	3BP1_HUMAN	SH3BP1	SH3 domain-binding protein 1	24	5076.56	4064.21	4720.63	11887.9	3791.21	5065.45	4664.65	7557.24	4699.25	3530.29	5997.11	4008.56	9827.54	6033.51		4894.04	8237.61	3788.9	4622.46	3742.9		3740.86	4990.47	4879.38	6068.16	3602.3	5261.53	7623.38	4840.05	6210.51	5142.6	7967.36	17846.8	4870.85	37972.4
Q9Y696	Q9Y696	CLIC4_HUMAN	CLIC4	Chloride intracellular channel protein 4	24	13226.5	12691.6	12190.6	36142.8	16929.8	21694	16296.4	3008.26	14599.8	5259.44	8279.98	7327.9	6608.14	16591.2		16007.8	6900.15	18725.1	13673.5	14167.9	10733.1	9947.12	15485.9	16809.4	9238.43	19763.2	13884.8	12785.1	16611.2	8967.42	17412.3	8821.99	105183	10031.3	55174.4
O00264	O00264	PGRC1_HUMAN	PGRMC1	Membrane-associated progesterone receptor component 1	23	33435.6	107410	79108.8	57337.2	116202	40714.7	76836.2	7416.24	119825	23174.7	27127.4	137732	12395.4	26686.5		17581.8	21576.2	82666	121610	45245.2	38675.1	78466.2	101137	162068	52947.6	41775.6	46618.1	17947.1	22946.5	25561.2	137510	39928	272011	119386	550253
O14579	O14579	COPE_HUMAN	COPE	Coatomer subunit epsilon	23	9829.16	14053.9	11181.4	5051.29	11944.9	17061.8	15191.9	9766.44	16731.5	4543.85	10373.3	11801.6	6322.36	16361		8879.1	14773.6	13045.1	14758.9	10428.3	6081.25	6071.87	15197.1	16743.1	12239.6	7545.27	8815.98	11864.3	4546	12670.5	13915.6	8386.83	20898.5	10236.8	28365.3
O14979	O14979	HNRDL_HUMAN	HNRNPDL	Heterogeneous nuclear ribonucleoprotein D-like	23	14206.2	19660.7	11768	37283.6	23716.5	13890	11092.1	4013.22	24486.4	9162.09	5166.59	19359.2	3720.02	14851.6	70376.5	5049.16	4962.85	17762.9	19453.8	12010.7	8889.51	11803.2	17569.5	21500.5	6783.17	5206.06	7654.48	9736.39	5394.83	3164	17758.4	8700.88	21417.5	13919.8	66652.6
O43175	O43175	SERA_HUMAN	PHGDH	D-3-phosphoglycerate dehydrogenase	23	10849	10255	9074.44	10186.6	13567.8	5885.02	7928.82	30223	12175.3	15066	20985.7	14869.1	51990.3	3872.7		16468	45301.8	10801	11338.1	7804.24	8781.9	3677.61	15342	16173.9	24345.9	7891.9	9348.39	16819.8		13891.3	18440.5	20101.4	63204.9	17170.9	163367
O43290	O43290	SNUT1_HUMAN	SART1	U4/U6.U5 tri-snRNP-associated protein 1	23	1140.69	3210.75	2468.76	22024.1	3781.24	2653.44	4116.4		4056.15	3590.73		3480.15	1891.16	3787.35		830.436	3159.03	3716.44	4209.5	4435.75		2389.92	4435.89	3647.43	5072.4		2383.5	3302.63		5271.69	3952.58		30922.4	3720.88	25643.6
O95470	O95470	SGPL1_HUMAN	SGPL1	Sphingosine-1-phosphate lyase 1	23	8479.18	11629	12156.4	12053.1	13218.3	11412.7	15537.4	7545.23	11822.5	27230.5	10891.9	10437.1	13333.2	14087.4		10530.4	9211.16	14721.3	12837.2	13705.6		6750.47	14347.3	12016.6	14055.7	4942.88	11436.2	14047.6	7046.58	15049.7	11870.9	13937.8	32335	18548.4	83567.3
O95834	O95834	EMAL2_HUMAN	EML2	Echinoderm microtubule-associated protein-like 2	23	9287.27	9995.52	15276.9	14342.2	5883.54	7203.9	9943.51	8461.35	5894.96	8466.78	13314.6	6757.16	13858	9167.23		12348.7	8447.99	7601.72	6228.14	9015.91	9828.19	8317.62	6284.4	4114.58	8353.5	7319.72	8424.51	13796.2	9032.77	14340.8	5569.67	9197.53	63047.3	10187.3	15410
P04632	P04632	CPNS1_HUMAN	CAPNS1	Calpain small subunit 1	23	29576.1	27367.1	30471.6	23512.4	28339.3	19756.3	31078.1	17701.9	19911.6	8184.75	17047.9	14112	16938.3	30290.1	32366.8	13185.1	24907.5	17323.2	21309.2	40351.9	27438.5	31884.2	20461	17508.4	18074.2	25359.9	21863.5	31276.6	28864.6	21167.9	18205.8	10018.4	63022.1	21250.6	35134.7
P12830	P12830	CADH1_HUMAN	CDH1	Cadherin-1	23	6230.91	14014.6	11245.9	6178.97	12950.8	15198.2	16842.4	10989.2	9978.97	8530.1	24322.6	27675.2	17428	14776		18204.6	18258	17061.8	12890.8	24216.9	15207.5	11385.7	13941.1	10350.7	14913.6	10733.4	12186.2	14116.3		14211.5	12791.8	10007.2	74689.3	15362.4
P18621	P18621	RL17_HUMAN	RPL17	60S ribosomal protein L17	23	16202.5	27837.7	26465.3	85093.2	33235.5	9561.42	27972.7	5104.63	28774.4	33094.1	4377.03	26363.5	23750.5	21837.1		20684.6		16538.6	35345.2	28431.6	13574.8	9012.06	35408.3	34571.3	3335.47	10146.9	11310	15612.6	8382.06	14424.6	31495.4		36848.8	31898.8	70747
P19525	P19525	E2AK2_HUMAN	EIF2AK2	Interferon-induced, double-stranded RNA-activated protein kinase	23	7506.86	5983.65	6279.33	9134.07	8063.82	6604.99	7902.35	4818.67	10206.7	5973.21	4831	7225.66	5847.98	6516.45		5854.31	4570.27	6497.77	9865.71	7259.56	6137.97	5550.33	8189.26	9168.76	7058.7	5301.64	5959.84	5760.32	3567.27	5707.26	8782.01	7315.43	19175.7	14682.1	33813.2
P21266	P21266	GSTM3_HUMAN	GSTM3	Glutathione S-transferase Mu 3	23	12678.8	19850	15611.6	6554.91	16059.4	16155.1	12845.1	6698.71	8894.4	11882.2	12271.5	14500.4	9788.08	7565.54	18483	11990.9	7221.21	10276.5	10727.2	7318.43	21239.1	9677.33	9660.04	11357.8	11663.3	9877.09	12317.7	9212.22	15295.6	13282.2	15368.9	6398.66	16923.7	14533.3
P22087	P22087	FBRL_HUMAN	FBL	rRNA 2'-O-methyltransferase fibrillarin	23	10848.3	11963	14599.7	35337.7	13121	12056.3	14897.6	4957.57	12705.4	17642.3	5993.52	13146.9	6512.02	10320.7		8049.64	3622.66	11360	16779.5	14831	11571.6	6355.81	12819.9	12730.2	9975.51	5252.86	6650.41	7085.42	8316.1	10115.3	12396.1	9100.57	55798.5	30002.3	94937.9
P25325	P25325	THTM_HUMAN	MPST	3-mercaptopyruvate sulfurtransferase	23	35117.6	17257.2	20482.1	44499.6	20832	18266.8	22567.3	9843.07	19164.4	8634.2	11974.9	19866.2	8819.74	19354.3	44599.8	14046.7	9981.64	20603.2	20933.1	27941.9	19230.5	37439.1	22398.7	21641.7	16938.1	28457.5	28587.3	17564.3	44185.9	14166.7	23025.8	12961.2	176880	47279.1	115745
P26196	P26196	DDX6_HUMAN	DDX6	Probable ATP-dependent RNA helicase DDX6	23	15282.3	14565.6	16274.5	13066.7	15096.9	12359.8	17081	9858.73	17125.5	15724.4	10406.7	15094.4	12433	12676.6		14800.8	7228.32	14655.3	16408.4	16327.6	9549.41	11374.3	15585.1	17703	10477.2	13690.1	11413.1	9989.08	11539.6	15456.2	17344.9	9909.18	69628.6	18696.4	97288.3
P30040	P30040	ERP29_HUMAN	ERP29	Endoplasmic reticulum resident protein 29	23	36088	40916	25536.1	54894.5	45097.4	57813.8	36131.4	36319	46302	20371.5	19254.8	63402.8	17406.1	26468.4	6560.26	32180.5	31085	46139.7	50458.6	39069.8	16815.1	24299.3	36029.9	39025.3	41441.6	25654.7	42750.4	33645	22632.8	38141.5	39996	28326.5	477892	32139.2	356263
P32969	P32969	RL9_HUMAN	RPL9	60S ribosomal protein L9	23	9002.67	14187.1	14007.7	8859.15	16127.9	12871.5	17312.9	7209.29	17405.6	18896.4	6998.76	18511.7	20926.1	16113.2		17829.3	6720.36	13764.6	23232.4	12372.1	20283.9	6978.64	30529.7	19924.2	12975	8451.12	7189	11831.8	5931.47	16888.3	23407.5	7700.87	83006.8	30151.7	181760
P33241	P33241	LSP1_HUMAN	LSP1	Lymphocyte-specific protein 1	23	9333.6	3382.76	4606.28	12806.5	6292.35	11005.1	9160.12	10836.5	6445.58	5496.29	10303	5789.41	8216.26	8987.9	15102.5	7665.67	14979.7	6409.9	5898.03	4441.07	5080.78	5104.63	6497.43	3742.73	8351.87	3642.12	7167.61	10266.6	11383.1	10518	3390.92	7201.1	28341.6	4218.44
P35858	P35858	ALS_HUMAN	IGFALS	Insulin-like growth factor-binding protein complex acid labile subunit	23	13392.9	10547.2	22208.3	29551.2	20005.6	8878.12	13778.4	5381.92	8937.78	6536.52	12474.2	5343.09	6854.65	7461.02	16951.7	31931	4751.1	10798.7	13553.7	10330.5	26739.3	18216.4	5947	10256.5	22396.4	21767.6	24477.5	35466.4	13194.3	12683.3	24117.4	15038.3	51263.6	11609.3
P46778	P46778	RL21_HUMAN	RPL21	60S ribosomal protein L21	23	6108.24	14426.6	11895	53608	12058.1	6135.32	17776.7		14313.6	8584.69	8267.95	11856	12548.8	24718		10925		9277.65	21869.1	8242.55	5611.79		19936	25872.2	21789.4	6222.46	4777.22	5426.78		12240.3	19230.7		187945	19925.6	252651
P50502	Q8NFI4;P50502	F10A1_HUMAN	ST13	Hsc70-interacting protein	23	84377.6	22733.6	25602.6	27857	42470.5	49723.9	26594.2	12841.6	24216.2	20746.9	17850.6	46165.9	17897	12808.6	280944	19822.7	17808.3	34734.5	33398.2	30487.3	70015	79438.4	32498.1	30019.3	29387.2	60313.3	45318.7	20915.8	56972	21195	42566	19471	113305	33184.7	135633
P51114	P51114	FXR1_HUMAN	FXR1	Fragile X mental retardation syndrome-related protein 1	23	2196	3881.35	3427.55	896.178	3614.12	3152.55	3731	2815.53	4020.31	3059.02	2524.16	3057.86	988.146	4585.65		3544.38	2243.48	4297.2	4926.5	5110.16	2073.34	3735.47	3890.35	5017.42	1585.74	1939.6	2718.57	2989.63	3314.1	2182.62	4593.97	3587.21	33430.9	9572.08	19753.1
P51665	P51665	PSMD7_HUMAN	PSMD7	26S proteasome non-ATPase regulatory subunit 7	23	12499.9	9646.16	12593.7	8667.21	10205.5	13929.9	15821.8	6611.29	12481.4	6374.58	10785	12063.4	12429.7	14702.6	5388.57	5691.18	6029.24	10660	13765.3	15206.2	9808.65	9317.14	9631.06	17379.9	8726.43	11910	12510.7	14747	12471.5	12102.6	15603.4	9015.04	67952.3	21003.6	95305.5
P52565	P52565	GDIR1_HUMAN	ARHGDIA	Rho GDP-dissociation inhibitor 1	23	62080.9	51212	70395.9	32735.2	57566.9	59763.7	86476.2	31524	53667.4	20109.6	51332.7	42433.1	42809.1	67740.2	41829.5	40899.6	24291	57013	51679	88158	65837.3	56619.7	65858.1	50238.6	47925.5	64746.6	66228.2	69942	72684	58208.9	56507.1	58770.8	100533	77820.8	233450
P53041	P53041	PPP5_HUMAN	PPP5C	Serine/threonine-protein phosphatase 5	23	9041.95	6993.53	7355.19	6904.23	8395.08	7437.85	8661.98	4156.95	6851.32	6419.08	6656.79	7900.68	5241.31	6142.83		4365.34	6168.65	7205.47	6920.03	7879.42	4985.26	10224	8703.15	8184.08	6984.53	9209.21	7590.21	5940.62	7657.64	5988.03	7949.46	4923.03	84931	6961.52	22256.5
P53634	P53634	CATC_HUMAN	CTSC	Dipeptidyl peptidase 1	23	14426.3	19547.7	21081.4	11097.5	19832.9	18591.5	29531.5	10250.8	25655.8	5246.07	11807.9	7958.27	8487.87	36497.3		19959.5	13141.2	11073.5	35359.1	19048.1	17543.1	8987.31	15875.6	20208.1	6534.15	6898.67	17585	26488	14451.5	23939.8	19016.8	15855.8	32398.1	7831.2	12957.3
P61254	Q9UNX3;P61254	RL26_HUMAN	RPL26	60S ribosomal protein L26	23	5418.21	14385.7	15817.5	81677	15920.3	6201.47	24239.6	7330.27	14417.2	14109.4	7717.43	8590.08	16473.4	21785.4		11457.1	4732.73	8927.41	19079.5	13417.8	10271.4	5346.08	19202.1	24183.1	21193.8	7605.19	7458.5	12135.1	5594.76	20089.8	18536.8	12873.5	129253	16956.2	59886.8
P62249	P62249	RS16_HUMAN	RPS16	40S ribosomal protein S16	23	14174.8	23576.7	28044.7	42548.4	35855.8	10292.7	43476.1	2750.05	39560.3	46931.9	14263.2	10093	34471.3	42989		22798.3	1569.12	16882.1	39976.5	26157	26328.2	9185.31	52028.1	25003.4	2095.55	12705.8	7734.28	25161.6	5618.4	49154.5	32931.6	17297.5	52800.3	39770.1	89682.3
P63267	P62736;P68133;P68032;P63267	ACTH_HUMAN	ACTG2	Actin, gamma-enteric smooth muscle	23	26811.7	23127.3	22450.2	20488.3	39457.8	55238.2	32093.8	46232.1	37056	18871.8	17058.1	12460	32162.1	20338.8	210618	54407.9	70124.2	32938.8	28023.8	21224.2	30848.8	25941.3	12152.4	28256.5	33273.6	31262.4	16757.9	26079	21864.8	25539.4	31475.2	44376.5	83151.9	25515.8	141778
P84098	P84098	RL19_HUMAN	RPL19	60S ribosomal protein L19	23	6315.56	7739.54	16697	39321.2	8262.67	6724.4	14528		10569	12282.1		9643.94	8012.25	13359		7932.73		7523.11	15901.8	8448.13	12591.5	5981.87	13197.1	16465.6		11967.8	1700.16	5267.4		12118	13693.3		66427.4	9145.64	39735.3
P98095	P98095	FBLN2_HUMAN	FBLN2	Fibulin-2	23	3077.24	4879.52	5215.47	3443.65	4054.94	5226.78	3032.15	2495.92	2662.43		3247.21			7208.52		3153.03	2746.87	4978.59	2925.54	6768.56		2940.59	2220.58	2762.1	4597.41	1986.55	5778.4	4871.13		3039.72	4149.64	4195.57	58879.9	5313.23	3244.75
Q01432	Q01432	AMPD3_HUMAN	AMPD3	AMP deaminase 3	23	5952.36	2280.55	2607.61		2739.77	2467.88	1990.08	9476.5	2697.96	9445.49	6745.13	2068.95	10443.2	2405.6	5383.97		8612.06	2513.74	2163.12	2637.66	5398.71	6342.28	2804.18	1875.76	5097.68	3560.98	4886.62	6304.74	6633.11	10802.9	3174.34	11225.7		6843.93
Q02978	Q02978	M2OM_HUMAN	SLC25A11	Mitochondrial 2-oxoglutarate/malate carrier protein	23	12236.1	24503.1	18673.3	4673.18	14368.3	18640.7	15243.9	8069.64	19823.8	34977.5	19784.6	23982.2	9425.54	15013.5		12569.9	8332.59	19017.6	15503.8	15512.7	4111.56	8261.13	13686.9	17122.1	17705.8	11520.5	25605.3	13162.5	11225.6	27332.7	13974.6	22262.9	90943.7	10759.9	57409.1
Q10567	Q10567	AP1B1_HUMAN	AP1B1	AP-1 complex subunit beta-1	23	13425	9356.41	10614.4	10547.2	9623.81	8151.07	11107	11257.2	9358.27	6496.84	10509.8	9338.28	11883.7	11822.1	9024.89	19508.1	12473.1	8688.58	8152.35	13647.4	11802.7	10866.5	8945.17	9891.19	11542.1	6107.9	12148.5	19119.5	14021	9762.51	12558.3	15896.4	50762.8	12239.3	54425.8
Q12802	Q12802	AKP13_HUMAN	AKAP13	A-kinase anchor protein 13	23	4079.22	5548.78	5459.33	10005.3	5315.88	4081.84	6855.43	6368.07	4840.96	5108.62	4518.59	4247.53	5497.26	5400.24		2363.92	6658.15	6181.02	5706.04	7497.15		8357.26	8417.38	5693.17	4800.3	7639.97	7881.6	6607.26	5445.32	6890.41	6501.16	9330.47		3349.54
Q13439	Q13439	GOGA4_HUMAN	GOLGA4	Golgin subfamily A member 4	23		2918.93	2607.29		2525.11	1977.66	2391.07	4321.46	2307.68	2518.91	2718.37	2156.53	3141.5	2767.8		2443.74	2870.1	2411.37	2413.41	4194.45		3378.37	2411.63	2402.31				3727.62		1381.48	2896.4	4017.66	12067.5	3776.3	15922.5
Q14157	Q14157	UBP2L_HUMAN	UBAP2L	Ubiquitin-associated protein 2-like	23	5464.23	5136.06	3397.23	12972.5	6124.17	2738.71	4582.9	2508.94	5146.39	2555.88		3920.01	3317.12	3415.84		3515.99	3894.26	5062.48	6168.65	9467.37		4447.61	5579.24	6563.55		7735.87	2846.18	2987.62	3204.17	3440.66	6320.49	3179.17	64642	7130.61	24446.9
Q15080	Q15080	NCF4_HUMAN	NCF4	Neutrophil cytosol factor 4	23				7873.42	1238.81	2436.97	2257.14	19297.4	1518.57	12224.3	19583.9	1489.34	24404.9		2383.11	8481.39	28547.5	1754.86	854.063			5390.72	3523.95		12758.9	2947.41	4431.56	10447.6	7762.6	22157.9	1020.47	50636.9		3762.43
Q15154	Q15154	PCM1_HUMAN	PCM1	Pericentriolar material 1 protein	23	2207.21	3309.63	2782.16	7155.54	3888.52	2096.98	2724.19		3132.06	3455.4	4031.74	3414.99	1117.7	2658.09		4523.7	2089.3	3541.49	3930.87	5779.82			3737.37	3058.41				1165.61	2254.07	3601.33	3883.06		25011	5913.78	20649.6
Q15365	Q15365	PCBP1_HUMAN	PCBP1	Poly(rC)-binding protein 1	23	73860.9	44608.9	43689.7	127258	65205.1	80647.8	54053	65361.4	70616.4	53516.7	48440.3	80442.3	72927.8	45850.8	16918.9	40050.7	52271.7	72570.5	73940.7	45027.9	32076.4	45866.9	72905.3	94371.2	58903.6	62003.6	61963.7	74736	60638.2	58451.8	94710.5	93567.1	186452	44629.9	88211.9
Q52LJ0	Q52LJ0	FA98B_HUMAN	FAM98B	Protein FAM98B	23	8577.49	7576.13	8418.23	13166.8	9035.98	11008.3	9242.86	3201.23	8871.16	3780.99	5160.86	9908.77	2005.51	6151.53		4771.56	6894.17	11550.4	10152.2	4152.04	6471.34	6401.81	10636.3	7635.13	5122.47	7662.05	6011.94	6575.9	7468.96	4154.25	8185.38	10906.7	20062.1	8127.96	42354.7
Q86X55	Q86X55	CARM1_HUMAN	CARM1	Histone-arginine methyltransferase CARM1	23	12650.9	6048.34	8944.42	7219.78	8765.63	5963.92	9701.9	4073.23	6992.06	2557.17	4292.9	4878.57	3210.05	6769.75		7389.49	4462.3	7582.6	7607.08	9334.85	6650.04	12996.7	7197.94	6859.51	7866.36	12385.5	8091.49	5659.2	10777.8	5950.63	7687.23	5448.96	44920.8	8164.61	89681.7
Q86XP0	Q86XP0	PA24D_HUMAN	PLA2G4D	Cytosolic phospholipase A2 delta	23					2292.04	2799.98		35936.3	1740.46	11567.9	5498.35	999.559	42376.7	1445.38		5481.72	43461.6	2453.35					1758.07	2473.16	7616.55	5271.13	2697.54	3331.5		2874.99		6941.11
Q8IWE2	Q8IWE2	NXP20_HUMAN	FAM114A1	Protein NOXP20	23	3080.77	6259.08	5009.69	9776.17	5216.98	4230.17	5712.45	1392.94	5314.72	474.612	1548.34	2624.26	2194.5	7936.83		2271.35	2418.87	4778.81	4782.69	9353.68	6860.51	3506.74	4423.27	4727.57	3168.8	3840.52	3405.27	3080.21	1657.41	2415.94	5383.85	1983.45	25293.7	5636.44	58208
Q8N4X5	Q8N4X5	AF1L2_HUMAN	AFAP1L2	Actin filament-associated protein 1-like 2	23	3911.78	3928.58	4794.91	12786.5	4338.33	5961.06	6909.35		4851.11	3064.1	2358.18		3835.32	11221.6			2728.77	3887	3668.51	5802.19		1550.32	3555.87	6412.12	1901.53		4596.55	6828.52	9700.25	2062.13	5940.98		19424.9	5749.02	8773.63
Q92597	Q92597	NDRG1_HUMAN	NDRG1	Protein NDRG1	23	14142.6	13847.3	16916.8	14998	6411.82	16140.7	8547.73	11096.7	8315.42	6274.48	11766.8	7103.8	18171.1	19644.9		5050.15	21909.3	19571.6	6562.36	20879.8	7046.66	10478.1	8477.23	6383.77	12672.5	17631	13920.8	18500.5	11498.5	8885.19	7041.35	11467.3	25229.4	7742.06	46747.4
Q96RQ3	Q96RQ3	MCCA_HUMAN	MCCC1	Methylcrotonoyl-CoA carboxylase subunit alpha, mitochondrial	23	2181.3	4532.23	4297.32	11204.4	3999.98	3922.28	3610.62	2634.58	4386.24	2625.63	2016.14	5102.69	2033.45	3625.69		3382.92	1978.08	4189.79	4083.86	6943.67		3657.73	4209.94	3770.23	3625.25	3495.25	7437.64	7759.38	3073.36	4141.03	3584.12	3781.58	7563.99	9460.45	27840.1
Q99714	Q99714	HCD2_HUMAN	HSD17B10	3-hydroxyacyl-CoA dehydrogenase type-2	23	13666.3	21340.5	19760.7	10082.6	17249.4	25079.7	17231.6	7500.62	25142.2	5759.61	9626.86	26718	7285.37	19587.5	26248.7	12730	16093.2	24437.3	26803.6	26578.9	14734.4	10290	19726.7	27459.2	17511.1	14820.5	31145.9	14276.9	12799.6	13887.3	22094	20001.8	28475.7	20392	46046.3
Q9BZZ5	Q9BZZ5	API5_HUMAN	API5	Apoptosis inhibitor 5	23	20139.1	32619.7	33698.9	51018.8	36185.8	24358.2	39781.1	15143.2	30515.2	17852.3	18361.6	35294.4	16276.9	34550.3		13986.7	14040.2	34219.1	32392.6	33992.1		24319.7	32737.2	30487.6	12871	38794.8	22643.4	23253.5	20336.8	25491.5	39763.2	8601.96	62430.6	40269.9	127004
Q9H845	Q9H845	ACAD9_HUMAN	ACAD9	Complex I assembly factor ACAD9, mitochondrial	23	5484.49	11136.9	9244.78	15037.1	9641.31	7372.46	8012.98	5229.95	9924.87	8162.49	5716.27	11350.8	4389.38	8399.13		5470.21	6868.62	9935.4	9574.68	9991.82		7981.49	7673.49	8985.7	8707.8		11423.9	9497.7	5819.29	5684.54	8803.03	7076.63	107985	17929.9	26179.1
Q9HAU0	Q9HAU0	PKHA5_HUMAN	PLEKHA5	Pleckstrin homology domain-containing family A member 5	23	3404.82	6904.54	5354.12	6980.41	6930.75	5162.72	4372.56	3319.86	5173.93	3857.76	8144.75	5397.36	4588.98	3661			4003.3	5918.71	6846.77	5699.37		4968.75	6689.26	6118.79		3414.79	4187.93	12088.3			6527.63		41065.1	5266.8	78434.5
Q9NQW7	Q9NQW7	XPP1_HUMAN	XPNPEP1	Xaa-Pro aminopeptidase 1	23	21529.5	19120.2	20743.4	17729.7	15716	19048.5	17643.1	10603.2	14460.5	7265.91	11981	14786.1	11262.6	13362.8	10058.2	9570.12	12062.4	17016.5	14087	17278.1	10363.1	12492.3	18167.1	16036.7	11565.8	13449.4	15297.7	15914	18270	11989.5	20919.8	13573.9	79332.2	14106.1	25598.9
Q9NVD7	Q9NVD7	PARVA_HUMAN	PARVA	Alpha-parvin	23	17132	11021.4	15400.7	10754.8	16602.6	14310	15301.2	6694.8	13393.1	5567.98	8813.35	10278.8	6224.92	14457.2	20171.7	6934.16	5073.36	13532.3	13226.2	15429.6	6234.12	14161.6	12283.3	11381.7	6465.63	12333.9	11531.6	4109.29	15166	7275.33	13810.2	11336.8	32813	13439.6	22587.1
Q9UBS4	Q9UBS4	DJB11_HUMAN	DNAJB11	DnaJ homolog subfamily B member 11	23	3701.21	5611.51	5691.41	9583.14	5194	4433.02	5883.85	4041.49	6168.92	2486.93	2893.91	4359.61	3821.23	6409.36		3533.56	1706.78	5559.81	7040.34	5110.75		3167.94	5507.14	7375.94	2462.7	1647.12	4005.53	5979.8	4395.47	4263.32	5971.21	2267.87	18229.6	9094.18	43248.7
Q9UHQ9	Q9UHQ9	NB5R1_HUMAN	CYB5R1	NADH-cytochrome b5 reductase 1	23	9906.71	13420.5	12330.1	19595.3	7704.75	6811.14	9983.29	3101.38	9355.35	19539	5392.23	8829.47	3797.92	14678.7		8474.97	1366.82	12185.4	11696.5	19837.1	2909.57	5458.51	8827.6	6059.92	10061.8	6595.49	5757.42	7284.78	7914.02	13781.3	6507.56	9368.84	53861.9	29925.5	34689.5
Q9UJ70	Q9UJ70	NAGK_HUMAN	NAGK	N-acetyl-D-glucosamine kinase	23	25194.3	23016.8	28481.2	12808.5	29809.1	26967.7	37798.4	50510.5	31563.7	16576.9	43493.9	18222.3	58343.9	28168.3	11370.4	33077.3	72270.4	27024.7	26389.5	25025.2	12501.8	14696.7	29355.3	25836.1	22675.4	18842	25411.6	76766.9	14820	28385.1	27097	43651.8	263878	24171	49529.8
[truncated: 5,876 more rows]

## Sheet: Ctrl vs Internal
T: Protein.Group	T: Protein.Ids	T: Protein.Names	T: Genes	T: First.Protein.Description	C: Student's T-test Significant Sano_DI	C: Student's T-test significant	N: Peptides	N: -Log Student's T-test p-value Sano_DI	N: Student's T-test Difference Sano_DI	p value	Int/Ctrl	N: Student's T-test Test statistic Sano_DI	e1	e3	e11	e12	e13	e14	e16	e25	e31	e32	e35	e36	e38	e39	e40	e46	e56	e57	e58	e71	e84	e87	e88	e92	e98	e52	e54	e65	e66	e90	e91	e95	e97	e99	e101
[truncated: 4,497 more rows]
[truncated: 71 more columns]

[truncated: 2 more sheets: Ctrl vs External, Internal vs External]
