# Supplementary material for: Differences in the proteomic profiles of the eutopic endometrium in patients with internal and external adenomyosis
Source: PLOS Glob Public Health. 2025 Jun 18;5(6):e0004785. doi: 10.1371/journal.pgph.0004785 (PMC12176133; doi:10.1371/journal.pgph.0004785)
Supplement: S2 Data — Clustered results were generated, and the information was further processed manually. GO BP Ctrl vs Internal, GO BP Ctrl vs External and GO BP Internal vs External: significantly enriched (p < 0.05) terms obtained from the original analysis for the corresponding comparisons. (XLSX) [file pgph.0004785.s003.xlsx]

## Sheet: GO BP Ctrl vs Internal
Category	Term	Term	Count	%	PValue	Genes	List Total	Pop Hits	Pop Total	Fold Enrichment	Bonferroni	Benjamini	FDR
GOTERM_BP_DIRECT	GO:0006654	phosphatidic acid biosynthetic process	4	4.3956	0.000424366	Q8NF37, Q13393, Q9NRZ7, O15228	89	33	19734	26.8764	0.196011	0.218124	0.218124
GOTERM_BP_DIRECT	GO:0006487	protein N-linked glycosylation	4	4.3956	0.00280512	Q96AA3, Q9BT22, P26572, Q92685	89	63	19734	14.0781	0.763984	0.455582	0.455582
GOTERM_BP_DIRECT	GO:0030048	actin filament-based movement	3	3.2967	0.00354539	P42768, Q13459, Q9Y4I1	89	20	19734	33.2596	0.838874	0.455582	0.455582
GOTERM_BP_DIRECT	GO:0006488	dolichol-linked oligosaccharide biosynthetic process	3	3.2967	0.00468019	Q96AA3, Q9BT22, Q92685	89	23	19734	28.9213	0.910298	0.481123	0.481123
GOTERM_BP_DIRECT	GO:0008654	phospholipid biosynthetic process	3	3.2967	0.00641848	Q8NF37, Q9NRZ7, O15228	89	27	19734	24.6367	0.963474	0.54985	0.54985
GOTERM_BP_DIRECT	GO:0015031	protein transport	7	7.69231	0.010633	B7ZAQ6, Q9Y6D5, Q96BM9, Q567U6, P41208, Q9H267, Q9Y4I1	89	415	19734	3.74003	0.995891	0.628018	0.628018
GOTERM_BP_DIRECT	GO:0045087	innate immune response	7	7.69231	0.0326235	Q8IY21, P02745, P30273, Q8IXQ6, Q5K651, Q6P589, P32456	89	536	19734	2.89573	1	1	1
GOTERM_BP_DIRECT	GO:0007015	actin filament organization	4	4.3956	0.0326399	P42768, Q12965, Q96B97, Q9Y4I1	89	156	19734	5.68539	1	1	1

## Sheet: GO BP Ctrl vs External
Category	Term	Term	Count	%	PValue	Genes	List Total	Pop Hits	Pop Total	Fold Enrichment	Bonferroni	Benjamini	FDR
GOTERM_BP_DIRECT	GO:0006958	complement activation, classical pathway	22	7.43243	1.8176e-25	P01031, P10643, A0M8Q6, P13671, P0C0L4, P01859, P01857, P02748, P02746, P01876, P09871, P20851, P05156, P01861, P00751, P01024, P01871, P01023, P07357	290	52	19734	28.7897	2.6028e-22	2.6028e-22	2.55918e-22
GOTERM_BP_DIRECT	GO:0006956	complement activation	17	5.74324	7.19397e-22	P08603, P10643, A0M8Q6, Q03591, P13671, P0C0L4, P27918, P02748, P00746, P02746, P09871, P00751, P01024, P07357	290	31	19734	37.3168	1.03018e-18	5.15088e-19	5.06455e-19
GOTERM_BP_DIRECT	GO:0002377	immunoglobulin production	18	6.08108	1.20344e-14	A0A075B6I0, A0A075B6S5, A0A0B4J1Y8, A0A075B6I4, A0A075B6I1, A0A075B6K4, P01709, A0A075B6I9, A0A0C4DH24, P01714, A0A075B6H9, P01602, P01701, P01599, P01597, P04430, P06310, P04432	290	89	19734	13.7626	1.71703e-11	5.74441e-12	5.64813e-12
GOTERM_BP_DIRECT	GO:0006957	complement activation, alternative pathway	10	3.37838	2.86192e-13	P01031, P08603, P27918, P02748, P00746, P10643, A0M8Q6, P00751, P01024, P07357	290	16	19734	42.5302	4.09861e-10	1.02457e-10	1.0074e-10
GOTERM_BP_DIRECT	GO:0006955	immune response	33	11.1486	3.55787e-12	A0A075B6I0, A0A075B6S5, Q9Y2Y8, A0A0B4J1Y8, P59665, A0A075B6I4, A0A075B6I1, A0A075B6K4, P01817, A0A0C4DH24, P01714, A0A075B6H9, P01834, P01876, P01599, P01597, P07357, P04004, P03973, P01591, P01709, P27918, A0A075B6I9, P01768, P01602, P01701, P01766, P04430, P06310, P01024, P04432, P01023	290	505	19734	4.44672	5.0948e-09	1.01897e-09	1.0019e-09
GOTERM_BP_DIRECT	GO:0007596	blood coagulation	16	5.40541	7.00699e-12	P05546, P01042, P08603, P03952, Q96IY4, P13987, P00747, P00748, P04070, P00734, P05160, P01009, P00488, P20851, Q9UK55, P02730	290	94	19734	11.5827	1.0034e-08	1.67233e-09	1.64431e-09
GOTERM_BP_DIRECT	GO:0002250	adaptive immune response	30	10.1351	2.89211e-11	P02671, A0A075B6I0, A0A075B6S5, A0A0B4J1Y8, Q8WYA6, A0A075B6I4, A0A075B6I1, A0A075B6K4, P01859, A0A0C4DH24, P01857, P01714, A0A075B6H9, P01834, P01876, P01599, P01597, P01871, P01591, P10643, A0M8Q6, P0DOY3, P01709, A0A075B6I9, P01602, P01701, P04430, P01861, P06310, P04432, P01023	290	452	19734	4.51648	4.1415e-08	5.91643e-09	5.81727e-09
GOTERM_BP_DIRECT	GO:0016064	immunoglobulin mediated immune response	15	5.06757	7.96047e-10	A0A0B4J1V0, Q92835, B9A064, P0DP03, P10643, A0M8Q6, P0DOY3, A0A0B4J2H0, P01817, A0A0A0MS14, Q05655, A0A0C4DH34, P01768, P01834, P01766, P01871	290	110	19734	9.27931	1.13994e-06	1.42492e-07	1.40104e-07
GOTERM_BP_DIRECT	GO:0031640	killing of cells of another organism	12	4.05405	9.96631e-10	P13671, P01031, P80511, P04406, P02748, P59665, P10643, A0M8Q6, O75594, P07357	290	60	19734	13.6097	1.42717e-06	1.58575e-07	1.55917e-07
GOTERM_BP_DIRECT	GO:0045087	innate immune response	29	9.7973	6.59384e-09	P02671, Q9NRW3, P04839, Q14508, P12931, Q9C035, P13671, P0C0L4, P00748, P02746, P09871, P20851, P05156, P01871, P07357, P80511, P01031, P03973, P01591, P20591, Q96PD5, P10643, A0M8Q6, O75594, P08571, P05161	290	536	19734	3.68172	9.44234e-06	9.44238e-07	9.28413e-07
GOTERM_BP_DIRECT	GO:0019731	antibacterial humoral response	12	4.05405	1.17268e-08	P03973, P01591, P01859, P01857, P59665, P01876, Q14508, P02787, P01861, P01871, P01023	290	75	19734	10.8877	1.67926e-05	1.52661e-06	1.50103e-06
GOTERM_BP_DIRECT	GO:0010951	negative regulation of endopeptidase activity	10	3.37838	4.85733e-08	P29622, P04004, P01042, P05546, P08185, P04406, P01009, Q9UK55, P08697	290	51	19734	13.3428	6.95545e-05	5.79641e-06	5.69927e-06
GOTERM_BP_DIRECT	GO:0050853	B cell receptor signaling pathway	10	3.37838	2.43604e-07	P62993, P01859, P01857, P01834, P01876, P10643, A0M8Q6, P0DOY3, P01861, P01871, P01023	290	61	19734	11.1555	0.00034878	2.49172e-05	2.44996e-05
GOTERM_BP_DIRECT	GO:0042730	fibrinolysis	7	2.36486	3.05498e-07	P02671, Q96IY4, P03952, P00747, P00748, P00734, P08697	290	20	19734	23.8169	0.000437378	2.91649e-05	2.86761e-05
GOTERM_BP_DIRECT	GO:2000427	positive regulation of apoptotic cell clearance	5	1.68919	3.01113e-06	P0C0L4, P01024	290	8	19734	42.5302	0.00430266	0.000269496	0.00026498
GOTERM_BP_DIRECT	GO:0051918	negative regulation of fibrinolysis	5	1.68919	2.90246e-05	P04004, Q96IY4, P00747, P00734, P08697	290	13	19734	26.1724	0.0407119	0.0024449	0.00240392
GOTERM_BP_DIRECT	GO:0030212	hyaluronan metabolic process	4	1.35135	0.000164846	P19823, Q14624, Q86UX2, Q06033	290	8	19734	34.0241	0.210282	0.0131144	0.0128946
GOTERM_BP_DIRECT	GO:0050778	positive regulation of immune response	6	2.02703	0.000193201	P13671, P27918, P02748, P10643, A0M8Q6, P07357	290	37	19734	11.0349	0.241711	0.0145613	0.0143172
GOTERM_BP_DIRECT	GO:0051873	killing by host of symbiont cells	4	1.35135	0.000620027	P04406, P59665	290	12	19734	22.6828	0.588586	0.044394	0.0436499
GOTERM_BP_DIRECT	GO:0033700	phospholipid efflux	4	1.35135	0.000797328	P06727, P02647, P02655, P02652	290	13	19734	20.9379	0.680893	0.0543702	0.053459
GOTERM_BP_DIRECT	GO:0033344	cholesterol efflux	5	1.68919	0.000914419	P04114, P06727, P02647, P02655, P02652	290	30	19734	11.3414	0.730193	0.0595204	0.0585228
GOTERM_BP_DIRECT	GO:0051919	positive regulation of fibrinolysis	3	1.01351	0.00125769	P03952, P00747, P00748	290	4	19734	51.0362	0.835056	0.0750424	0.0737847
GOTERM_BP_DIRECT	GO:0030300	regulation of intestinal cholesterol absorption	3	1.01351	0.00125769	P06727, P02647, P02652	290	4	19734	51.0362	0.835056	0.0750424	0.0737847
GOTERM_BP_DIRECT	GO:0050832	defense response to fungus	5	1.68919	0.00183477	P80511, P04406, P59665	290	36	19734	9.45115	0.927908	0.095075	0.0934815
GOTERM_BP_DIRECT	GO:0006869	lipid transport	7	2.36486	0.00185901	P06727, P08519, P02647, Q9BXB4, Q7Z3C6, P02655, P02652	290	88	19734	5.41293	0.930371	0.095075	0.0934815
GOTERM_BP_DIRECT	GO:0043691	reverse cholesterol transport	4	1.35135	0.0021549	P06727, P02647, P02655, P02652	290	18	19734	15.1218	0.954459	0.106407	0.104624
GOTERM_BP_DIRECT	GO:0006508	proteolysis	18	6.08108	0.00346266	P08603, P03952, Q96IY4, P08519, Q14508, P20933, P00738, P00747, Q96KN2, P00748, P04070, P00734, P83111, P00746, P09871, P45974, P05156, P00751	290	554	19734	2.21095	0.993037	0.165284	0.162514
GOTERM_BP_DIRECT	GO:0060267	positive regulation of respiratory burst	3	1.01351	0.00427556	P01591, P01876, P01023	290	7	19734	29.1635	0.997836	0.180077	0.177059
GOTERM_BP_DIRECT	GO:0034384	high-density lipoprotein particle clearance	3	1.01351	0.00427556	P02647, P02655, P02652	290	7	19734	29.1635	0.997836	0.180077	0.177059
GOTERM_BP_DIRECT	GO:0061844	antimicrobial humoral immune response mediated by antimicrobial peptide	7	2.36486	0.00538907	P80511, P00734, P04406, P59665, O75594	290	109	19734	4.37007	0.999564	0.212758	0.209192
GOTERM_BP_DIRECT	GO:2000641	regulation of early endosome to late endosome transport	3	1.01351	0.0056458	P36507, Q02750, P12931	290	8	19734	25.5181	0.999699	0.212758	0.209192
GOTERM_BP_DIRECT	GO:1905920	positive regulation of CoA-transferase activity	3	1.01351	0.007189	P06727, P02647, P02652	290	9	19734	22.6828	0.999967	0.257366	0.253053
GOTERM_BP_DIRECT	GO:0072583	clathrin-dependent endocytosis	4	1.35135	0.0077673	P53680, P09496, P09497, O14976	290	28	19734	9.72118	0.999986	0.271287	0.266741
GOTERM_BP_DIRECT	GO:0071902	positive regulation of protein serine/threonine kinase activity	4	1.35135	0.00942177	P36507, Q02750, P12931, P37840	290	30	19734	9.0731	0.999999	0.306636	0.301497
GOTERM_BP_DIRECT	GO:0034446	substrate adhesion-dependent cell spreading	5	1.68919	0.0115582	Q86UX7, Q15836, P12931, O75044	290	60	19734	5.67069	1	0.359811	0.353781
GOTERM_BP_DIRECT	GO:0014044	Schwann cell development	3	1.01351	0.0197904	P36507, P62993, Q02750	290	15	19734	13.6097	1	0.524813	0.516017
GOTERM_BP_DIRECT	GO:0006954	inflammatory response	13	4.39189	0.0221067	P0C0L4, P80511, P01042, P01031, P08571, O43866, P04839, Q9Y263, O75882, P01024	290	422	19734	2.09627	1	0.575577	0.56593
GOTERM_BP_DIRECT	GO:0034375	high-density lipoprotein particle remodeling	3	1.01351	0.0251466	P06727, P02647, P02652	290	17	19734	12.0085	1	0.600166	0.590107
GOTERM_BP_DIRECT	GO:0048870	cell motility	4	1.35135	0.026472	Q562R1, P63261, P60709, Q02750	290	44	19734	6.18621	1	0.611417	0.60117
GOTERM_BP_DIRECT	GO:0098974	postsynaptic actin cytoskeleton organization	3	1.01351	0.0310193	Q562R1, P63261, P60709	290	19	19734	10.7445	1	0.643763	0.632974
GOTERM_BP_DIRECT	GO:0003094	glomerular filtration	3	1.01351	0.0341385	P01591, P01876, P01023	290	20	19734	10.2072	1	0.694335	0.682698
GOTERM_BP_DIRECT	GO:0006096	glycolytic process	4	1.35135	0.0349275	P30613, P07738, P04406	290	49	19734	5.55496	1	0.694335	0.682698
GOTERM_BP_DIRECT	GO:0042157	lipoprotein metabolic process	3	1.01351	0.0373742	P06727, P02647, P02652	290	21	19734	9.72118	1	0.694335	0.682698
GOTERM_BP_DIRECT	GO:0008203	cholesterol metabolic process	5	1.68919	0.0389635	P04114, P06727, P02647, P02652, Q86T03	290	87	19734	3.91082	1	0.694335	0.682698
GOTERM_BP_DIRECT	GO:0030301	cholesterol transport	3	1.01351	0.0477392	P04114, P02647, P02652	290	24	19734	8.50603	1	0.72726	0.715072

## Sheet: GO BP Internal vs External
Category	Term	Term	Count	%	PValue	Genes	List Total	Pop Hits	Pop Total	Fold Enrichment	Bonferroni	Benjamini	FDR
GOTERM_BP_DIRECT	GO:0006957	complement activation, alternative pathway	10	2.99401	8.25261e-13	P01031, P08603, P27918, P02748, P07360, P10643, A0M8Q6, P00751, P01024, P07357	326	16	19734	37.8336	1.41774e-09	1.4178e-09	1.38974e-09
GOTERM_BP_DIRECT	GO:0006958	complement activation, classical pathway	14	4.19162	1.84111e-12	P01031, P10643, A0M8Q6, P13671, P01857, P02748, P07360, Q9NZP8, P05156, P01861, P00751, P01024, P01871, P07357	326	52	19734	16.2975	3.16298e-09	1.58151e-09	1.55021e-09
GOTERM_BP_DIRECT	GO:0006955	immune response	35	10.479	3.70977e-12	P08637, P01780, P28068, O00329, A0A075B6S5, P13747, A0A075B6I4, A0A075B6I1, A0A075B6K4, P15498, P01817, P01718, A0A0C4DH24, P01714, A0A075B6H9, P01834, P01599, P04440, P27986, P61769, P01893, P07357, P07711, P03973, P01591, P27918, A0A075B6I9, P01824, P01768, P01889, P01701, P25774, P04430, P06310, P01024	326	505	19734	4.19541	6.37345e-09	2.12446e-09	2.08242e-09
GOTERM_BP_DIRECT	GO:0006956	complement activation	10	2.99401	1.16993e-09	P13671, P08603, P27918, P02748, P07360, P10643, A0M8Q6, P00751, P01024, P07357	326	31	19734	19.527	2.00993e-06	5.02483e-07	4.92539e-07
GOTERM_BP_DIRECT	GO:0050778	positive regulation of immune response	10	2.99401	6.61842e-09	P13671, P28068, P27918, P02748, P07360, P10643, A0M8Q6, P61769, P04440, P07357	326	37	19734	16.3605	1.13704e-05	2.27409e-06	2.22908e-06
GOTERM_BP_DIRECT	GO:0002377	immunoglobulin production	13	3.89222	2.48318e-08	A0A075B6S5, A0A075B6I4, A0A075B6I1, A0A075B6K4, P01718, A0A075B6I9, A0A0C4DH24, P01714, A0A075B6H9, P01701, P01599, P04430, P06310	326	89	19734	8.84201	4.26601e-05	7.11016e-06	6.96945e-06
GOTERM_BP_DIRECT	GO:0002250	adaptive immune response	27	8.08383	3.69861e-08	P28068, O00329, A0A075B6S5, P13747, A0A075B6I4, A0A075B6I1, A0A075B6K4, P01718, A0A0C4DH24, P01857, P01714, A0A075B6H9, P01834, P01599, P04440, P01871, P07711, P01591, P10643, A0M8Q6, A0A075B6I9, P01889, P01701, P25774, P05089, P04430, P01861, P06310	326	452	19734	3.61595	6.354e-05	9.07744e-06	8.89779e-06
GOTERM_BP_DIRECT	GO:0031640	killing of cells of another organism	9	2.69461	6.03308e-06	P13671, P01031, P04406, P02748, P07360, P10643, A0M8Q6, P07357	326	60	19734	9.08006	0.0103113	0.00103648	0.00101597
GOTERM_BP_DIRECT	GO:0031638	zymogen activation	7	2.09581	1.45025e-05	P07711, P00738, P03952, P00748, O43866, Q9NZP8	326	33	19734	12.8405	0.0246076	0.00226502	0.00222019
GOTERM_BP_DIRECT	GO:0007596	blood coagulation	10	2.99401	2.48601e-05	Q96IY4, P08603, P03952, P00748, P05160, P13987, P12259, O95340, Q4KMQ2, P50148	326	94	19734	6.43976	0.0418109	0.00355914	0.0034887
GOTERM_BP_DIRECT	GO:1905913	negative regulation of calcium ion export across plasma membrane	4	1.1976	4.31876e-05	P0DP23, P62258	326	5	19734	48.427	0.0715121	0.00529973	0.00519485
GOTERM_BP_DIRECT	GO:0050853	B cell receptor signaling pathway	8	2.39521	6.26926e-05	O00329, P62993, P01857, P01834, P10643, A0M8Q6, P55160, P01861, P01871	326	61	19734	7.93885	0.102111	0.00673162	0.00659839
GOTERM_BP_DIRECT	GO:0050848	regulation of calcium-mediated signaling	5	1.49701	8.54014e-05	P0DP23, Q9H910, P32455	326	15	19734	20.1779	0.136469	0.0086219	0.00845127
GOTERM_BP_DIRECT	GO:0019882	antigen processing and presentation	7	2.09581	9.03343e-05	P07711, P28068, Q13637, P01889, P25774, P04440, Q92930	326	45	19734	9.41636	0.143757	0.0086219	0.00845127
GOTERM_BP_DIRECT	GO:0019886	antigen processing and presentation of exogenous peptide antigen via MHC class II	6	1.79641	0.000140406	P07711, P28068, P30273, P25774, P61769, P04440	326	31	19734	11.7162	0.214342	0.0120609	0.0118222
GOTERM_BP_DIRECT	GO:0042267	natural killer cell mediated cytotoxicity	6	1.79641	0.000220827	P15498, P08637, P62993, P51692, P27986	326	34	19734	10.6824	0.315744	0.0174115	0.0170669
GOTERM_BP_DIRECT	GO:0060314	regulation of ryanodine-sensitive calcium-release channel activity	5	1.49701	0.0002302	P17612, P0DP23, P22694	326	19	19734	15.9299	0.326676	0.0174115	0.0170669
GOTERM_BP_DIRECT	GO:0048261	negative regulation of receptor-mediated endocytosis	4	1.1976	0.000233099	Q13492, P02656, P02655, P02654	326	8	19734	30.2669	0.330022	0.0174115	0.0170669
GOTERM_BP_DIRECT	GO:0016240	autophagosome membrane docking	4	1.1976	0.000345386	O95721, P0DP23	326	9	19734	26.9039	0.447596	0.0247238	0.0242346
GOTERM_BP_DIRECT	GO:0006952	defense response	8	2.39521	0.000506689	P00738, P29466, P51692, P01889, P04839	326	85	19734	5.69729	0.581347	0.0348197	0.0341306
GOTERM_BP_DIRECT	GO:0001916	positive regulation of T cell mediated cytotoxicity	6	1.79641	0.0005413	P13747, P01889, O15400, P61769, P04440, P01893	326	41	19734	8.8586	0.605527	0.0357674	0.0350596
GOTERM_BP_DIRECT	GO:0055117	regulation of cardiac muscle contraction	5	1.49701	0.00059142	P17612, P0DP23, P22694	326	24	19734	12.6112	0.63809	0.0362878	0.0355697
GOTERM_BP_DIRECT	GO:0010881	regulation of cardiac muscle contraction by regulation of the release of sequestered calcium ion	5	1.49701	0.00059142	P17612, P0DP23, P22694	326	24	19734	12.6112	0.63809	0.0362878	0.0355697
GOTERM_BP_DIRECT	GO:0032819	positive regulation of natural killer cell proliferation	4	1.1976	0.000662014	P08637, P51692, P13747	326	11	19734	22.0123	0.67945	0.0392186	0.0384425
GOTERM_BP_DIRECT	GO:0051343	positive regulation of cyclic-nucleotide phosphodiesterase activity	3	0.898204	0.000802372	P0DP23	326	3	19734	60.5337	0.748177	0.0459492	0.0450398
GOTERM_BP_DIRECT	GO:0033700	phospholipid efflux	4	1.1976	0.00111976	P02656, P02655, P02654, P02652	326	13	19734	18.6258	0.854099	0.0615824	0.0603636
GOTERM_BP_DIRECT	GO:0006096	glycolytic process	6	1.79641	0.00123727	P06733, P04406, P00558, P04075, P52789	326	49	19734	7.41229	0.8808	0.0644133	0.0631385
GOTERM_BP_DIRECT	GO:0033344	cholesterol efflux	5	1.49701	0.00141131	P21964, P02656, P02655, P02654, P02652	326	30	19734	10.089	0.911641	0.0701722	0.0687835
GOTERM_BP_DIRECT	GO:0032375	negative regulation of cholesterol transport	3	0.898204	0.00158726	P02655, P02654, P02652	326	4	19734	45.4003	0.93472	0.0717607	0.0703405
GOTERM_BP_DIRECT	GO:0010916	negative regulation of very-low-density lipoprotein particle clearance	3	0.898204	0.00158726	P02656, P02655, P02654	326	4	19734	45.4003	0.93472	0.0717607	0.0703405
GOTERM_BP_DIRECT	GO:1901842	negative regulation of high voltage-gated calcium channel activity	3	0.898204	0.00158726	P0DP23	326	4	19734	45.4003	0.93472	0.0717607	0.0703405
GOTERM_BP_DIRECT	GO:0045648	positive regulation of erythrocyte differentiation	5	1.49701	0.0022681	Q92835, P51692, P05161, P55160	326	34	19734	8.90202	0.979779	0.0999126	0.0979353
GOTERM_BP_DIRECT	GO:0002027	regulation of heart rate	5	1.49701	0.00252796	P17612, P0DP23, P22694	326	35	19734	8.64768	0.987074	0.102168	0.100146
GOTERM_BP_DIRECT	GO:0034382	chylomicron remnant clearance	3	0.898204	0.00261663	P02656, P02655, P02654	326	5	19734	36.3202	0.988905	0.102168	0.100146
GOTERM_BP_DIRECT	GO:0045833	negative regulation of lipid metabolic process	3	0.898204	0.00261663	P02656, P02655, P02654	326	5	19734	36.3202	0.988905	0.102168	0.100146
GOTERM_BP_DIRECT	GO:0140056	organelle localization by membrane tethering	3	0.898204	0.00261663	P0DP23	326	5	19734	36.3202	0.988905	0.102168	0.100146
GOTERM_BP_DIRECT	GO:0045579	positive regulation of B cell differentiation	4	1.1976	0.00300584	Q92835, P51692, P55160	326	18	19734	13.4519	0.994326	0.114756	0.112485
GOTERM_BP_DIRECT	GO:0042542	response to hydrogen peroxide	5	1.49701	0.00310758	P00738, P69905, P00441	326	37	19734	8.18024	0.995238	0.116062	0.113765
GOTERM_BP_DIRECT	GO:0002476	antigen processing and presentation of endogenous peptide antigen via MHC class Ib	4	1.1976	0.00409843	P13747, P01889, P04440, P01893	326	20	19734	12.1067	0.999137	0.143696	0.140852
GOTERM_BP_DIRECT	GO:0002486	antigen processing and presentation of endogenous peptide antigen via MHC class I via ER pathway, TAP-independent	4	1.1976	0.00409843	P13747, P01889, P04440, P01893	326	20	19734	12.1067	0.999137	0.143696	0.140852
GOTERM_BP_DIRECT	GO:0042730	fibrinolysis	4	1.1976	0.00409843	Q96IY4, P03952, P00748, P08697	326	20	19734	12.1067	0.999137	0.143696	0.140852
GOTERM_BP_DIRECT	GO:0043488	regulation of mRNA stability	5	1.49701	0.00452614	Q9UL18, Q05655, Q05823, P17252, P49137	326	41	19734	7.38216	0.999588	0.155518	0.15244
GOTERM_BP_DIRECT	GO:0006508	proteolysis	19	5.68862	0.00501446	Q9UPU5, P07711, Q9Y646, P29466, P08603, P03952, Q96IY4, P08519, O15484, P20933, P00738, P00748, P83111, P28838, P25774, P05156, P00751, Q96JH7	326	554	19734	2.07607	0.999822	0.16567	0.162391
GOTERM_BP_DIRECT	GO:0098901	regulation of cardiac muscle cell action potential	3	0.898204	0.00537621	P0DP23	326	7	19734	25.943	0.999905	0.171043	0.167658
GOTERM_BP_DIRECT	GO:0045588	positive regulation of gamma-delta T cell differentiation	3	0.898204	0.00709059	P51692, P55160	326	8	19734	22.7002	0.999995	0.217529	0.213224
GOTERM_BP_DIRECT	GO:0019731	antibacterial humoral response	6	1.79641	0.00792217	P03973, P01591, P01857, P13747, P01861, P01871	326	75	19734	4.8427	0.999999	0.235494	0.230833
GOTERM_BP_DIRECT	GO:0021762	substantia nigra development	5	1.49701	0.00795031	P0DP23, P14854, P62258	326	48	19734	6.3056	0.999999	0.235494	0.230833
GOTERM_BP_DIRECT	GO:1901844	regulation of cell communication by electrical coupling involved in cardiac conduction	3	0.898204	0.00901779	P0DP23	326	9	19734	20.1779	1	0.252805	0.247802
GOTERM_BP_DIRECT	GO:1990456	mitochondrion-endoplasmic reticulum membrane tethering	3	0.898204	0.00901779	P0DP23	326	9	19734	20.1779	1	0.252805	0.247802
GOTERM_BP_DIRECT	GO:0016310	phosphorylation	20	5.98802	0.00912336	P25098, O00329, Q9HA64, P0DP23, Q96B97, Q8TD19, Q9UHA4, O95340, P17612, Q8N0W3, Q05655, P60891, P17252, P00558, O60496, P22694, P27986, Q13057	326	633	19734	1.9126	1	0.252805	0.247802
GOTERM_BP_DIRECT	GO:0035307	positive regulation of protein dephosphorylation	4	1.1976	0.00966071	P0DP23, Q05655	326	27	19734	8.96796	1	0.263446	0.258232
GOTERM_BP_DIRECT	GO:0016540	protein autoprocessing	4	1.1976	0.0106902	P07711, P29466, P00748	326	28	19734	8.64768	1	0.270084	0.264738
GOTERM_BP_DIRECT	GO:0010800	positive regulation of peptidyl-threonine phosphorylation	4	1.1976	0.0106902	Q9Y376, P0DP23	326	28	19734	8.64768	1	0.270084	0.264738
GOTERM_BP_DIRECT	GO:0045954	positive regulation of natural killer cell mediated cytotoxicity	4	1.1976	0.0106902	P15498, P51692, P13747	326	28	19734	8.64768	1	0.270084	0.264738
GOTERM_BP_DIRECT	GO:0060316	positive regulation of ryanodine-sensitive calcium-release channel activity	3	0.898204	0.0111504	P0DP23	326	10	19734	18.1601	1	0.273662	0.268246
GOTERM_BP_DIRECT	GO:0071902	positive regulation of protein serine/threonine kinase activity	4	1.1976	0.0129328	Q9Y376, P0DP23	326	30	19734	8.07117	1	0.30938	0.303257
GOTERM_BP_DIRECT	GO:0060315	negative regulation of ryanodine-sensitive calcium-release channel activity	3	0.898204	0.0134811	P0DP23	326	11	19734	16.5092	1	0.30938	0.303257
GOTERM_BP_DIRECT	GO:0007159	leukocyte cell-cell adhesion	4	1.1976	0.0154239	P20701, Q86UX7, P05362, P26038	326	32	19734	7.56672	1	0.344133	0.337322
GOTERM_BP_DIRECT	GO:0034605	cellular response to heat	5	1.49701	0.017099	P17612, Q5XXA6, P22694, P62258, Q53FT3	326	60	19734	5.04448	1	0.371849	0.36449
GOTERM_BP_DIRECT	GO:0045766	positive regulation of angiogenesis	8	2.39521	0.0185748	P20702, O00329, P17252, P62745, P04839, P52789, P01024, P28799	326	163	19734	2.97098	1	0.391976	0.384219
GOTERM_BP_DIRECT	GO:0005513	detection of calcium ion	3	0.898204	0.0215925	P0DP23	326	14	19734	12.9715	1	0.431348	0.422812
GOTERM_BP_DIRECT	GO:0032516	positive regulation of phosphoprotein phosphatase activity	3	0.898204	0.0215925	P0DP23	326	14	19734	12.9715	1	0.431348	0.422812
GOTERM_BP_DIRECT	GO:0006006	glucose metabolic process	5	1.49701	0.0222826	Q6PCE3, Q7Z4W1, P04406, P52789	326	65	19734	4.65644	1	0.440017	0.431309
GOTERM_BP_DIRECT	GO:0006641	triglyceride metabolic process	4	1.1976	0.022755	P02749, P02656, P02654, P02652	326	37	19734	6.54419	1	0.44424	0.435448
GOTERM_BP_DIRECT	GO:0043029	T cell homeostasis	4	1.1976	0.0244115	P51692, P31146, P55160	326	38	19734	6.37197	1	0.460256	0.451147
GOTERM_BP_DIRECT	GO:0061512	protein localization to cilium	4	1.1976	0.0244115	A0AVF1, Q9Y5K8, Q8NCM8, P18085	326	38	19734	6.37197	1	0.460256	0.451147
GOTERM_BP_DIRECT	GO:0042776	proton motive force-driven mitochondrial ATP synthesis	5	1.49701	0.0245961	O75380, P19404, Q99643, O95139, Q86Y39	326	67	19734	4.51744	1	0.460256	0.451147
GOTERM_BP_DIRECT	GO:0009060	aerobic respiration	5	1.49701	0.0258052	O75380, P19404, Q99643, O95139, Q86Y39	326	68	19734	4.45101	1	0.471632	0.462298
GOTERM_BP_DIRECT	GO:0002503	peptide antigen assembly with MHC class II protein complex	3	0.898204	0.027866	P28068, P61769, P04440	326	16	19734	11.3501	1	0.489364	0.479679
GOTERM_BP_DIRECT	GO:0032465	regulation of cytokinesis	4	1.1976	0.0279148	P0DP23, P41208	326	40	19734	6.05337	1	0.489364	0.479679
GOTERM_BP_DIRECT	GO:0034375	high-density lipoprotein particle remodeling	3	0.898204	0.0312434	P02656, P02654, P02652	326	17	19734	10.6824	1	0.536762	0.52614
GOTERM_BP_DIRECT	GO:0001779	natural killer cell differentiation	3	0.898204	0.0312434	O00329, P51692	326	17	19734	10.6824	1	0.536762	0.52614
GOTERM_BP_DIRECT	GO:0098869	cellular oxidant detoxification	5	1.49701	0.0338035	P00738, O43708, P02768, P69905	326	74	19734	4.09012	1	0.558408	0.547357
GOTERM_BP_DIRECT	GO:0043691	reverse cholesterol transport	3	0.898204	0.0347731	P02656, P02655, P02652	326	18	19734	10.089	1	0.563587	0.552434
GOTERM_BP_DIRECT	GO:0050729	positive regulation of inflammatory response	6	1.79641	0.0354811	P29466, P51692, P30046	326	110	19734	3.30184	1	0.569688	0.558413
GOTERM_BP_DIRECT	GO:0050995	negative regulation of lipid catabolic process	3	0.898204	0.0384493	P02656, P02654, P02652	326	19	19734	9.55796	1	0.606017	0.594023
GOTERM_BP_DIRECT	GO:0061621	canonical glycolysis	3	0.898204	0.042266	P06733, P00558, P52789	326	20	19734	9.08006	1	0.6231	0.610768
GOTERM_BP_DIRECT	GO:0002504	antigen processing and presentation of peptide or polysaccharide antigen via MHC class II	3	0.898204	0.042266	P28068, P01889, P04440	326	20	19734	9.08006	1	0.6231	0.610768
GOTERM_BP_DIRECT	GO:0010801	negative regulation of peptidyl-threonine phosphorylation	3	0.898204	0.042266	P0DP23	326	20	19734	9.08006	1	0.6231	0.610768
GOTERM_BP_DIRECT	GO:0018105	peptidyl-serine phosphorylation	7	2.09581	0.0458451	P25098, P17612, Q9Y376, Q05655, P17252, P22694, P49137	326	157	19734	2.69896	1	0.6231	0.610768
GOTERM_BP_DIRECT	GO:0042157	lipoprotein metabolic process	3	0.898204	0.0462178	P02656, P02654, P02652	326	21	19734	8.64768	1	0.6231	0.610768
GOTERM_BP_DIRECT	GO:0010880	regulation of release of sequestered calcium ion into cytosol by sarcoplasmic reticulum	3	0.898204	0.0462178	P0DP23	326	21	19734	8.64768	1	0.6231	0.610768
GOTERM_BP_DIRECT	GO:0046827	positive regulation of protein export from nucleus	3	0.898204	0.0462178	P17612, P22694, P62258	326	21	19734	8.64768	1	0.6231	0.610768
GOTERM_BP_DIRECT	GO:0085020	protein K6-linked ubiquitination	3	0.898204	0.0462178	P61077, P19474	326	21	19734	8.64768	1	0.6231	0.610768
