# Supplementary material for: Differences in the proteomic profiles of the eutopic endometrium in patients with internal and external adenomyosis
Source: PLOS Glob Public Health. 2025 Jun 18;5(6):e0004785. doi: 10.1371/journal.pgph.0004785 (PMC12176133; doi:10.1371/journal.pgph.0004785)
Supplement: S3 Data — Can paths: summary of significantly enriched canonical pathways, as defined by IPA. Ups reg: summary of the significantly enriched upstream regulators. (XLSX) [file pgph.0004785.s004.xlsx]

## Sheet: Can paths
© 2000-2024 QIAGEN. All rights reserved.
Ingenuity Canonical Pathways	-log(p-value)	Ratio	z-score	Molecules
IL-12 Signaling and Production in Macrophages	7.76	0.0723	-3.153	ALB,APOA2,APOC1,APOC2,APOC3,C3,FCGR3A/FCGR3B,IGHG1,IGHG4,IGHM,IGKC,JCHAIN,LPA,PIK3CD,PIK3R1,PRKCA,PRKCD
PD-1, PD-L1 cancer immunotherapy pathway	4.05	0.0748	-2.646	B2M,HLA-B,HLA-DMB,HLA-DPB1,HLA-E,PIK3CD,PIK3R1,STAT5B
RHOGDI Signaling	2.57	0.0409	-2.449	ARPC1B,ARPC4,GNAQ,ITGAL,ITGAX,MSN,PRKCA,RHOB,RHOG
CTLA4 Signaling in Cytotoxic T Lymphocytes	0.96	0.0197	-2.309	B2M,FCER1G,GRB2,HLA-B,HLA-DMB,HLA-DPB1,HLA-E,ITGAL,PIK3CD,PIK3R1,RAP1B,VAV1
Semaphorin Neuronal Repulsive Signaling Pathway	2.41	0.0467	-1.633	ITGAL,ITGAX,MICAL1,PIK3CD,PIK3R1,PRKACA,PRKACB
IL-10 Signaling	2.35	0.0455	-1.134	HLA-B,HLA-DMB,HLA-DPB1,HLA-E,ICAM1,INPP5D,STAT5B
Gene and protein expression by JAK-STAT signaling after IL-12 stimulation	2.86	0.108	-1	MSN,RAP1B,SOD1,TALDO1
PTEN Signaling	2.4	0.0464	-1	GRB2,INPP5D,ITGAL,ITGAX,PIK3CD,PIK3R1,RAP1B
Chaperone Mediated Autophagy Signaling Pathway	0.336	0.0142	-1	ATP6V1C1,ATP6V1D,CASP1,FCER1G,HK2,PIK3CD,PIK3R1,PSMA6,PSMB2
Mitochondrial Dysfunction	6.07	0.0523	-0.943	CAPN5,COX5B,COX6B1,COX7A2L,GSTZ1,MCU,NDUFA11,NDUFB6,NDUFS6,NDUFV2,OPA1,PIK3CD,PIK3R1,PPIF,PRKACA,PRKACB,SDHC,SOD1
Endocannabinoid Cancer Inhibition Pathway	1.87	0.0408	-0.816	CASP1,GNAQ,PIK3CD,PIK3R1,PRKACA,PRKACB
Sirtuin Signaling Pathway	1.8	0.0309	-0.816	NDUFA11,NDUFB6,NDUFS6,NDUFV2,PGK1,PPIF,SDHC,SOD1,TIMM10
Complement System	13.5	0.324	-0.447	C3,C5,C6,C7,C8A,C8G,C9,CD59,CFB,CFH,CFI,ITGAX
Granzyme A Signaling	2.53	0.0676	-0.447	CASP1,NDUFA11,NDUFB6,NDUFS6,NDUFV2
Apelin Adipocyte Signaling Pathway	2.14	0.0549	-0.447	CYBB,GSTZ1,PRKACA,PRKACB,SOD1
Gαi Signaling	1.96	0.0429	-0.447	GNAQ,GRB2,PRKACA,PRKACB,RAP1B,RGS10
Sleep NREM Signaling Pathway	1.74	0.0435	-0.447	PRKACA,PRKACB,PRKCA,RAP1B,YWHAE
Apelin Pancreas Signaling Pathway	2.5	0.087	0	PIK3CD,PIK3R1,PRKACA,PRKACB
PI3K/AKT Signaling	2.28	0.04	0	GRB2,INPP5D,ITGAL,ITGAX,PIK3CD,PIK3R1,RAP1B,YWHAE
ROBO SLIT Signaling Pathway	2.16	0.0472	0	ARF4,ARPC1B,ARPC4,MYO9B,PRKACA,PRKACB
WNT/SHH Axonal Guidance Signaling Pathway	1.84	0.0403	0	PIK3CD,PIK3R1,PRKACA,PRKACB,PRKCA,YWHAE
GPCR-Mediated Integration of Enteroendocrine Signaling Exemplified by an L Cell	1.76	0.0533	0	GNAQ,PLCD1,PRKACA,PRKACB
Pyroptosis Signaling Pathway	1.44	0.0426	0	CASP1,GBP1,PRKACA,PRKACB
FXR/RXR Activation	1.42	0.0321	0	APOC2,APOC3,CYP27A1,GCLM,GSTZ1,ICAM1
Autophagy	1.16	0.0276	0	PIK3CD,PIK3R1,PRKACA,PRKACB,SLC1A5,SNAP29
Endocannabinoid Neuronal Synapse Pathway	0.869	0.0268	0	GNAQ,PLCD1,PRKACA,PRKACB
Xenobiotic Metabolism CAR Signaling Pathway	0.594	0.0206	0	ALDH16A1,GSTZ1,PRKCA,PRKCD
Gap Junction Signaling	1.94	0.0308	0.333	GNAQ,GRB2,PIK3CD,PIK3R1,PLCD1,PRKACA,PRKACB,PRKCA,PRKCD,RAP1B
CLEAR Signaling Pathway	1.86	0.0316	0.333	ATP6V1C1,ATP6V1D,HEXB,LAMTOR3,PRKCA,PRKCD,PSAP,RAP1B,YWHAE
PPARα/RXRα Activation	2.94	0.0464	0.378	APOA2,GNAQ,GRB2,PLCD1,PRKACA,PRKACB,PRKCA,RAP1B,STAT5B
Cilium Assembly	1.72	0.0343	0.378	ARF4,CETN2,DYNC2H1,EXOC7,IFT56,PRKACA,YWHAE
Inhibition of ARE-Mediated mRNA Degradation Pathway	2.82	0.0491	0.447	AGO1,MAPKAPK2,PRKACA,PRKACB,PSMA6,PSMB2,PSMD10,YWHAE
cAMP-mediated signaling	1.03	0.0254	0.447	GRK2,LAMTOR3,PDE12,PRKACA,PRKACB,RGS10
Mitotic Prometaphase	0.88	0.0246	0.447	CETN2,NEK9,PRKACA,TUBGCP3,YWHAE
Role of Osteoblasts in Rheumatoid Arthritis Signaling Pathway	0.655	0.0205	0.447	CTSL,CTSS,PIK3CD,PIK3R1,STAT5B
Insulin Receptor Signaling	3.25	0.0571	0.707	EIF2B4,GRB2,INPP5D,PIK3CD,PIK3R1,PRKACA,PRKACB,RAP1B
TP53 Regulates Metabolic Genes	2.96	0.0682	0.816	AGO1,COX5B,COX6B1,COX7A2L,LAMTOR3,YWHAE
Xenobiotic Metabolism PXR Signaling Pathway	1.34	0.0308	0.816	ALDH16A1,GSTZ1,PRKACA,PRKACB,PRKCA,PRKCD
Acute Phase Response Signaling	7.57	0.0811	1	ALB,APOA2,APOH,C3,C5,C9,CFB,GRB2,HP,ITIH2,KLKB1,PIK3CD,PIK3R1,RAP1B,SERPINF2
Translocation of SLC2A4 (GLUT4) to the plasma membrane	1.84	0.0563	1	EXOC7,MYO5A,SNAP23,YWHAE
Ferroptosis Signaling Pathway	1.02	0.0305	1	ARF4,CYBB,RAP1B,SLC1A5
SNARE Signaling Pathway	0.974	0.0294	1	PRKACA,PRKACB,SNAP23,SNAP29
HOTAIR Regulatory Pathway	0.771	0.0245	1	AGO1,ICAM1,PIK3CD,PIK3R1
Cell Cycle Checkpoints	0.315	0.0147	1	PSMA6,PSMB2,PSMD10,YWHAE
IL-27 Signaling Pathway	2.8	0.0547	1.134	B2M,C5,CASP1,HLA-B,HLA-E,PIK3CD,PIK3R1
Tumor Microenvironment Pathway	2.01	0.0391	1.134	ARG1,HLA-B,HLA-E,ICAM1,PIK3CD,PIK3R1,RAP1B
Opioid Signaling Pathway	1.9	0.0321	1.134	ARRB2,GNAQ,GRK2,PRKACA,PRKACB,PRKCA,PRKCD,RAP1B,RGS10
Mitotic G2-G2/M phases	1.77	0.0352	1.134	CETN2,PRKACA,PSMA6,PSMB2,PSMD10,TUBGCP3,YWHAE
Cachexia Signaling Pathway	3.9	0.0408	1.291	AGO1,ALB,CAPN5,CASP1,EIF2B4,PIK3CD,PIK3R1,PRKACA,PRKACB,PRKCA,PRKCD,PSMA6,PSMB2,PSMD10,STAT5B
FcγRIIB Signaling in B Lymphocytes	9.22	0.0527	1.342	GRB2,IGHG1,IGHG4,IGHM,IGHV2-5,IGHV3-15,IGHV3-7,IGHV4-28,IGHV4-39,IGKC,IGKV1-16,IGKV1-17,IGKV1-27,IGKV2-30,IGKV6-21,IGLC7,IGLV1-51,IGLV10-54,IGLV3-10,IGLV3-19,IGLV3-27,IGLV4-60,IGLV4-69,IGLV7-46,INPP5D,PIK3CD,PIK3R1,RAP1B
Coagulation System	4.04	0.143	1.342	F12,F13B,F5,KLKB1,SERPINF2
VEGF Signaling	3.46	0.0707	1.342	EIF2B4,GRB2,PIK3CD,PIK3R1,PRKCA,RAP1B,YWHAE
RAB GEFs exchange GTP for GDP on RABs	2.18	0.0562	1.342	GAPVD1,RAB32,RAB8B,SBF1,YWHAE
Amyotrophic Lateral Sclerosis Signaling	1.72	0.0431	1.342	CAPN5,CASP1,PIK3CD,PIK3R1,SOD1
Epithelial Adherens Junction Signaling	1.23	0.0316	1.342	ARPC1B,ARPC4,BAIAP2,RAP1B,YWHAE
Protein Sorting Signaling Pathway	1.06	0.0281	1.342	GNAQ,PRKACA,PRKACB,SACM1L,SNX8
Macrophage Classical Activation Signaling Pathway	0.975	0.0265	1.342	CD14,CYBB,HLA-DMB,HLA-DPB1,SDHC
Natural Killer Cell Signaling	4.16	0.0556	1.508	B2M,FCER1G,FCGR3A/FCGR3B,GRB2,HLA-B,HLA-E,ITGAL,PIK3CD,PIK3R1,RAP1B,VAV1
HER-2 Signaling in Breast Cancer	3.64	0.0485	1.508	ARF4,COX5B,COX6B1,COX7A2L,FCER1G,GRB2,PIK3CD,PIK3R1,PRKCA,PRKCD,RAP1B
B Cell Receptor Signaling	8.73	0.0473	1.633	GRB2,IGHG1,IGHG4,IGHM,IGHV2-5,IGHV3-15,IGHV3-7,IGHV4-28,IGHV4-39,IGKC,IGKV1-16,IGKV1-17,IGKV1-27,IGKV2-30,IGKV6-21,IGLC7,IGLV1-51,IGLV10-54,IGLV3-10,IGLV3-19,IGLV3-27,IGLV4-60,IGLV4-69,IGLV7-46,INPP5D,JCHAIN,PIK3CD,PIK3R1,RAP1B,VAV1
FLT3 Signaling in Hematopoietic Progenitor Cells	3.12	0.0732	1.633	GRB2,INPP5D,PIK3CD,PIK3R1,RAP1B,STAT5B
EIF2 Signaling	1.93	0.0348	1.633	AGO1,EIF2B4,GRB2,PIK3CD,PIK3R1,RAP1B,RPS21,WARS1
Hepatic Cholestasis	1.12	0.0269	1.633	CD14,CYP27A1,PRKACA,PRKACB,PRKCA,PRKCD
Pathogen Induced Cytokine Storm Signaling Pathway	0.437	0.0162	1.633	C3,C5,CASP1,HLA-DMB,HLA-DPB1,STAT5B
MSP-RON Signaling in Macrophages Pathway	4.53	0.0756	1.667	ARG1,F12,GRB2,HLA-DMB,HLA-DPB1,KLKB1,PIK3CD,PIK3R1,RAP1B
Breast Cancer Regulation by Stathmin1	0.415	0.0152	1.667	GNAQ,GRB2,PIK3CD,PIK3R1,PRKACA,PRKACB,PRKCA,PRKCD,RAP1B
G-Protein Coupled Receptor Signaling	0.656	0.0171	1.732	ARRB2,GNAQ,GRB2,GRK2,PDE12,PIK3CD,PIK3R1,PRKACA,PRKACB,PRKCA,RAP1B,RGS10
PI3K Signaling in B Lymphocytes	9.48	0.0509	1.89	C3,IGHG1,IGHG4,IGHM,IGHV2-5,IGHV3-15,IGHV3-7,IGHV4-28,IGHV4-39,IGKC,IGKV1-16,IGKV1-17,IGKV1-27,IGKV2-30,IGKV6-21,IGLC7,IGLV1-51,IGLV10-54,IGLV3-10,IGLV3-19,IGLV3-27,IGLV4-60,IGLV4-69,IGLV7-46,INPP5D,PIK3CD,PIK3R1,PLCD1,RAP1B,VAV1
Cargo recognition for clathrin-mediated endocytosis	3.26	0.0654	1.89	ARRB2,COPS7A,GRB2,GRK2,PICALM,SH3KBP1,UBQLN1
Sphingosine-1-phosphate Signaling	2.96	0.0583	1.89	CASP1,GNAQ,PIK3CD,PIK3R1,PLCD1,RHOB,RHOG
MSP-RON Signaling in Cancer Cells Pathway	2.58	0.05	1.89	F12,GRB2,KLKB1,PIK3CD,PIK3R1,RAP1B,YWHAE
IL-33 Signaling Pathway	1.93	0.0378	1.89	CASP1,ICAM1,MAPKAPK2,PIK3CD,PIK3R1,PRKACA,PRKACB
Oxytocin in Brain Signaling Pathway	1.77	0.0352	1.89	CASP1,GNAQ,PIK3CD,PIK3R1,PRKCA,PRKCD,RAP1B
ICOS-ICOSL Signaling in T Helper Cells	0.64	0.0178	1.89	FCER1G,GRB2,HLA-B,HLA-DMB,HLA-DPB1,INPP5D,PIK3CD,PIK3R1,VAV1
Autism Signaling Pathway	2.09	0.0325	1.897	ALDH16A1,B2M,CYP27A1,HLA-B,HLA-E,PIK3CD,PIK3R1,PRKACA,PRKACB,RAP1B
Protein Kinase A Signaling	1.33	0.0243	1.897	GNAQ,PDE12,PLCD1,PRKACA,PRKACB,PRKCA,PRKCD,PTPN7,RAP1B,YWHAE
IL-15 Signaling	8.65	0.0513	2	IGHG1,IGHG4,IGHM,IGHV2-5,IGHV3-15,IGHV3-7,IGHV4-28,IGHV4-39,IGKC,IGKV1-16,IGKV1-17,IGKV1-27,IGKV2-30,IGKV6-21,IGLC7,IGLV1-51,IGLV10-54,IGLV3-10,IGLV3-19,IGLV3-27,IGLV4-60,IGLV4-69,IGLV7-46,PIK3CD,PIK3R1,RAP1B,STAT5B
Rap1 signalling	4.32	0.25	2	PRKACA,PRKACB,RAP1B,RASGRP2
Glycolysis I	3.39	0.148	2	ALDOA,ENO1,GAPDH,PGK1
Gluconeogenesis I	3.39	0.148	2	ALDOA,ENO1,GAPDH,PGK1
Angiopoietin Signaling	3.29	0.0789	2	DOK2,GRB2,PIK3CD,PIK3R1,RAP1B,STAT5B
Regulation of eIF4 and p70S6K Signaling	3.1	0.0489	2	AGO1,EIF2B4,GRB2,ITGAL,ITGAX,PIK3CD,PIK3R1,RAP1B,RPS21
Formation of Fibrin Clot (Clotting Cascade)	2.77	0.103	2	F12,F13B,F5,KLKB1
Intrinsic Prothrombin Activation Pathway	2.65	0.0952	2	F12,F13B,F5,KLKB1
Signaling by Insulin receptor	2.61	0.093	2	ATP6V1C1,ATP6V1D,GRB2,PIK3R1
Retinoid metabolism and transport	2.57	0.0909	2	APOA2,APOC2,APOC3,GPC4
Paxillin Signaling	2.52	0.0561	2	GRB2,ITGAL,ITGAX,PIK3CD,PIK3R1,RAP1B
α-Adrenergic Signaling	2.48	0.055	2	GNAQ,PRKACA,PRKACB,PRKCA,PRKCD,RAP1B
NRF2-mediated Oxidative Stress Response	2.35	0.038	2	GCLM,GSTZ1,NQO2,PIK3CD,PIK3R1,PRKCA,PRKCD,RAP1B,SOD1
PAK Signaling	2.33	0.0513	2	GRB2,ITGAL,ITGAX,PIK3CD,PIK3R1,RAP1B
UVB-Induced MAPK Signaling	2.31	0.0769	2	PIK3CD,PIK3R1,PRKCA,PRKCD
Regulation of Apoptosis	2.28	0.0755	2	OPA1,PSMA6,PSMB2,PSMD10
The citric acid (TCA) cycle and respiratory electron transport	2.22	0.0727	2	GSTZ1,PDP1,PDPR,SDHC
EGF Signaling	2.2	0.0714	2	GRB2,PIK3CD,PIK3R1,PRKCA
TNF signaling	2.17	0.0702	2	MAPKAPK2,SPPL2A,UBE2D3,UBE2L3
CNTF Signaling	2.17	0.0702	2	GRB2,PIK3CD,PIK3R1,RAP1B
Endometrial Cancer Signaling	2.09	0.0667	2	GRB2,PIK3CD,PIK3R1,RAP1B
Cytoprotection by HMOX1	2.04	0.0645	2	ALB,COX5B,COX6B1,COX7A2L
CD40 Signaling	1.92	0.0597	2	ICAM1,MAPKAPK2,PIK3CD,PIK3R1
Cellular response to hypoxia	1.76	0.0533	2	PSMA6,PSMB2,PSMD10,UBE2D3
Costimulation by the CD28 family	1.7	0.0513	2	GRB2,HLA-DPB1,PIK3R1,VAV1
Neurotrophin/TRK Signaling	1.7	0.0513	2	GRB2,PIK3CD,PIK3R1,RAP1B
Signaling by MET	1.69	0.0506	2	GRB2,PIK3R1,RAP1B,SH3KBP1
Renal Cell Carcinoma Signaling	1.69	0.0506	2	GRB2,PIK3CD,PIK3R1,RAP1B
Estrogen-Dependent Breast Cancer Signaling	1.63	0.0488	2	PIK3CD,PIK3R1,RAP1B,STAT5B
Factors involved in megakaryocyte development and platelet production	1.49	0.044	2	DOCK11,MICAL1,PRKACA,PRKACB
BMP signaling pathway	1.49	0.044	2	GRB2,PRKACA,PRKACB,RAP1B
Transcriptional regulation by RUNX3	1.41	0.0417	2	ITGAL,PSMA6,PSMB2,PSMD10
Protein folding	1.39	0.0408	2	GNAQ,PFDN1,PFDN6,SKIC2
ABC-family proteins mediated transport	1.35	0.0396	2	ERLIN1,PSMA6,PSMB2,PSMD10
Phase I - Functionalization of compounds	1.33	0.0392	2	ACSS1,CYP20A1,CYP27A1,NQO2
PTEN Regulation	1.31	0.0333	2	AGO1,LAMTOR3,PSMA6,PSMB2,PSMD10
Mouse Embryonic Stem Cell Pluripotency	1.31	0.0385	2	GRB2,PIK3CD,PIK3R1,RAP1B
WNK Renal Signaling Pathway	1.28	0.0377	2	PIK3CD,PIK3R1,PRKCA,PRKCD
Type II Diabetes Mellitus Signaling	1.28	0.0327	2	ACSF2,PIK3CD,PIK3R1,PRKCA,PRKCD
ISGylation Signaling Pathway	1.26	0.037	2	ISG15,ITGAL,S100A4,UBE2L3
Telomerase Signaling	1.26	0.037	2	GRB2,PIK3CD,PIK3R1,RAP1B
Role of MAPK Signaling in Promoting the Pathogenesis of Influenza	1.19	0.0351	2	ATP6V1C1,ATP6V1D,PRKCA,RAP1B
Androgen Signaling	1.13	0.0296	2	GNAQ,PRKACA,PRKACB,PRKCA,PRKCD
Role of NANOG in Mammalian Embryonic Stem Cell Pluripotency	1.09	0.0323	2	GRB2,PIK3CD,PIK3R1,RAP1B
TR/RXR Activation	1.05	0.0312	2	ENO1,HP,PIK3CD,PIK3R1
D-myo-inositol (1,4,5,6)-Tetrakisphosphate Biosynthesis	1.03	0.0275	2	INPP5D,MINPP1,NUDT2,PTPN7,SACM1L
D-myo-inositol (3,4,5,6)-tetrakisphosphate Biosynthesis	1.03	0.0275	2	INPP5D,MINPP1,NUDT2,PTPN7,SACM1L
Gα12/13 Signaling	1	0.0301	2	PIK3CD,PIK3R1,RAP1B,VAV1
CGAS-STING Signaling Pathway	0.94	0.0286	2	ATP6V1C1,ATP6V1D,CASP1,ICAM1
Microautophagy Signaling Pathway	0.791	0.025	2	PSMA6,PSMB2,PSMD10,VPS36
Ion channel transport	0.651	0.0219	2	ANO1,ANO6,ATP6V1C1,ATP6V1D
MicroRNA Biogenesis Signaling Pathway	0.63	0.0214	2	AGO1,PIK3CD,PIK3R1,RAP1B
Regulation of the Epithelial Mesenchymal Transition by Growth Factors Pathway	0.604	0.0208	2	GRB2,PIK3CD,PIK3R1,RAP1B
ILK Signaling	0.561	0.0199	2	PIK3CD,PIK3R1,RHOB,RHOG
G alpha (i) signalling events	0.353	0.0155	2	C3,C5,PSAP,RGS10
Pulmonary Fibrosis Idiopathic Signaling Pathway	0	0.0123	2	GRB2,PIK3CD,PIK3R1,RAP1B
BBSome Signaling Pathway	0	0.0102	2	ARRB2,IFT56,PRKACA,PRKACB,PRKCD
Calcium-induced T Lymphocyte Apoptosis	0	0.013	2	FCER1G,HLA-B,HLA-DMB,HLA-DPB1,PRKCA,PRKCD
G Protein Signaling Mediated by Tubby	0	0.00855	2	FCER1G,GNAQ,GRB2,VAV1
Regulation of IL-2 Expression in Activated and Anergic T Lymphocytes	0	0.00866	2	FCER1G,GRB2,RAP1B,VAV1
LXR/RXR Activation	6.13	0.0894	2.111	ALB,APOA2,APOC1,APOC2,APOC3,APOH,C3,C9,CD14,LPA,SERPINF2
Hepatic Fibrosis Signaling Pathway	2.8	0.0331	2.111	CYBB,ICAM1,ITGAL,ITGAX,PIK3CD,PIK3R1,PRKACA,PRKACB,PRKCA,PRKCD,RAP1B,RHOB,RHOG,SDHC
IL-3 Signaling	5.01	0.101	2.121	GRB2,INPP5D,PIK3CD,PIK3R1,PRKCA,PRKCD,RAP1B,STAT5B
Oxidative Phosphorylation	3.91	0.0714	2.121	COX5B,COX6B1,COX7A2L,NDUFA11,NDUFB6,NDUFS6,NDUFV2,SDHC
14-3-3-mediated Signaling	3.54	0.063	2.121	GRB2,PIK3CD,PIK3R1,PLCD1,PRKCA,PRKCD,RAP1B,YWHAE
Electron transport, ATP synthesis, and heat production by uncoupling proteins	3.51	0.0625	2.121	COX5B,COX6B1,COX7A2L,NDUFA11,NDUFB6,NDUFS6,NDUFV2,SDHC
Huntington's Disease Signaling	3.37	0.0423	2.121	CAPN5,CASP1,GNAQ,GRB2,PIK3CD,PIK3R1,PRKCA,PRKCD,PSMA6,PSMB2,PSMD10,SDHC
Gαq Signaling	2.71	0.0471	2.121	GNAQ,GRK2,PIK3CD,PIK3R1,PRKCA,PRKCD,RHOB,RHOG
Sertoli Cell-Germ Cell Junction Signaling Pathway (Enhanced)	1.87	0.0339	2.121	ARPC1B,ARPC4,ICAM1,PIK3CD,PIK3R1,PRKACA,PRKACB,RAP1B
Signaling by Erythropoietin	4.78	0.2	2.236	GRB2,PIK3CD,PIK3R1,STAT5B,VAV1
GPVI-mediated activation cascade	4.04	0.143	2.236	FCER1G,PIK3R1,RHOB,RHOG,VAV1
RHO GTPases Activate WASPs and WAVEs	3.98	0.139	2.236	ARPC1B,ARPC4,BAIAP2,GRB2,NCKAP1L
DAG and IP3 signaling	3.71	0.122	2.236	GRK2,PRKACA,PRKACB,PRKCA,PRKCD
DAP12 interactions	3.66	0.119	2.236	B2M,GRB2,HLA-B,HLA-E,PIK3R1
Signaling by SCF-KIT	3.61	0.116	2.236	GRB2,PIK3R1,PRKCA,STAT5B,VAV1
Interleukin-2 family signaling	3.47	0.109	2.236	GRB2,INPP5D,PIK3CD,PIK3R1,STAT5B
Signaling by ERBB2	3.3	0.1	2.236	GRB2,MEMO1,PIK3R1,PRKCA,PRKCD
Macropinocytosis Signaling	3.29	0.0789	2.236	CD14,PIK3CD,PIK3R1,PRKCA,PRKCD,RAP1B
Regulation of Actin-based Motility by Rho	3.07	0.0609	2.236	ARPC1B,ARPC4,BAIAP2,ITGAL,ITGAX,RHOB,RHOG
IL-2 Signaling	2.87	0.0806	2.236	GRB2,PIK3CD,PIK3R1,RAP1B,STAT5B
ERB2-ERBB3 Signaling	2.78	0.0769	2.236	GRB2,PIK3CD,PIK3R1,RAP1B,STAT5B
GM-CSF Signaling	2.63	0.0714	2.236	GRB2,PIK3CD,PIK3R1,RAP1B,STAT5B
Interferon alpha/beta signaling	2.61	0.0704	2.236	HLA-B,HLA-E,HLA-H,ISG15,RNASEL
Glioma Invasiveness Signaling	2.55	0.0685	2.236	PIK3CD,PIK3R1,RAP1B,RHOB,RHOG
GDNF Family Ligand-Receptor Interactions	2.48	0.0658	2.236	DOK2,GRB2,PIK3CD,PIK3R1,RAP1B
TREM1 Signaling	2.45	0.0649	2.236	CASP1,GRB2,ICAM1,ITGAX,STAT5B
NF-κB Activation by Viruses	2.43	0.0641	2.236	PIK3CD,PIK3R1,PRKCA,PRKCD,RAP1B
Glucose metabolism	2.38	0.0625	2.236	ALDOA,HK2,NUP210,PRKACA,PRKACB
Relaxin Signaling	2.34	0.0452	2.236	GNAQ,PDE12,PIK3CD,PIK3R1,PRKACA,PRKACB,RAP1B
Hedgehog 'on' state	2.25	0.0581	2.236	ARRB2,GRK2,PSMA6,PSMB2,PSMD10
FGF Signaling	2.25	0.0581	2.236	GRB2,MAPKAPK2,PIK3CD,PIK3R1,PRKCA
KEAP1-NFE2L2 pathway	2.14	0.0549	2.236	PRKCD,PSMA6,PSMB2,PSMD10,TRIM21
Acute Myeloid Leukemia Signaling	2.14	0.0549	2.236	GRB2,PIK3CD,PIK3R1,RAP1B,STAT5B
IL-6 Signaling	2.13	0.0465	2.236	CD14,GRB2,MAPKAPK2,PIK3CD,PIK3R1,RAP1B
Non-Small Cell Lung Cancer Signaling	2.09	0.0532	2.236	GRB2,PIK3CD,PIK3R1,PRKCA,RAP1B
CCR3 Signaling in Eosinophils	2.05	0.0448	2.236	GNAQ,PIK3CD,PIK3R1,PRKCA,PRKCD,RAP1B
UVA-Induced MAPK Signaling	2.01	0.051	2.236	PIK3CD,PIK3R1,PLCD1,PRKCA,RAP1B
Apelin Cardiomyocyte Signaling Pathway	1.99	0.0505	2.236	PIK3CD,PIK3R1,PLCD1,PRKCA,PRKCD
Integration of energy metabolism	1.93	0.0485	2.236	GNAQ,PRKACA,PRKACB,PRKCA,TALDO1
Interleukin-4 and Interleukin-13 signaling	1.81	0.0455	2.236	ICAM1,IGHG1,IGHG4,ITGAX,PIK3R1
Ephrin Receptor Signaling	1.74	0.0347	2.236	ARPC1B,ARPC4,GNAQ,GRB2,ITGAL,ITGAX,RAP1B
IL-13 Signaling Pathway	1.72	0.0431	2.236	ANO1,ARG1,PIK3CD,PIK3R1,PRKCD
RHOA Signaling	1.61	0.0403	2.236	ARPC1B,ARPC4,BAIAP2,MSN,SEPTIN6
MHC class II antigen presentation	1.58	0.0397	2.236	ACTR10,CTSL,CTSS,HLA-DMB,HLA-DPB1
Interleukin-1 family signaling	1.55	0.0388	2.236	CASP1,PSMA6,PSMB2,PSMD10,PTPN7
Reelin Signaling in Neurons	1.44	0.0362	2.236	ARPC1B,ARPC4,PIK3CD,PIK3R1,RAP1B
PIP3 activates AKT signaling	1.42	0.0357	2.236	GRB2,PIK3CD,PIK3R1,RHOG,VAV1
CDC42 Signaling	1.36	0.0226	2.236	ARPC1B,ARPC4,B2M,BAIAP2,EXOC7,FCER1G,HLA-B,HLA-DMB,HLA-DPB1,HLA-E,ITGAL,ITGAX,VAV1
D-myo-inositol-5-phosphate Metabolism	1.32	0.0303	2.236	INPP5D,MINPP1,NUDT2,PLCD1,PTPN7,SACM1L
Transcriptional regulation by RUNX1	1.29	0.0329	2.236	CTSL,LGALS3,PSMA6,PSMB2,PSMD10
Necroptosis Signaling Pathway	1.26	0.0323	2.236	CAPN5,CASP1,CYBB,PPIF,TIMM10
Ovarian Cancer Signaling	1.23	0.0316	2.236	PIK3CD,PIK3R1,PRKACA,PRKACB,RAP1B
Aldosterone Signaling in Epithelial Cells	1.11	0.0291	2.236	PIK3CD,PIK3R1,PLCD1,PRKCA,PRKCD
AMPK Signaling	0.99	0.0248	2.236	CAB39,GNAQ,PIK3CD,PIK3R1,PRKACA,PRKACB
Synaptic Long Term Depression	0.912	0.0253	2.236	GNAQ,PLCD1,PRKCA,PRKCD,RAP1B
Pulmonary Healing Signaling Pathway	0.906	0.0251	2.236	GRB2,PRKCA,PRKCD,RAP1B,STAT5B
Sperm Motility	0.9	0.0233	2.236	GNAQ,PLCD1,PRKACA,PRKACB,PRKCA,PRKCD
SAPK/JNK Signaling	0	0.00996	2.236	FCER1G,GRB2,PIK3CD,PIK3R1,RAP1B
Fc Epsilon RI Signaling	4.56	0.0763	2.333	FCER1G,GRB2,INPP5D,PIK3CD,PIK3R1,PRKCA,PRKCD,RAP1B,VAV1
Acetylcholine Receptor Signaling Pathway	2.94	0.0464	2.333	CASP1,GNAQ,PIK3CD,PIK3R1,PLCD1,PRKACA,PRKACB,PRKCA,PRKCD
Actin Nucleation by ARP-WASP Complex	5.4	0.0968	2.449	ARPC1B,ARPC4,BAIAP2,GRB2,ITGAL,ITGAX,RAP1B,RHOB,RHOG
IGF-1 Signaling	4.97	0.0857	2.449	GRB2,IGFBP2,IGFBP4,PIK3CD,PIK3R1,PRKACA,PRKACB,RAP1B,YWHAE
Neuregulin Signaling	3.78	0.0684	2.449	GRB2,ITGAL,ITGAX,PIK3R1,PRKCA,PRKCD,RAP1B,STAT5B
ERBB4 Signaling	3.56	0.0882	2.449	GRB2,PIK3CD,PIK3R1,PRKCA,PRKCD,RAP1B
Growth Hormone Signaling	3.45	0.0845	2.449	IGFALS,PIK3CD,PIK3R1,PRKCA,PRKCD,STAT5B
HGF Signaling	3.42	0.0606	2.449	GRB2,ITGAL,ITGAX,PIK3CD,PIK3R1,PRKCA,PRKCD,RAP1B
Melatonin Signaling	3.42	0.0833	2.449	GNAQ,PLCD1,PRKACA,PRKACB,PRKCA,PRKCD
IL-7 Signaling Pathway	3.23	0.0769	2.449	GRB2,IGHG1,IGHM,PIK3CD,PIK3R1,STAT5B
JAK/STAT Signaling	3.12	0.0732	2.449	GNAQ,GRB2,PIK3CD,PIK3R1,RAP1B,STAT5B
VEGF Family Ligand-Receptor Interactions	3.06	0.0714	2.449	GRB2,PIK3CD,PIK3R1,PRKCA,PRKCD,RAP1B
LPS-stimulated MAPK Signaling	3.04	0.0706	2.449	CD14,PIK3CD,PIK3R1,PRKCA,PRKCD,RAP1B
PDGF Signaling	2.98	0.069	2.449	GRB2,INPP5D,PIK3CD,PIK3R1,PRKCA,RAP1B
Opioid Signalling	2.91	0.0667	2.449	GNAQ,GRK2,PRKACA,PRKACB,PRKCA,PRKCD
ERBB Signaling	2.83	0.0645	2.449	GRB2,PIK3CD,PIK3R1,PRKCA,PRKCD,RAP1B
Melanocyte Development and Pigmentation Signaling	2.72	0.0612	2.449	GRB2,PIK3CD,PIK3R1,PRKACA,PRKACB,RAP1B
Apelin Endothelial Signaling Pathway	2.56	0.0496	2.449	GNAQ,ICAM1,PIK3CD,PIK3R1,PRKCA,PRKCD,RAP1B
C-type lectin receptors (CLRs)	2.49	0.0483	2.449	FCER1G,PRKACA,PRKACB,PRKCD,PSMA6,PSMB2,PSMD10
Hedgehog 'off' state	2.41	0.0531	2.449	DYNC2H1,PRKACA,PRKACB,PSMA6,PSMB2,PSMD10
GPCR-Mediated Nutrient Sensing in Enteroendocrine Cells	2.32	0.0508	2.449	GNAQ,PLCD1,PRKACA,PRKACB,PRKCA,PRKCD
NGF Signaling	2.28	0.05	2.449	GRB2,PIK3CD,PIK3R1,PRKCD,RAP1B,RHOG
Nitric Oxide Signaling in the Cardiovascular System	2.28	0.05	2.449	PIK3CD,PIK3R1,PRKACA,PRKACB,PRKCA,PRKCD
Glioma Signaling	2.2	0.048	2.449	GRB2,PIK3CD,PIK3R1,PRKCA,PRKCD,RAP1B
TCR signaling	2.18	0.0476	2.449	HLA-DPB1,INPP5D,PIK3R1,PSMA6,PSMB2,PSMD10
Clathrin-mediated endocytosis	2.11	0.0462	2.449	ARPC4,ARRB2,GAPVD1,GRB2,PICALM,SH3KBP1
Corticotropin Releasing Hormone Signaling	1.8	0.0395	2.449	GNAQ,PRKACA,PRKACB,PRKCA,PRKCD,RAP1B
3-phosphoinositide Biosynthesis	1.68	0.0337	2.449	INPP5D,MINPP1,NUDT2,PIK3CD,PIK3R1,PTPN7,SACM1L
HMGB1 Signaling	1.62	0.0359	2.449	ICAM1,PIK3CD,PIK3R1,RAP1B,RHOB,RHOG
Dopamine-DARPP32 Feedback in cAMP Signaling	1.43	0.0323	2.449	GNAQ,PLCD1,PRKACA,PRKACB,PRKCA,PRKCD
3-phosphoinositide Degradation	1.36	0.0311	2.449	INPP4B,INPP5D,MINPP1,NUDT2,PTPN7,SACM1L
Human Embryonic Stem Cell Pluripotency	1.29	0.0299	2.449	GRB2,PIK3CD,PIK3R1,PRKCA,PRKCD,RAP1B
Sertoli Cell-Sertoli Cell Junction Signaling	0.984	0.0247	2.449	GRB2,ICAM1,PIK3CD,PIK3R1,RAB8B,RAP1B
Deubiquitination	0.866	0.0228	2.449	ARRB2,PSMA6,PSMB2,PSMD10,USP24,VCPIP1
CD28 Signaling in T Helper Cells	0.828	0.0193	2.449	ARPC1B,ARPC4,FCER1G,GRB2,HLA-B,HLA-DMB,HLA-DPB1,PIK3CD,PIK3R1,VAV1
Chronic Myeloid Leukemia Signaling	0.787	0.0216	2.449	GRB2,PIK3CD,PIK3R1,PLCD1,RAP1B,STAT5B
Senescence Pathway	0.689	0.0201	2.449	CAPN5,MAPKAPK2,MCU,PIK3CD,PIK3R1,RAP1B
Myelination Signaling Pathway	0.578	0.0183	2.449	GRB2,PIK3CD,PIK3R1,PRKACA,PRKACB,RAP1B
NF-κB Signaling	0	0.0105	2.449	FCER1G,PIK3CD,PIK3R1,PRKACA,PRKACB,RAP1B
Phospholipase C Signaling	5.64	0.0312	2.53	FCER1G,GNAQ,GRB2,IGHG1,IGHG4,IGHM,IGHV2-5,IGHV3-15,IGHV3-7,IGHV4-28,IGHV4-39,IGKC,IGKV1-16,IGKV1-17,IGKV1-27,IGKV2-30,IGKV6-21,IGLC7,IGLV1-51,IGLV10-54,IGLV3-10,IGLV3-19,IGLV3-27,IGLV4-60,IGLV4-69,IGLV7-46,ITGAL,ITGAX,JCHAIN,PLCD1,PRKCA,PRKCD,RAP1B,RHOB,RHOG
Adrenomedullin signaling pathway	3.48	0.0503	2.53	C3,CFH,GNAQ,GRB2,PIK3CD,PIK3R1,PLCD1,PRKACA,PRKACB,RAP1B
FAK Signaling	0	0.00961	2.53	ARPC1B,ARPC4,CAPN5,FCER1G,GRB2,ITGAL,ITGAX,PIK3CD,PIK3R1,RAP1B
RET signaling	6	0.171	2.646	DOK2,GRB2,PIK3CD,PIK3R1,PRKACA,PRKACB,PRKCA
Interleukin-3, Interleukin-5 and GM-CSF signaling	5.11	0.127	2.646	GRB2,INPP5D,PIK3CD,PIK3R1,PRKACA,STAT5B,VAV1
Thrombopoietin Signaling	4.72	0.111	2.646	GRB2,PIK3CD,PIK3R1,PRKCA,PRKCD,RAP1B,STAT5B
RAC Signaling	4.05	0.0657	2.646	ARPC1B,ARPC4,BAIAP2,CYBB,ITGAL,ITGAX,PIK3CD,PIK3R1,RAP1B
PI Metabolism	3.97	0.0854	2.646	INPP4B,INPP5D,PIK3CD,PIK3R1,SACM1L,SBF1,TNFAIP8L2
Prolactin Signaling	3.57	0.0737	2.646	GRB2,PIK3CD,PIK3R1,PRKCA,PRKCD,RAP1B,STAT5B
Neuropathic Pain Signaling in Dorsal Horn Neurons	3.41	0.0693	2.646	PIK3CD,PIK3R1,PLCD1,PRKACA,PRKACB,PRKCA,PRKCD
Post-translational protein phosphorylation	3.26	0.0654	2.646	ALB,APOA2,C3,F5,FSTL1,IGFBP4,ITIH2
Signaling by ROBO receptors	3.05	0.0603	2.646	MYO9B,PRKACA,PRKACB,PRKCA,PSMA6,PSMB2,PSMD10
Cholecystokinin/Gastrin-mediated Signaling	2.98	0.0588	2.646	GNAQ,GRB2,PRKCA,PRKCD,RAP1B,RHOB,RHOG
Role of Pattern Recognition Receptors in Recognition of Bacteria and Viruses	2.95	0.0513	2.646	C3,C5,CASP1,PIK3CD,PIK3R1,PRKCA,PRKCD,RNASEL
G Beta Gamma Signaling	2.78	0.0543	2.646	GNAQ,GRB2,PRKACA,PRKACB,PRKCA,PRKCD,RAP1B
CXCR4 Signaling	2.74	0.0476	2.646	GNAQ,PIK3CD,PIK3R1,PRKCA,PRKCD,RAP1B,RHOB,RHOG
Synaptic Long Term Potentiation	2.72	0.053	2.646	GNAQ,PLCD1,PRKACA,PRKACB,PRKCA,PRKCD,RAP1B
Xenobiotic Metabolism General Signaling Pathway	2.53	0.049	2.646	GSTZ1,NQO2,PIK3CD,PIK3R1,PRKCA,PRKCD,RAP1B
eNOS Signaling	2.32	0.0449	2.646	GNAQ,PIK3CD,PIK3R1,PRKACA,PRKACB,PRKCA,PRKCD
mTOR Signaling	2.11	0.0374	2.646	PIK3CD,PIK3R1,PRKCA,PRKCD,RAP1B,RHOB,RHOG,RPS21
Erythropoietin Signaling Pathway	2.04	0.0398	2.646	GRB2,PIK3CD,PIK3R1,PRKCA,PRKCD,RAP1B,STAT5B
GNRH Signaling	1.86	0.0366	2.646	GNAQ,GRB2,PRKACA,PRKACB,PRKCA,PRKCD,RAP1B
Role of Tissue Factor in Cancer	1.69	0.0338	2.646	ARRB2,GNAQ,PIK3CD,PIK3R1,PRKCA,RAP1B,STAT5B
HIF1α Signaling	1.67	0.0335	2.646	CYBB,HK2,PIK3CD,PIK3R1,PRKCA,PRKCD,RAP1B
Neddylation	1.34	0.0285	2.646	CCDC22,COPS7A,DCAF11,PSMA6,PSMB2,PSMD10,UBE2D3
Role of Osteoclasts in Rheumatoid Arthritis Signaling Pathway	0.94	0.0227	2.646	FCGR3A/FCGR3B,GRB2,PIK3CD,PIK3R1,RAP1B,RHOB,RHOG
p70S6K Signaling	11	0.0553	2.828	GNAQ,GRB2,IGHG1,IGHG4,IGHM,IGHV2-5,IGHV3-15,IGHV3-7,IGHV4-28,IGHV4-39,IGKC,IGKV1-16,IGKV1-17,IGKV1-27,IGKV2-30,IGKV6-21,IGLC7,IGLV1-51,IGLV10-54,IGLV3-10,IGLV3-19,IGLV3-27,IGLV4-60,IGLV4-69,IGLV7-46,PIK3CD,PIK3R1,PLCD1,PRKCA,PRKCD,RAP1B,YWHAE
fMLP Signaling in Neutrophils	4.2	0.0687	2.828	ARPC1B,ARPC4,CYBB,GNAQ,PIK3CD,PIK3R1,PRKCA,PRKCD,RAP1B
Th2 Pathway	4.05	0.0657	2.828	GRB2,HLA-B,HLA-DMB,HLA-DPB1,ICAM1,PIK3CD,PIK3R1,STAT5B,VAV1
ERK/MAPK Signaling	3.84	0.0512	2.828	GRB2,ITGAL,ITGAX,LAMTOR3,PIK3CD,PIK3R1,PRKACA,PRKACB,PRKCA,PRKCD,RAP1B
Th1 Pathway	3.66	0.0656	2.828	GRB2,HLA-B,HLA-DMB,HLA-DPB1,ICAM1,PIK3CD,PIK3R1,VAV1
Glioblastoma Multiforme Signaling	2.69	0.0468	2.828	GRB2,PIK3CD,PIK3R1,PLCD1,PRKCD,RAP1B,RHOB,RHOG
Colorectal Cancer Metastasis Signaling	2.47	0.0369	2.828	GNAQ,GRB2,GRK2,PIK3CD,PIK3R1,PRKACA,PRKACB,RAP1B,RHOB,RHOG
Activin Inhibin Signaling Pathway	2.06	0.0367	2.828	IGHG1,IGHG4,IGHM,IGKC,IGLC7,JCHAIN,PIK3CD,PIK3R1
Neuroinflammation Signaling Pathway	2.01	0.0315	2.828	B2M,CASP1,CYBB,HLA-B,HLA-DMB,HLA-DPB1,HLA-E,ICAM1,PIK3CD,PIK3R1
Superpathway of Inositol Phosphate Compounds	1.87	0.0339	2.828	INPP5D,MINPP1,NUDT2,PIK3CD,PIK3R1,PLCD1,PTPN7,SACM1L
Glutaminergic Receptor Signaling Pathway (Enhanced)	1.17	0.0246	2.828	GNAQ,PIK3CD,PIK3R1,PLCD1,PRKACA,PRKACB,PRKCA,PRKCD
PKCθ Signaling in T Lymphocytes	0.498	0.0161	2.828	FCER1G,GRB2,HLA-B,HLA-DMB,HLA-DPB1,PIK3CD,PIK3R1,RAP1B,VAV1
Systemic Lupus Erythematosus in B Cell Signaling Pathway	9.17	0.0456	2.887	GRB2,IGHG1,IGHG4,IGHM,IGHV2-5,IGHV3-15,IGHV3-7,IGHV4-28,IGHV4-39,IGKC,IGKV1-16,IGKV1-17,IGKV1-27,IGKV2-30,IGKV6-21,IGLC7,IGLV1-51,IGLV10-54,IGLV3-10,IGLV3-19,IGLV3-27,IGLV4-60,IGLV4-69,IGLV7-46,INPP5D,ISG15,PIK3CD,PIK3R1,PRKCA,PRKCD,RAP1B,RASGRP2,VAV1
Cardiac Hypertrophy Signaling	3.7	0.046	2.887	EIF2B4,GNAQ,GRB2,MAPKAPK2,PIK3CD,PIK3R1,PLCD1,PRKACA,PRKACB,RAP1B,RHOB,RHOG
Plasma lipoprotein assembly, remodeling, and clearance	6.15	0.118	3	ALB,APOA2,APOC1,APOC2,APOC3,LPA,NCEH1,PRKACA,PRKACB
Role of NFAT in Regulation of the Immune Response	5.54	0.0319	3	FCER1G,FCGR3A/FCGR3B,GNAQ,GRB2,HLA-B,HLA-DMB,HLA-DPB1,IGHG1,IGHG4,IGHM,IGHV2-5,IGHV3-15,IGHV3-7,IGHV4-28,IGHV4-39,IGKC,IGKV1-16,IGKV1-17,IGKV1-27,IGKV2-30,IGKV6-21,IGLC7,IGLV1-51,IGLV10-54,IGLV3-10,IGLV3-19,IGLV3-27,IGLV4-60,IGLV4-69,IGLV7-46,PIK3CD,PIK3R1,RAP1B
Interferon gamma signaling	5.36	0.0957	3	B2M,GBP1,HLA-B,HLA-DPB1,HLA-E,HLA-H,ICAM1,PRKCD,TRIM21
Fcγ Receptor-mediated Phagocytosis in Macrophages and Monocytes	5.36	0.0957	3	ARPC1B,ARPC4,FCGR3A/FCGR3B,INPP5D,MYO5A,PIK3R1,PRKCA,PRKCD,VAV1
GP6 Signaling Pathway	5.13	0.0787	3	FCER1G,GRB2,PIK3CD,PIK3R1,PRKCA,PRKCD,RAP1B,RASGRP2,RHOG,VAV1
Actin Cytoskeleton Signaling	4.62	0.0533	3	ARPC1B,ARPC4,BAIAP2,CD14,GRB2,ITGAL,ITGAX,MSN,NCKAP1L,PIK3CD,PIK3R1,RAP1B,VAV1
Renin-Angiotensin Signaling	4.47	0.0744	3	GNAQ,GRB2,PIK3CD,PIK3R1,PRKACA,PRKACB,PRKCA,PRKCD,RAP1B
Regulation of Insulin-like Growth Factor (IGF) transport and uptake by IGFBPs	4.39	0.0726	3	ALB,APOA2,C3,F5,FSTL1,IGFALS,IGFBP2,IGFBP4,ITIH2
P2Y Purigenic Receptor Signaling Pathway	4.15	0.0677	3	GNAQ,PIK3CD,PIK3R1,PLCD1,PRKACA,PRKACB,PRKCA,PRKCD,RAP1B
Leukocyte Extravasation Signaling	3.59	0.0518	3	CYBB,ICAM1,ITGAL,MSN,PIK3CD,PIK3R1,PRKCA,PRKCD,RAP1B,VAV1
Netrin Signaling	3.29	0.052	3	ARPC1B,ARPC4,PGK1,PIK3CD,PIK3R1,PRKACA,PRKACB,PRKCA,PRKCD
Endothelin-1 Signaling	2.94	0.0464	3	CASP1,GNAQ,GRB2,PIK3CD,PIK3R1,PLCD1,PRKCA,PRKCD,RAP1B
Adrenergic Receptor Signaling Pathway (Enhanced)	2.85	0.045	3	ATP6V1C1,ATP6V1D,COMT,GNAQ,PLCD1,PRKACA,PRKACB,PRKCA,PRKCD
Docosahexaenoic Acid (DHA) Signaling	2.21	0.036	3	ALB,GNAQ,PIK3CD,PIK3R1,PLCD1,PRKACA,PRKACB,PRKCA,PRKCD
Systemic Lupus Erythematosus in T Cell Signaling Pathway	1.92	0.0249	3	B2M,CASP1,FCER1G,GRB2,HLA-B,HLA-DMB,HLA-DPB1,HLA-E,ITGAL,MSN,PIK3CD,PIK3R1,RAP1B,RHOB,RHOG,VAV1
TEC Kinase Signaling	1.08	0.0208	3	FCER1G,GNAQ,ITGAL,ITGAX,PIK3CD,PIK3R1,PRKCA,PRKCD,RHOB,RHOG,STAT5B,VAV1
CREB Signaling in Neurons	0.549	0.0165	3	GNAQ,GRB2,PIK3CD,PIK3R1,PLCD1,PRKACA,PRKACB,PRKCA,PRKCD,RAP1B
IL-4 Signaling	0.452	0.0156	3	ANO1,ARG1,FCER1G,GRB2,HLA-DMB,HLA-DPB1,PIK3CD,PIK3R1,RAP1B
T Cell Receptor Signaling	1.45	0.0227	3.051	B2M,FCER1G,GRB2,HLA-B,HLA-DMB,HLA-DPB1,HLA-E,ICAM1,ITGAL,PIK3CD,PIK3R1,PTPN7,RAP1B,VAV1
Signaling by VEGF	5.76	0.0926	3.162	BAIAP2,CYBB,MAPKAPK2,NCKAP1L,PIK3R1,PRKACA,PRKACB,PRKCA,PRKCD,VAV1
Signaling by Rho Family GTPases	4.22	0.0487	3.162	ARPC1B,ARPC4,BAIAP2,CYBB,GNAQ,ITGAL,ITGAX,MSN,PIK3CD,PIK3R1,RHOB,RHOG,SEPTIN6
Role of NFAT in Cardiac Hypertrophy	3.08	0.0446	3.162	GNAQ,GRB2,PIK3CD,PIK3R1,PLCD1,PRKACA,PRKACB,PRKCA,PRKCD,RAP1B
Thrombin Signaling	3.06	0.0444	3.162	GNAQ,GRB2,PIK3CD,PIK3R1,PLCD1,PRKCA,PRKCD,RAP1B,RHOB,RHOG
Orexin Signaling Pathway	2.88	0.042	3.162	ATP6V1C1,ATP6V1D,GNAQ,PIK3CD,PIK3R1,PLCD1,PRKACA,PRKACB,PRKCA,PRKCD
Eicosanoid Signaling	2.88	0.0393	3.162	ARRB2,GNAQ,MAPKAPK2,PIK3CD,PIK3R1,PLCD1,PRKACA,PRKACB,PRKCA,PRKCD,RAP1B
RAF/MAP kinase cascade	2.58	0.0382	3.162	ARRB2,GRB2,LAMTOR3,PIK3R1,PSMA6,PSMB2,PSMD10,PTPN7,RAP1B,RASA2
Oxytocin Signaling Pathway	2.35	0.0355	3.162	ARRB2,GNAQ,GRB2,PIK3CD,PIK3R1,PRKACA,PRKACB,PRKCA,PRKCD,RAP1B
Synaptogenesis Signaling Pathway	2.02	0.0317	3.162	ARPC1B,ARPC4,GRB2,PIK3CD,PIK3R1,PRKACA,PRKACB,PRKCD,RAP1B,RASGRP2
Response to elevated platelet cytosolic Ca2+	5.83	0.0833	3.317	ALB,ALDOA,APOH,F5,FERMT3,PRKCA,PSAP,SERPINF2,SOD1,TAGLN2,WDR1
Pancreatic Secretion Signaling Pathway	3.33	0.0445	3.317	ANO1,GNAQ,MCU,PIK3CD,PIK3R1,PLCD1,PRKACA,PRKACB,PRKCA,PRKCD,RAP1B
RAR Activation	1.55	0.0256	3.317	GNAQ,PDE12,PIK3CD,PIK3R1,PRKACA,PRKACB,PRKCD,RDH14,RHOB,RHOG,STAT5B
IL-8 Signaling	5.32	0.0619	3.464	ARRB2,CYBB,GNAQ,ICAM1,ITGAX,LASP1,PIK3CD,PIK3R1,PRKCA,PRKCD,RAP1B,RHOB,RHOG
Integrin Signaling	4.57	0.0566	3.464	ARF4,ARPC1B,ARPC4,CAPN5,GRB2,ITGAL,ITGAX,PIK3CD,PIK3R1,RAP1B,RHOB,RHOG
Insulin Secretion Signaling Pathway	3.5	0.0436	3.464	AGO1,EIF2B4,GNAQ,PIK3CD,PIK3R1,PLCD1,PRKACA,PRKACB,PRKCA,PRKCD,RAP1B,STAT5B
Complement cascade	27.5	0.222	3.606	C3,C5,C6,C7,C8A,C8G,C9,CD59,CFB,CFH,CFI,CFP,CPB2,IGHG1,IGHG4,IGHV2-5,IGHV3-7,IGHV4-39,IGKC,IGKV1-16,IGKV1-17,IGKV2-30,IGLC7,IGLV1-51,IGLV10-54,IGLV3-19,IGLV3-27,IGLV4-60,IGLV4-69,IGLV7-46
Production of Nitric Oxide and Reactive Oxygen Species in Macrophages	6.56	0.0733	3.606	ALB,APOA2,APOC1,APOC2,APOC3,CYBB,LPA,PIK3CD,PIK3R1,PRKCA,PRKCD,RAP1B,RHOB,RHOG
Macrophage Alternative Activation Signaling Pathway	5.8	0.0684	3.606	ARG1,FCER1G,GRB2,HLA-DMB,HLA-DPB1,IGHG1,IGHG4,IGHM,IGKC,IGLC7,JCHAIN,PIK3CD,PIK3R1
Estrogen Receptor Signaling	4.46	0.0416	3.606	EIF2B4,GNAQ,GRB2,MCU,NDUFA11,NDUFB6,NDUFS6,NDUFV2,PIK3CD,PIK3R1,PLCD1,PRKACA,PRKACB,PRKCA,PRKCD,RAP1B,SDHC
Dendritic Cell Maturation	2.59	0.0285	3.606	B2M,FCER1G,FCGR3A/FCGR3B,HLA-B,HLA-DMB,HLA-DPB1,HLA-E,ICAM1,IGHG1,IGHG4,IGHM,IGKC,IGLC7,JCHAIN,PIK3CD,PIK3R1,PLCD1
Cardiac Hypertrophy Signaling (Enhanced)	2.23	0.0277	3.606	CYBB,EIF2B4,GNAQ,ITGAL,ITGAX,MAPKAPK2,PDE12,PIK3CD,PIK3R1,PLCD1,PRKACA,PRKACB,PRKCA,PRKCD,RAP1B
Serotonin Receptor Signaling	2	0.0277	3.606	ARRB2,F13B,GNAQ,PIK3CD,PIK3R1,PLCD1,PRKACA,PRKACB,PRKCA,PRKCD,RAP1B,RHOB,RHOG
S100 Family Signaling Pathway	1.55	0.022	3.638	CYBB,FCGR3A/FCGR3B,IGHG1,IGHG4,IGHM,IGKC,IGLC7,JCHAIN,PIK3CD,PIK3R1,PLCD1,PRKACA,PRKACB,PRKCA,PRKCD,S100A4,SERPINF2
DHCR24 Signaling Pathway	8.39	0.102	3.742	ALB,APOA2,APOC1,APOC2,APOC3,APOH,C3,C9,PIK3CD,PIK3R1,PRKCA,PRKCD,RAP1B,SERPINF2
Multiple Sclerosis Signaling Pathway	5.78	0.0631	3.742	C3,C5,C6,C7,C8A,C8G,C9,CAPN5,CASP1,HLA-B,HLA-DMB,HLA-DPB1,HLA-E,RNF213
Molecular Mechanisms of Cancer	0.615	0.0164	3.742	GNAQ,GRB2,ITGAL,ITGAX,LAMTOR3,PIK3CD,PIK3R1,PRKACA,PRKACB,PRKCA,PRKCD,RAP1B,RHOB,RHOG
Class I MHC mediated antigen processing and presentation	3.81	0.04	3.873	B2M,CD14,CTSL,CTSS,CYBB,HLA-B,HLA-E,PSMA6,PSMB2,PSMD10,RNF213,SNAP23,TRIM21,UBE2D3,UBE2L3
Binding and Uptake of Ligands by Scavenger Receptors	14.1	0.161	4.243	ALB,HP,IGHV2-5,IGHV3-7,IGHV4-39,IGKC,IGKV1-16,IGKV1-17,IGKV2-30,IGLC7,IGLV1-51,IGLV10-54,IGLV3-19,IGLV3-27,IGLV4-60,IGLV4-69,IGLV7-46,JCHAIN
RHO GTPase cycle	5.01	0.0422	4.359	ARHGAP18,ARHGAP45,BAIAP2,CYBB,DOCK11,FMNL3,GRB2,MYO9B,NCKAP1L,OSBPL11,PICALM,PIK3R1,RHOB,RHOG,SHMT2,SLC1A5,SNAP23,STK10,VAV1
Phagosome Formation	3.38	0.0302	4.359	ARPC1B,ARPC4,C3,CD14,FCER1G,FCGR3A/FCGR3B,GRB2,IGHG1,IGHG4,IGHM,IGKC,IGLC7,ITGAL,ITGAX,JCHAIN,PIK3CD,PIK3R1,PRKCA,PRKCD,RAP1B,VAV1
Signaling by the B Cell Receptor (BCR)	12.9	0.118	4.472	GRB2,IGHM,IGHV2-5,IGHV3-7,IGHV4-39,IGKC,IGKV1-16,IGKV1-17,IGKV2-30,IGLC7,IGLV1-51,IGLV3-19,IGLV3-27,PIK3CD,PIK3R1,PSMA6,PSMB2,PSMD10,SH3KBP1,VAV1
Neutrophil Extracellular Trap Signaling Pathway	9.07	0.06	4.491	C5,CASP1,CD14,CYBB,FCGR3A/FCGR3B,IGHG1,IGHG4,IGHM,IGKC,IGLC7,ITGAL,JCHAIN,NDUFA11,NDUFB6,NDUFS6,NDUFV2,PIK3CD,PIK3R1,PLCD1,PPIF,PRKCA,PRKCD,SDHC,TIMM10
Immunoregulatory interactions between a Lymphoid and a non-Lymphoid cell	13.4	0.109	4.69	B2M,C3,FCGR3A/FCGR3B,HLA-B,HLA-E,ICAM1,IGHV2-5,IGHV3-7,IGHV4-39,IGKC,IGKV1-16,IGKV1-17,IGKV2-30,IGLC7,IGLV1-51,IGLV10-54,IGLV3-19,IGLV3-27,IGLV4-60,IGLV4-69,IGLV7-46,ITGAL
Fc epsilon receptor (FCERI) signaling	14.3	0.112	4.796	FCER1G,GRB2,IGHV2-5,IGHV3-7,IGHV4-39,IGKC,IGKV1-16,IGKV1-17,IGKV2-30,IGLC7,IGLV1-51,IGLV10-54,IGLV3-19,IGLV3-27,IGLV4-60,IGLV4-69,IGLV7-46,PIK3R1,PSMA6,PSMB2,PSMD10,RASGRP2,VAV1
Cell surface interactions at the vascular wall	16.1	0.118	5	DOK2,FCER1G,GRB2,IGHM,IGHV2-5,IGHV3-7,IGHV4-39,IGKC,IGKV1-16,IGKV1-17,IGKV2-30,IGLC7,IGLL1/IGLL5,IGLV1-51,IGLV10-54,IGLV3-19,IGLV3-27,IGLV4-60,IGLV4-69,IGLV7-46,INPP5D,ITGAL,ITGAX,JCHAIN,PIK3R1
Fcgamma receptor (FCGR) dependent phagocytosis	22.9	0.178	5.292	ARPC1B,ARPC4,BAIAP2,FCGR3A/FCGR3B,GRB2,IGHG1,IGHG4,IGHV2-5,IGHV3-7,IGHV4-39,IGKC,IGKV1-16,IGKV1-17,IGKV2-30,IGLC7,IGLV1-51,IGLV10-54,IGLV3-19,IGLV3-27,IGLV4-60,IGLV4-69,IGLV7-46,MYO5A,MYO9B,NCKAP1L,PIK3R1,PRKCD,VAV1
Neutrophil degranulation	22.7	0.0903	6.557	ACTR10,AGA,ALDOA,AMPD3,ANO6,ARG1,ARHGAP45,ATP6V1D,B2M,C3,CAB39,CD14,CD59,CDA,CFP,COTL1,CTSS,CYBB,DERA,FCER1G,FCGR3A/FCGR3B,FOLR3,GRN,HEXB,HLA-B,HP,ITGAL,ITGAX,KCNAB2,LAMTOR3,LGALS3,NBEAL2,NCKAP1L,PRKCD,PSAP,RAP1B,RHOG,SLPI,SNAP23,SNAP29,STK10,TMEM30A,VPS35L
B Cell Development	8.69	0.0533	NaN	HLA-B,HLA-DMB,HLA-DPB1,IGHG1,IGHG4,IGHM,IGHV2-5,IGHV3-15,IGHV3-7,IGHV4-28,IGHV4-39,IGKC,IGKV1-16,IGKV1-17,IGKV1-27,IGKV2-30,IGKV6-21,IGLC7,IGLV1-51,IGLV10-54,IGLV3-10,IGLV3-19,IGLV3-27,IGLV4-60,IGLV4-69,IGLV7-46
Systemic Lupus Erythematosus Signaling	8.03	0.0366	NaN	C5,C6,C7,C8A,C8G,C9,FCER1G,FCGR3A/FCGR3B,GRB2,HLA-B,HLA-E,IGHG1,IGHG4,IGHM,IGHV2-5,IGHV3-15,IGHV3-7,IGHV4-28,IGHV4-39,IGKC,IGKV1-16,IGKV1-17,IGKV1-27,IGKV2-30,IGKV6-21,IGLC7,IGLV1-51,IGLV10-54,IGLV3-10,IGLV3-19,IGLV3-27,IGLV4-60,IGLV4-69,IGLV7-46,INPP5D,JCHAIN,PIK3CD,PIK3R1,RAP1B
Clathrin-mediated Endocytosis Signaling	6.12	0.0673	NaN	ALB,APOA2,APOC1,APOC2,APOC3,ARPC1B,ARPC4,ARRB2,GRB2,LPA,PICALM,PIK3CD,PIK3R1,SH3KBP1
Role of Macrophages, Fibroblasts and Endothelial Cells in Rheumatoid Arthritis	5.62	0.0511	NaN	C5,FCGR3A/FCGR3B,GNAQ,ICAM1,IGHG1,IGHG4,IGHM,IGKC,IGLC7,JCHAIN,MAPKAPK2,PIK3CD,PIK3R1,PLCD1,PRKCA,PRKCD,RAP1B
Primary Immunodeficiency Signaling	4.81	0.115	NaN	IGHG1,IGHG4,IGHM,IGKC,IGLC7,IGLL1/IGLL5,JCHAIN
Communication between Innate and Adaptive Immune Cells	4.31	0.03	NaN	B2M,FCER1G,HLA-B,HLA-E,IGHG1,IGHG4,IGHM,IGHV2-5,IGHV3-15,IGHV3-7,IGHV4-28,IGHV4-39,IGKC,IGKV1-16,IGKV1-17,IGKV1-27,IGKV2-30,IGKV6-21,IGLC7,IGLV1-51,IGLV10-54,IGLV3-10,IGLV3-19,IGLV3-27,IGLV4-60,IGLV4-69,IGLV7-46,JCHAIN
Caveolar-mediated Endocytosis Signaling	4.22	0.0933	NaN	ALB,B2M,HLA-B,HLA-E,ITGAL,ITGAX,PRKCA
Glucocorticoid Receptor Signaling	3.98	0.0344	NaN	B2M,GRB2,HLA-B,HLA-DMB,HLA-DPB1,HLA-E,HP,ICAM1,NDUFA11,NDUFB6,NDUFS6,NDUFV2,PIK3CD,PIK3R1,PRKACA,PRKACB,RAP1B,SDHC,SLPI,STAT5B
Altered T Cell and B Cell Signaling in Rheumatoid Arthritis	3.87	0.0288	NaN	FCER1G,HLA-B,HLA-DMB,HLA-DPB1,IGHG1,IGHG4,IGHM,IGHV2-5,IGHV3-15,IGHV3-7,IGHV4-28,IGHV4-39,IGKC,IGKV1-16,IGKV1-17,IGKV1-27,IGKV2-30,IGKV6-21,IGLC7,IGLV1-51,IGLV10-54,IGLV3-10,IGLV3-19,IGLV3-27,IGLV4-60,IGLV4-69,IGLV7-46
Antigen Presentation Pathway	3.81	0.128	NaN	B2M,HLA-B,HLA-DMB,HLA-DPB1,HLA-E
Virus Entry via Endocytic Pathways	3.76	0.0678	NaN	B2M,HLA-B,HLA-E,PIK3CD,PIK3R1,PRKCA,PRKCD,RAP1B
Phagosome Maturation	3.46	0.0549	NaN	ATP6V1C1,ATP6V1D,B2M,CTSL,CTSS,CYBB,DYNC2H1,HLA-B,HLA-E
Axonal Guidance Signaling	3.32	0.0333	NaN	ARPC1B,ARPC4,BAIAP2,GNAQ,GRB2,ITGAL,ITGAX,MICAL1,PIK3CD,PIK3R1,PLCD1,PLXNC1,PRKACA,PRKACB,PRKCA,PRKCD,RAP1B
Th1 and Th2 Activation Pathway	3.31	0.0523	NaN	GRB2,HLA-B,HLA-DMB,HLA-DPB1,ICAM1,PIK3CD,PIK3R1,STAT5B,VAV1
Leptin Signaling in Obesity	3.29	0.0789	NaN	GRB2,PIK3CD,PIK3R1,PLCD1,PRKACA,PRKACB
Maturity Onset Diabetes of Young (MODY) Signaling	3.2	0.0759	NaN	APOA2,APOC1,APOC2,APOC3,APOH,GAPDH
Sonic Hedgehog Signaling	3.15	0.129	NaN	ARRB2,GRK2,PRKACA,PRKACB
Extrinsic Prothrombin Activation Pathway	2.95	0.188	NaN	F12,F13B,F5
MAPK6/MAPK4 signaling	2.86	0.0652	NaN	AGO1,PRKACA,PRKACB,PSMA6,PSMB2,PSMD10
Atherosclerosis Signaling	2.71	0.0526	NaN	ALB,APOA2,APOC1,APOC2,APOC3,ICAM1,LPA
Role of JAK1 and JAK3 in γc Cytokine Signaling	2.66	0.0725	NaN	GRB2,PIK3CD,PIK3R1,RAP1B,STAT5B
Nucleotide salvage	2.6	0.143	NaN	AMPD3,CDA,GMPR2
RHO GTPases Activate NADPH Oxidases	2.54	0.136	NaN	CYBB,PRKCA,PRKCD
Pentose phosphate pathway	2.46	0.286	NaN	PGD,TALDO1
STAT5 Activation	2.46	0.286	NaN	GRB2,STAT5B
Urea Cycle	2.46	0.286	NaN	ARG1,ASS1
NFE2L2 regulates pentose phosphate pathway genes	2.34	0.25	NaN	PGD,TALDO1
Ubiquinol-10 Biosynthesis (Eukaryotic)	2.33	0.115	NaN	DDT,ECHDC1,MICAL1
Integrin signaling	2.28	0.111	NaN	GRB2,RAP1B,RASGRP2
Urea cycle	2.23	0.222	NaN	ARG1,ASS1
OAS antiviral response	2.23	0.222	NaN	PDE12,RNASEL
Regulation of Cellular Mechanics by Calpain Protease	2.16	0.0556	NaN	CAPN5,GRB2,ITGAL,ITGAX,RAP1B
Signaling by CSF3 (G-CSF)	2.15	0.1	NaN	GRB2,STAT5B,UBE2D3
MSP-RON Signaling Pathway	2.14	0.069	NaN	F12,KLKB1,PIK3CD,PIK3R1
Signaling by CSF1 (M-CSF) in myeloid cells	2.11	0.0968	NaN	GRB2,INPP5D,PIK3R1
Pentose Phosphate Pathway	2.05	0.182	NaN	PGD,TALDO1
Iron homeostasis signaling pathway	1.99	0.0435	NaN	ATP6V1C1,ATP6V1D,CIAO1,CYBRD1,HP,STAT5B
Protein Ubiquitination Pathway	1.97	0.033	NaN	B2M,HLA-B,HLA-E,PSMA6,PSMB2,PSMD10,UBE2D3,UBE2L3,USP24
IL-9 Signaling	1.96	0.0857	NaN	PIK3CD,PIK3R1,STAT5B
Trafficking and processing of endosomal TLR	1.91	0.154	NaN	CTSL,CTSS
Detoxification of Reactive Oxygen Species	1.9	0.0811	NaN	CYBB,NUDT2,SOD1
Interleukin-15 signaling	1.85	0.143	NaN	GRB2,STAT5B
Mechanisms of Viral Exit from Host Cells	1.78	0.0732	NaN	PRKCA,PRKCD,VPS36
Superpathway of Citrulline Metabolism	1.73	0.125	NaN	ARG1,ASS1
Bile Acid Biosynthesis, Neutral Pathway	1.73	0.125	NaN	AKR1D1,CYP27A1
Oncostatin M Signaling	1.72	0.0698	NaN	GRB2,RAP1B,STAT5B
Regulation of mRNA stability by proteins that bind AU-rich elements	1.69	0.0682	NaN	MAPKAPK2,PRKCA,PRKCD
TBC/RABGAPs	1.69	0.0682	NaN	RAB8B,TBC1D13,TBC1D2
Signaling by Type 1 Insulin-like Growth Factor 1 Receptor (IGF1R)	1.68	0.118	NaN	GRB2,PIK3R1
Signaling by NTRK3 (TRKC)	1.68	0.118	NaN	GRB2,PIK3R1
D-myo-inositol (1,3,4)-trisphosphate Biosynthesis	1.68	0.118	NaN	INPP5D,MINPP1
Neuroprotective Role of THOP1 in Alzheimer's Disease	1.64	0.041	NaN	HLA-B,HLA-E,PRKACA,PRKACB,YWHAE
Gastrin-CREB signalling pathway via PKC and MAPK	1.64	0.111	NaN	GRB2,PRKCA
nNOS Signaling in Neurons	1.62	0.0638	NaN	CAPN5,PRKCA,PRKCD
Ephrin A Signaling	1.62	0.0638	NaN	PIK3CD,PIK3R1,VAV1
Germ Cell-Sertoli Cell Junction Signaling	1.59	0.0353	NaN	PIK3CD,PIK3R1,RAB8B,RAP1B,RHOB,RHOG
BAG2 Signaling Pathway	1.58	0.0471	NaN	MAPKAPK2,PSMA6,PSMB2,PSMD10
L-DOPA Degradation	1.58	0.5	NaN	COMT
GDP-L-fucose Biosynthesis II (from L-fucose)	1.58	0.5	NaN	FCSK
Sulfate Activation for Sulfonation	1.58	0.5	NaN	PAPSS2
Glycine Degradation (Creatine Biosynthesis)	1.58	0.5	NaN	GATM
Glycine Biosynthesis I	1.58	0.5	NaN	SHMT2
Endocannabinoid Developing Neuron Pathway	1.57	0.0394	NaN	PIK3CD,PIK3R1,PRKACA,PRKACB,RAP1B
PFKFB4 Signaling Pathway	1.57	0.0612	NaN	HK2,PRKACA,PRKACB
Signaling by EGFR	1.55	0.06	NaN	GRB2,PIK3R1,SH3KBP1
NR1H2 and NR1H3-mediated signaling	1.55	0.06	NaN	AGO1,APOC1,APOC2
Melanoma Signaling	1.55	0.06	NaN	PIK3CD,PIK3R1,RAP1B
Allograft Rejection Signaling	1.53	0.0246	NaN	B2M,FCER1G,HLA-B,HLA-DMB,HLA-DPB1,HLA-E,IGHG1,IGHG4,IGHM,IGKC,IGLC7,JCHAIN
UVC-Induced MAPK Signaling	1.53	0.0588	NaN	PRKCA,PRKCD,RAP1B
Amyloid Processing	1.53	0.0588	NaN	CAPN5,PRKACA,PRKACB
Interleukin-7 signaling	1.51	0.0952	NaN	PIK3R1,STAT5B
Superpathway of D-myo-inositol (1,4,5)-trisphosphate Metabolism	1.47	0.0909	NaN	INPP5D,MINPP1
Pregnenolone Biosynthesis	1.47	0.0909	NaN	CYP27A1,MICAL1
E3 ubiquitin ligases ubiquitinate target proteins	1.44	0.0545	NaN	HLA-B,UBE2D3,UBE2L3
Amino acids regulate mTORC1	1.44	0.0545	NaN	ATP6V1C1,ATP6V1D,LAMTOR3
Tryptophan Degradation III (Eukaryotic)	1.44	0.087	NaN	ACAT2,KYNU
NADH Repair	1.41	0.333	NaN	GAPDH
Coenzyme A Biosynthesis	1.41	0.333	NaN	COASY
Glutathione Biosynthesis	1.41	0.333	NaN	GCLM
Ascorbate Recycling (Cytosolic)	1.41	0.333	NaN	GLRX
Tyrosine Biosynthesis IV	1.41	0.333	NaN	PCBD2
N-acetylglucosamine Degradation I	1.41	0.333	NaN	AMDHD2
Role of IL-17A in Arthritis	1.4	0.0526	NaN	MAPKAPK2,PIK3CD,PIK3R1
FAT10 Signaling Pathway	1.4	0.0526	NaN	PSMA6,PSMB2,PSMD10
Tumoricidal Function of Hepatic Natural Killer Cells	1.4	0.0833	NaN	ICAM1,ITGAL
Cellular response to heat stress	1.4	0.0412	NaN	HIKESHI,MAPKAPK2,NUP210,YWHAE
Signaling by PDGF	1.38	0.0517	NaN	GRB2,PIK3R1,STAT5B
Iron uptake and transport	1.38	0.0517	NaN	ATP6V1C1,ATP6V1D,CYBRD1
Cancer Drug Resistance by Drug Efflux	1.38	0.0517	NaN	PIK3CD,PIK3R1,RAP1B
Xenobiotic Metabolism Signaling	1.37	0.0272	NaN	ALDH16A1,GSTZ1,NQO2,PIK3CD,PIK3R1,PRKCA,PRKCD,RAP1B
Autoimmune Thyroid Disease Signaling	1.37	0.024	NaN	FCER1G,HLA-B,HLA-DMB,HLA-DPB1,HLA-E,IGHG1,IGHG4,IGHM,IGKC,IGLC7,JCHAIN
Insulin processing	1.37	0.08	NaN	EXOC7,MYO5A
Signaling by NTRK2 (TRKB)	1.37	0.08	NaN	GRB2,PIK3R1
Metabolism of water-soluble vitamins and cofactors	1.37	0.0508	NaN	COASY,LMBRD1,MMUT
Metabolism of polyamines	1.37	0.0508	NaN	PSMA6,PSMB2,PSMD10
NIK-->noncanonical NF-kB signaling	1.35	0.05	NaN	PSMA6,PSMB2,PSMD10
SPINK1 Pancreatic Cancer Pathway	1.35	0.05	NaN	CPB2,CPQ,KLKB1
Effects of PIP2 hydrolysis	1.31	0.0741	NaN	PRKCD,RASGRP2
PRPP Biosynthesis I	1.29	0.25	NaN	PRPS1
Eumelanin Biosynthesis	1.29	0.25	NaN	DDT
Methylmalonyl Pathway	1.29	0.25	NaN	MMUT
Glutathione Redox Reactions II	1.29	0.25	NaN	GLRX
D-glucuronate Degradation I	1.29	0.25	NaN	DCXR
Rapoport-Luebering Glycolytic Shunt	1.29	0.25	NaN	MINPP1
N-acetylglucosamine Degradation II	1.29	0.25	NaN	AMDHD2
Phenylalanine Degradation I (Aerobic)	1.29	0.25	NaN	PCBD2
RHO GTPases activate PKNs	1.28	0.0714	NaN	RHOB,YWHAE
Hedgehog ligand biogenesis	1.26	0.0462	NaN	PSMA6,PSMB2,PSMD10
PXR/RXR Activation	1.26	0.0462	NaN	PAPSS2,PRKACA,PRKACB
LPS/IL-1 Mediated Inhibition of RXR Function	1.26	0.0272	NaN	ACSF2,ALDH16A1,APOC1,APOC2,CD14,GSTZ1,PAPSS2
Energy dependent regulation of mTOR by LKB1-AMPK	1.25	0.069	NaN	CAB39,LAMTOR3
Phase II - Conjugation of compounds	1.23	0.0448	NaN	COMT,PAPSS2,UGP2
Role of p14/p19ARF in Tumor Suppression	1.23	0.0667	NaN	PIK3CD,PIK3R1
TNFR2 non-canonical NF-kB pathway	1.21	0.0441	NaN	PSMA6,PSMB2,PSMD10
Bile acid and bile salt metabolism	1.2	0.0645	NaN	AKR1D1,CYP27A1
SPINK1 General Cancer Pathway	1.2	0.0435	NaN	PIK3CD,PIK3R1,RAP1B
Formation of xylulose-5-phosphate	1.19	0.2	NaN	DCXR
Reelin signalling pathway	1.19	0.2	NaN	SH3KBP1
Pentose Phosphate Pathway (Oxidative Branch)	1.19	0.2	NaN	PGD
Superpathway of Serine and Glycine Biosynthesis I	1.19	0.2	NaN	SHMT2
2-oxobutanoate Degradation I	1.19	0.2	NaN	MMUT
Arginine Degradation I (Arginase Pathway)	1.19	0.2	NaN	ARG1
Citrulline-Nitric Oxide Cycle	1.19	0.2	NaN	ASS1
dTMP De Novo Biosynthesis	1.19	0.2	NaN	SHMT2
Tyrosine Degradation I	1.19	0.2	NaN	GSTZ1
Folate Polyglutamylation	1.19	0.2	NaN	SHMT2
Acetate Conversion to Acetyl-CoA	1.19	0.2	NaN	ACSS1
Prostate Cancer Signaling	1.19	0.0351	NaN	GRB2,PIK3CD,PIK3R1,RAP1B
Circadian Rhythm Signaling	1.18	0.0261	NaN	GNAQ,PLCD1,PRKACA,PRKACB,PRKCA,PRKCD,RAP1B
Thrombin signalling through proteinase activated receptors (PARs)	1.18	0.0625	NaN	ARRB2,GNAQ
Stearate Biosynthesis I (Animals)	1.17	0.0423	NaN	ACSF2,MBLAC2,PRXL2B
COPII-mediated vesicle transport	1.16	0.0417	NaN	CD59,F5,PPP6R1
Regulation of RUNX2 expression and activity	1.14	0.0411	NaN	PSMA6,PSMB2,PSMD10
Cargo concentration in the ER	1.13	0.0588	NaN	CD59,F5
Triglyceride metabolism	1.13	0.0588	NaN	PRKACA,PRKACB
ERK5 Signaling	1.13	0.0405	NaN	GNAQ,RAP1B,YWHAE
Creatine metabolism	1.12	0.167	NaN	GATM
Arginine Biosynthesis IV	1.12	0.167	NaN	ASS1
Pentose Phosphate Pathway (Non-oxidative Branch)	1.12	0.167	NaN	TALDO1
Tryptophan Degradation to 2-amino-3-carboxymuconate Semialdehyde	1.12	0.167	NaN	KYNU
FLT3 Signaling	1.09	0.0556	NaN	GRB2,PIK3R1
Antiproliferative Role of Somatostatin Receptor 2	1.09	0.039	NaN	PIK3CD,PIK3R1,RAP1B
VDR/RXR Activation	1.07	0.0385	NaN	CD14,PRKCA,PRKCD
MyD88-independent TLR4 cascade	1.07	0.0541	NaN	CD14,UBE2D3
Thyroid Cancer Signaling	1.06	0.038	NaN	PIK3CD,PIK3R1,RAP1B
Trehalose Degradation II (Trehalase)	1.05	0.143	NaN	HK2
Arginine Degradation VI (Arginase 2 Pathway)	1.05	0.143	NaN	ARG1
Glycogen Biosynthesis II (from UDP-D-Glucose)	1.05	0.143	NaN	UGP2
Glycosaminoglycan metabolism	1.05	0.0375	NaN	FMOD,GPC4,PAPSS2
Dopamine Receptor Signaling	1.05	0.0375	NaN	COMT,PRKACA,PRKACB
Cardiac β-adrenergic Signaling	1.04	0.0278	NaN	GNAQ,GRK2,PDE12,PRKACA,PRKACB
Signaling by NTRK1 (TRKA)	1.04	0.037	NaN	GRB2,MAPKAPK2,PIK3R1
Chemokine Signaling	1.04	0.037	NaN	GNAQ,PRKCA,RAP1B
Signaling by NOTCH4	1.01	0.0361	NaN	PSMA6,PSMB2,PSMD10
Signaling by FGFR3	1.01	0.05	NaN	GRB2,PIK3R1
PEDF Signaling	1	0.0357	NaN	PIK3CD,PIK3R1,RAP1B
Superoxide Radicals Degradation	0.996	0.125	NaN	SOD1
Signaling by FGFR4	0.992	0.0488	NaN	GRB2,PIK3R1
Integrin cell surface interactions	0.989	0.0353	NaN	ICAM1,ITGAL,ITGAX
Xenobiotic Metabolism AHR Signaling Pathway	0.967	0.0345	NaN	ALDH16A1,GSTZ1,NQO2
Vasopressin regulates renal water homeostasis via Aquaporins	0.958	0.0465	NaN	PRKACA,PRKACB
Regulation of mitotic cell cycle	0.956	0.0341	NaN	PSMA6,PSMB2,PSMD10
Abacavir ADME	0.948	0.111	NaN	NT5C2
Interleukin-1 processing	0.948	0.111	NaN	CASP1
RHO GTPases Activate Rhotekin and Rhophilins	0.948	0.111	NaN	RHOB
Interleukin-9 signaling	0.948	0.111	NaN	STAT5B
Prednisone ADME	0.948	0.111	NaN	ALB
Sucrose Degradation V (Mammalian)	0.948	0.111	NaN	ALDOA
Salvage Pathways of Pyrimidine Deoxyribonucleotides	0.948	0.111	NaN	CDA
Folate Transformations I	0.948	0.111	NaN	SHMT2
PI3K Cascade	0.941	0.0455	NaN	GRB2,PIK3R1
Arachidonic acid metabolism	0.925	0.0444	NaN	MAPKAPK2,PON2
GPER1 signaling	0.925	0.0444	NaN	PRKACA,PRKACB
Ceramide Signaling	0.923	0.033	NaN	PIK3CD,PIK3R1,RAP1B
Crosstalk between Dendritic Cells and Natural Killer Cells	0.923	0.033	NaN	HLA-B,HLA-E,ITGAL
Degradation of beta-catenin by the destruction complex	0.913	0.0326	NaN	PSMA6,PSMB2,PSMD10
IL-23 Signaling Pathway	0.909	0.0435	NaN	PIK3CD,PIK3R1
Neurotransmitter clearance	0.905	0.1	NaN	COMT
Citrulline Biosynthesis	0.905	0.1	NaN	ARG1
Ketolysis	0.905	0.1	NaN	ACAT2
G alpha (z) signalling events	0.879	0.0417	NaN	PRKCA,PRKCD
IL-1 Signaling	0.873	0.0312	NaN	GNAQ,PRKACA,PRKACB
Signaling by Leptin	0.866	0.0909	NaN	STAT5B
RHO GTPases activate KTN1	0.866	0.0909	NaN	RHOG
Phenylalanine and tyrosine metabolism	0.866	0.0909	NaN	GSTZ1
Ketogenesis	0.866	0.0909	NaN	ACAT2
GDP-glucose Biosynthesis	0.866	0.0909	NaN	HK2
Glycine Betaine Degradation	0.866	0.0909	NaN	SHMT2
Signaling by FGFR1	0.85	0.04	NaN	GRB2,PIK3R1
MYC Mediated Apoptosis Signaling	0.85	0.04	NaN	PRKACA,PRKACB
S Phase	0.835	0.03	NaN	PSMA6,PSMB2,PSMD10
GP1b-IX-V activation signalling	0.831	0.0833	NaN	PIK3R1
Tryptophan catabolism	0.831	0.0833	NaN	KYNU
Glucose and Glucose-1-phosphate Degradation	0.831	0.0833	NaN	HK2
γ-glutamyl Cycle	0.831	0.0833	NaN	GCLM
Beta-catenin independent WNT signaling	0.817	0.0294	NaN	AGO1,ARRB2,PRKCA
COPI-mediated anterograde transport	0.817	0.0294	NaN	ACTR10,ARF4,CD59
Mitotic Prophase	0.808	0.0291	NaN	NEK9,NUP210,PRKCA
DNA Replication Pre-Initiation	0.8	0.0288	NaN	PSMA6,PSMB2,PSMD10
Apoptosis Signaling	0.8	0.0288	NaN	CAPN5,PRKCA,RAP1B
Metabolism of folate and pterines	0.799	0.0769	NaN	SHMT2
Cytosolic iron-sulfur cluster assembly	0.799	0.0769	NaN	CIAO1
Dissolution of Fibrin Clot	0.799	0.0769	NaN	SERPINF2
Advanced glycosylation endproduct receptor signaling	0.799	0.0769	NaN	LGALS3
Mitochondrial calcium ion transport	0.799	0.0769	NaN	MCU
Processing of SMDT1	0.799	0.0769	NaN	MCU
NAD biosynthesis II (from tryptophan)	0.799	0.0769	NaN	KYNU
Guanosine Nucleotides Degradation III	0.799	0.0769	NaN	NT5C2
UDP-N-acetyl-D-galactosamine Biosynthesis II	0.799	0.0769	NaN	HK2
Phototransduction Pathway	0.797	0.037	NaN	PRKACA,PRKACB
Lymphotoxin β Receptor Signaling	0.785	0.0364	NaN	PIK3CD,PIK3R1
PPAR Signaling	0.774	0.028	NaN	GRB2,RAP1B,STAT5B
Folate Signaling Pathway	0.773	0.0357	NaN	FOLR3,SHMT2
Aspirin ADME	0.77	0.0714	NaN	ALB
Acyl-CoA Hydrolysis	0.77	0.0714	NaN	MBLAC2
Urate Biosynthesis/Inosine 5'-phosphate Degradation	0.77	0.0714	NaN	NT5C2
Mevalonate Pathway I	0.77	0.0714	NaN	ACAT2
Colanic Acid Building Blocks Biosynthesis	0.77	0.0714	NaN	UGP2
Synthesis of Prostaglandins (PG) and Thromboxanes (TX)	0.743	0.0667	NaN	PRXL2B
Platelet Adhesion to exposed collagen	0.743	0.0667	NaN	FCER1G
Fatty Acid Activation	0.743	0.0667	NaN	ACSF2
Signaling by ERBB4	0.738	0.0339	NaN	GRB2,PIK3R1
Antioxidant Action of Vitamin C	0.719	0.0263	NaN	GLRX,PLCD1,STAT5B
Prolactin receptor signaling	0.718	0.0625	NaN	STAT5B
Caspase activation via Death Receptors in the presence of ligand	0.718	0.0625	NaN	CD14
Signal regulatory protein family interactions	0.718	0.0625	NaN	GRB2
Chondroitin Sulfate Degradation (Metazoa)	0.718	0.0625	NaN	HEXB
Glutaryl-CoA Degradation	0.718	0.0625	NaN	ACAT2
D-myo-inositol (1,4,5)-trisphosphate Degradation	0.718	0.0625	NaN	INPP5D
Adenosine Nucleotides Degradation II	0.718	0.0625	NaN	NT5C2
Assembly of collagen fibrils and other multimeric structures	0.716	0.0328	NaN	CTSL,CTSS
Semaphorin Signaling in Neurons	0.716	0.0328	NaN	RHOB,RHOG
CDK5 Signaling	0.711	0.0261	NaN	PRKACA,PRKACB,RAP1B
Transcriptional Regulation by MECP2	0.694	0.0317	NaN	AGO1,PRKACA
Isoleucine Degradation I	0.694	0.0588	NaN	ACAT2
1D-myo-inositol Hexakisphosphate Biosynthesis II (Mammalian)	0.694	0.0588	NaN	INPP5D
Dermatan Sulfate Degradation (Metazoa)	0.694	0.0588	NaN	HEXB
Semaphorin interactions	0.684	0.0312	NaN	PLXNC1,RHOB
Synthesis of DNA	0.682	0.0252	NaN	PSMA6,PSMB2,PSMD10
RAB geranylgeranylation	0.674	0.0308	NaN	RAB32,RAB8B
Metabolism of Angiotensinogen to Angiotensins	0.672	0.0556	NaN	CPB2
Superpathway of Geranylgeranyldiphosphate Biosynthesis I (via Mevalonate)	0.672	0.0556	NaN	ACAT2
Degradation of the extracellular matrix	0.664	0.0303	NaN	CTSL,CTSS
Role of PI3K/AKT Signaling in the Pathogenesis of Influenza	0.664	0.0303	NaN	PIK3CD,PIK3R1
WNT/Ca+ pathway	0.664	0.0303	NaN	PLCD1,PRKCA
IL-17A Signaling in Airway Cells	0.655	0.0299	NaN	PIK3CD,PIK3R1
RHO GTPases activate CIT	0.651	0.0526	NaN	RHOB
RHO GTPases Activate ROCKs	0.651	0.0526	NaN	RHOB
NFE2L2 regulating anti-oxidant/detoxification enzymes	0.651	0.0526	NaN	GCLM
γ-linolenate Biosynthesis II (Animals)	0.651	0.0526	NaN	ACSF2
Purine Nucleotides Degradation II (Aerobic)	0.651	0.0526	NaN	NT5C2
Mitochondrial L-carnitine Shuttle Pathway	0.651	0.0526	NaN	ACSF2
Remodeling of Epithelial Adherens Junctions	0.645	0.0294	NaN	ARPC1B,ARPC4
Pancreatic Adenocarcinoma Signaling	0.634	0.0238	NaN	GRB2,PIK3CD,PIK3R1
Gαs Signaling	0.634	0.0238	NaN	GNAQ,PRKACA,PRKACB
Signaling by Hippo	0.632	0.05	NaN	YWHAE
Inflammasome pathway	0.632	0.05	NaN	CASP1
ISG15 antiviral mechanism	0.618	0.0282	NaN	ISG15,NUP210
Regulation of TLR by endogenous ligand	0.613	0.0476	NaN	CD14
Ephrin B Signaling	0.609	0.0278	NaN	GNAQ,VAV1
Mitotic G1 phase and G1/S transition	0.602	0.0229	NaN	PSMA6,PSMB2,PSMD10
Signaling by FGFR2	0.601	0.0274	NaN	GRB2,PIK3R1
Interconversion of nucleotide di- and triphosphates	0.596	0.0455	NaN	GLRX
trans-Golgi Network Vesicle Budding	0.592	0.027	NaN	PICALM,SNAP23
Regulation of the Epithelial-Mesenchymal Transition Pathway	0.59	0.0205	NaN	GRB2,PIK3CD,PIK3R1,RAP1B
Metabolism of porphyrins	0.579	0.0435	NaN	ALB
Nephrin family interactions	0.579	0.0435	NaN	PIK3R1
TCA Cycle II (Eukaryotic)	0.579	0.0435	NaN	SDHC
Histidine Degradation VI	0.579	0.0435	NaN	MICAL1
Vitamin-C Transport	0.579	0.0435	NaN	GLRX
SUMOylation of DNA damage response and repair proteins	0.576	0.0263	NaN	CETN2,NUP210
Hypoxia Signaling in the Cardiovascular System	0.576	0.0263	NaN	UBE2D3,UBE2L3
Mitochondrial Fatty Acid Beta-Oxidation	0.564	0.0417	NaN	MMUT
Regulation of RUNX1 Expression and Activity	0.564	0.0417	NaN	AGO1
Glycogen metabolism	0.564	0.0417	NaN	UGP2
Growth hormone receptor signaling	0.564	0.0417	NaN	STAT5B
IL-22 Signaling	0.564	0.0417	NaN	STAT5B
The Visual Cycle	0.564	0.0417	NaN	RDH14
White Adipose Tissue Browning Pathway	0.561	0.0217	NaN	FCER1G,PRKACA,PRKACB
DDX58/IFIH1-mediated induction of interferon-alpha/beta	0.553	0.0253	NaN	ISG15,UBE2D3
Cholesterol biosynthesis	0.549	0.04	NaN	ACAT2
Ethanol Degradation IV	0.549	0.04	NaN	ACSS1
Coronavirus Pathogenesis Pathway	0.547	0.0196	NaN	CASP1,CCDC22,CTSL,RPS21
G alpha (12/13) signalling events	0.545	0.025	NaN	RHOB,VAV1
Hereditary Breast Cancer Signaling	0.539	0.0211	NaN	PIK3CD,PIK3R1,RAP1B
Signaling by BMP	0.534	0.0385	NaN	FSTL1
Interleukin-20 family signaling	0.534	0.0385	NaN	STAT5B
D-myo-inositol (1,4,5)-Trisphosphate Biosynthesis	0.534	0.0385	NaN	PLCD1
Syndecan interactions	0.521	0.037	NaN	PRKCA
Pyroptosis	0.521	0.037	NaN	CASP1
Fatty acyl-CoA biosynthesis	0.521	0.037	NaN	HACD4
NAD Salvage Pathway II	0.521	0.037	NaN	NT5C2
Tryptophan Degradation X (Mammalian, via Tryptamine)	0.521	0.037	NaN	RDH14
Activation of NMDA receptors and postsynaptic events	0.516	0.0238	NaN	PRKACA,PRKACB
Role of MAPK Signaling in the Pathogenesis of Influenza	0.516	0.0238	NaN	PRKCA,RAP1B
MTOR signalling	0.507	0.0357	NaN	LAMTOR3
Signaling by ALK	0.507	0.0357	NaN	PIK3R1
Glutathione Redox Reactions I	0.507	0.0357	NaN	GSTZ1
Oxidative Stress Induced Senescence	0.503	0.0233	NaN	AGO1,MAPKAPK2
Role of Hypercytokinemia/hyperchemokinemia in the Pathogenesis of Influenza	0.503	0.0233	NaN	CASP1,ISG15
Cellular Effects of Sildenafil (Viagra)	0.498	0.02	NaN	PLCD1,PRKACA,PRKACB
Sphingolipid metabolism	0.496	0.023	NaN	HEXB,PSAP
Superpathway of Cholesterol Biosynthesis	0.495	0.0345	NaN	ACAT2
Factors Promoting Cardiogenesis in Vertebrates	0.483	0.0196	NaN	PLCD1,PRKCA,PRKCD
Protein ubiquitination	0.483	0.0333	NaN	UBE2L3
Nucleotide catabolism	0.483	0.0333	NaN	NT5C2
Calcium Signaling	0.48	0.0182	NaN	MCU,PRKACA,PRKACB,RAP1B
Toll-like Receptor Cascades	0.471	0.0323	NaN	CD14
Asparagine N-linked glycosylation	0.471	0.0323	NaN	FCSK
Endosomal Sorting Complex Required For Transport (ESCRT)	0.471	0.0323	NaN	VPS36
MyD88 dependent cascade initiated on endosome	0.471	0.0323	NaN	CD14
Methylglyoxal Degradation III	0.471	0.0323	NaN	PRXL2B
RANK Signaling in Osteoclasts	0.471	0.022	NaN	PIK3CD,PIK3R1
NER (Nucleotide Excision Repair, Enhanced Pathway)	0.471	0.022	NaN	CETN2,COPS7A
Toll Like Receptor 3 (TLR3) Cascade	0.46	0.0312	NaN	UBE2D3
Glutamate binding, activation of AMPA receptors and synaptic plasticity	0.46	0.0312	NaN	PRKCA
RIPK1-mediated regulated necrosis	0.46	0.0312	NaN	UBE2L3
Dopamine Degradation	0.46	0.0312	NaN	COMT
Aryl Hydrocarbon Receptor Signaling	0.456	0.0189	NaN	ALDH16A1,GSTZ1,NQO2
EPH-Ephrin signaling	0.453	0.0213	NaN	ARPC1B,ARPC4
Activation of Matrix Metalloproteinases	0.45	0.0303	NaN	KLKB1
Signal amplification	0.45	0.0303	NaN	GNAQ
MAPK targets/ Nuclear events mediated by MAP kinases	0.45	0.0303	NaN	MAPKAPK2
HEY1 Signaling Pathway	0.447	0.0186	NaN	GRB2,PIK3CD,PIK3R1
Gene Silencing by RNA	0.447	0.0211	NaN	AGO1,NUP210
Small Cell Lung Cancer Signaling	0.441	0.0208	NaN	PIK3CD,PIK3R1
TGF-β Signaling	0.441	0.0208	NaN	GRB2,RAP1B
Oncogene Induced Senescence	0.439	0.0294	NaN	AGO1
SUMOylation of SUMOylation proteins	0.439	0.0294	NaN	NUP210
Fatty Acid β-oxidation I	0.439	0.0294	NaN	ACSF2
NUR77 Signaling in T Lymphocytes	0.436	0.0156	NaN	B2M,FCER1G,HLA-B,HLA-DMB,HLA-DPB1,HLA-E,PRKCA,PRKCD
Nucleotide Excision Repair	0.435	0.0206	NaN	CETN2,COPS7A
Salvage Pathways of Pyrimidine Ribonucleotides	0.435	0.0206	NaN	CDA,PRKCD
Transcriptional Regulatory Network in Embryonic Stem Cells	0.434	0.0183	NaN	PIK3CD,PIK3R1,RAP1B
p53 Signaling	0.43	0.0204	NaN	PIK3CD,PIK3R1
Transcriptional Regulation by NPAS4	0.429	0.0286	NaN	AGO1
Ethanol Degradation II	0.429	0.0286	NaN	ACSS1
Hematopoiesis from Pluripotent Stem Cells	0.423	0.0157	NaN	FCER1G,IGHG1,IGHG4,IGHM,IGKC,IGLC7,JCHAIN
MIF-mediated Glucocorticoid Regulation	0.42	0.0278	NaN	CD14
Interferon Signaling	0.42	0.0278	NaN	ISG15
p75 NTR receptor-mediated signalling	0.419	0.02	NaN	VAV1,YWHAE
Noradrenaline and Adrenaline Degradation	0.411	0.027	NaN	COMT
Sumoylation Pathway	0.403	0.0194	NaN	RHOB,RHOG
SUMOylation of ubiquitinylation proteins	0.402	0.0263	NaN	NUP210
Glutathione-mediated Detoxification	0.402	0.0263	NaN	GSTZ1
G alpha (q) signalling events	0.394	0.0172	NaN	GNAQ,GRK2,PIK3R1
MAP kinase activation	0.393	0.0256	NaN	MAPKAPK2
tRNA Charging	0.393	0.0256	NaN	WARS1
Superpathway of Methionine Degradation	0.393	0.0256	NaN	MMUT
Extracellular matrix organization	0.388	0.0189	NaN	FMOD,ITGAX
Transcriptional Regulation by VENTX	0.385	0.025	NaN	AGO1
Selenoamino acid metabolism	0.383	0.0187	NaN	PAPSS2,RPS21
Gamma carboxylation, hypusine formation and arylsulfatase activation	0.376	0.0244	NaN	FN3KRP
MyD88:MAL(TIRAP) cascade initiated on plasma membrane	0.369	0.0238	NaN	CD14
Formation of WDR5-containing histone-modifying complexes	0.369	0.0238	NaN	DR1
Acetone Degradation I (to Methylglyoxal)	0.369	0.0238	NaN	PRXL2B
Sleep REM Signaling Pathway	0.365	0.018	NaN	PRKACA,PRKACB
Retinoate Biosynthesis I	0.361	0.0233	NaN	RDH14
Signaling by Retinoic Acid	0.354	0.0227	NaN	RDH14
TP53 Regulates Transcription of Cell Death Genes	0.354	0.0227	NaN	CASP1
MIF Regulation of Innate Immunity	0.354	0.0227	NaN	CD14
Major pathway of rRNA processing in the nucleolus and cytosol	0.351	0.0161	NaN	NOL6,RPS21,WDR3
IL-17 Signaling	0.347	0.016	NaN	PIK3CD,PIK3R1,RAP1B
SUMOylation of DNA replication proteins	0.346	0.0222	NaN	NUP210
Interleukin-10 signaling	0.346	0.0222	NaN	ICAM1
Coronavirus Replication Pathway	0.346	0.0222	NaN	CTSL
Granulocyte Adhesion and Diapedesis	0.341	0.0159	NaN	C5,ICAM1,MSN
Cytosolic sensors of pathogen-associated DNA	0.339	0.0217	NaN	TRIM21
SUMOylation of RNA binding proteins	0.339	0.0217	NaN	NUP210
tRNA Splicing	0.339	0.0217	NaN	PDE12
DNA damage-induced 14-3-3σ Signaling	0.339	0.0217	NaN	CASP1
iNOS Signaling	0.333	0.0213	NaN	CD14
XBP1(S) activates chaperone genes	0.326	0.0208	NaN	HDGF
DNA Damage Bypass	0.326	0.0208	NaN	ISG15
Retinol Biosynthesis	0.326	0.0208	NaN	RDH14
Apelin Muscle Signaling Pathway	0.326	0.0208	NaN	GNAQ
Hepatic Fibrosis / Hepatic Stellate Cell Activation	0.325	0.0155	NaN	CD14,ICAM1,IGFBP4
T Cell Exhaustion Signaling Pathway	0.324	0.0141	NaN	FCER1G,HLA-B,HLA-DMB,HLA-DPB1,HLA-E,PIK3CD,PIK3R1,RAP1B
Eukaryotic Translation Initiation	0.319	0.0164	NaN	EIF2B4,RPS21
Assembly of RNA Polymerase II Complex	0.314	0.02	NaN	DR1
TCF dependent signaling in response to WNT	0.31	0.0151	NaN	PSMA6,PSMB2,PSMD10
Transcriptional regulation by RUNX2	0.308	0.0196	NaN	LGALS3
Cell Cycle: G2/M DNA Damage Checkpoint Regulation	0.308	0.0196	NaN	YWHAE
ID1 Signaling Pathway	0.304	0.0149	NaN	PIK3CD,PIK3R1,RAP1B
Apoptotic execution phase	0.302	0.0192	NaN	PRKCD
CDX Gastrointestinal Cancer Signaling Pathway	0.301	0.0149	NaN	CYBB,PIK3CD,PIK3R1
Intra-Golgi and retrograde Golgi-to-ER traffic	0.298	0.0148	NaN	ACTR10,ARF4,SNAP29
Intrinsic Pathway for Apoptosis	0.285	0.0182	NaN	YWHAE
Metabolism of non-coding RNA	0.285	0.0182	NaN	NUP210
HSP90 chaperone cycle for steroid hormone receptors in the presence of ligand	0.285	0.0182	NaN	ACTR10
Deadenylation-dependent mRNA decay	0.285	0.0182	NaN	SKIC2
Sensory processing of sound by outer hair cells of the cochlea	0.285	0.0182	NaN	MSN
GABA Receptor Signaling	0.282	0.0152	NaN	GNAQ,UBQLN1
CSDE1 Signaling Pathway	0.28	0.0179	NaN	AGO1
NLR signaling pathways	0.28	0.0179	NaN	CASP1
SUMOylation of chromatin organization proteins	0.28	0.0179	NaN	NUP210
Oxidative Ethanol Degradation III	0.28	0.0179	NaN	ACSS1
Agranulocyte Adhesion and Diapedesis	0.279	0.0143	NaN	C5,ICAM1,MSN
RUNX1 regulates megakaryocyte differentiation and platelet function	0.269	0.0172	NaN	AGO1
Polyamine Regulation in Colon Cancer	0.265	0.0169	NaN	ARG1
GABAergic Receptor Signaling Pathway (Enhanced)	0.26	0.0144	NaN	PRKACA,PRKACB
RHO GTPases Activate Formins	0.26	0.0144	NaN	FMNL3,RHOB
Visual phototransduction	0.26	0.0167	NaN	PRKCA
Collagen degradation	0.255	0.0164	NaN	CTSL
NCAM signaling for neurite out-growth	0.255	0.0164	NaN	GRB2
UFMylation Signaling Pathway	0.25	0.0161	NaN	UFC1
Role of JAK2 in Hormone-like Cytokine Signaling	0.25	0.0161	NaN	STAT5B
Peroxisomal protein import	0.246	0.0159	NaN	UBE2D3
G alpha (s) signalling events	0.242	0.0138	NaN	ARRB2,GRK2
Mitochondrial protein import	0.242	0.0156	NaN	TIMM10
NAFLD Signaling Pathway	0.24	0.0133	NaN	CASP1,PIK3CD,PIK3R1
Macroautophagy	0.237	0.0154	NaN	LAMTOR3
Activation of IRF by Cytosolic Pattern Recognition Receptors	0.237	0.0154	NaN	ISG15
Pyridoxal 5'-phosphate Salvage Pathway	0.237	0.0154	NaN	PRKCD
Dilated Cardiomyopathy Signaling Pathway	0.228	0.0133	NaN	PRKACA,PRKACB
NAD Signaling Pathway	0.226	0.0132	NaN	PIK3CD,PIK3R1
Sensory processing of sound by inner hair cells of the cochlea	0.221	0.0145	NaN	MSN
Agrin Interactions at Neuromuscular Junction	0.221	0.0145	NaN	RAP1B
Phospholipases	0.221	0.0145	NaN	PLCD1
Extra-nuclear estrogen signaling	0.207	0.0137	NaN	PIK3R1
Amyloid fiber formation	0.207	0.0137	NaN	B2M
Neurovascular Coupling Signaling Pathway	0	0.0129	NaN	GNAQ,PRKACA,PRKACB
Wound Healing Signaling Pathway	0	0.0119	NaN	GRB2,PRKCA,RAP1B
Immunogenic Cell Death Signaling Pathway	0	0.0111	NaN	CASP1
Role of Chondrocytes in Rheumatoid Arthritis Signaling Pathway	0	0.00709	NaN	CASP1
Ribonucleotide Reductase Signaling Pathway	0	0.0117	NaN	PIK3CD,PIK3R1
NOD1/2 Signaling Pathway	0	0.0106	NaN	CASP1,MAPKAPK2
NFKBIE Signaling Pathway	0	0.00445	NaN	FCER1G,PPP6R1
Potassium Channels	0	0.00971	NaN	KCNAB2
Eukaryotic Translation Elongation	0	0.0105	NaN	RPS21
SRP-dependent cotranslational protein targeting to membrane	0	0.0087	NaN	RPS21
Pre-NOTCH Expression and Processing	0	0.0132	NaN	AGO1
Signaling by NOTCH1	0	0.0128	NaN	ARRB2
Mitotic Metaphase and Anaphase	0	0.0128	NaN	PSMA6,PSMB2,PSMD10
Class A/1 (Rhodopsin-like receptors)	0	0.00946	NaN	C3,C5,PSAP
L1CAM interactions	0	0.008	NaN	MSN
Transcriptional regulation of white adipocyte differentiation	0	0.0119	NaN	ADIRF
Regulation of lipid metabolism by PPARalpha	0	0.0084	NaN	APOA2
Transport of inorganic cations/anions and amino acids/oligopeptides	0	0.00962	NaN	SLC1A5
O-linked glycosylation	0	0.00901	NaN	CFP
Cardiac conduction	0	0.00769	NaN	PRKACA
Processing of Capped Intron-Containing Pre-mRNA	0	0.00348	NaN	NUP210
Eukaryotic Translation Termination	0	0.0106	NaN	RPS21
ESR-mediated signaling	0	0.00847	NaN	AGO1
Nonsense-Mediated Decay (NMD)	0	0.00855	NaN	RPS21
Response of EIF2AK4 (GCN2) to amino acid deficiency	0	0.00971	NaN	RPS21
Tight Junction Signaling	0	0.0111	NaN	PRKACA,PRKACB
Role of PKR in Interferon Induction and Antiviral Response	0	0.00735	NaN	CASP1
CCR5 Signaling in Macrophages	0	0.00802	NaN	FCER1G,GNAQ,PRKCA,PRKCD
Cytotoxic T Lymphocyte-mediated Apoptosis of Target Cells	0	0.00941	NaN	B2M,FCER1G,HLA-B,HLA-E
Airway Pathology in Chronic Obstructive Pulmonary Disease	0	0.00847	NaN	C8G
T Helper Cell Differentiation	0	0.00849	NaN	FCER1G,HLA-B,HLA-DMB,HLA-DPB1
Lipid Antigen Presentation by CD1	0	0.00723	NaN	B2M,FCER1G,PSAP
Type I Diabetes Mellitus Signaling	0	0.00982	NaN	FCER1G,HLA-B,HLA-DMB,HLA-DPB1,HLA-E
Bladder Cancer Signaling	0	0.00862	NaN	RAP1B
Graft-versus-Host Disease Signaling	0	0.0112	NaN	FCER1G,HLA-B,HLA-DMB,HLA-DPB1,HLA-E
Role of Osteoblasts, Osteoclasts and Chondrocytes in Rheumatoid Arthritis	0	0.00877	NaN	PIK3CD,PIK3R1
Antiproliferative Role of TOB in T Cell Signaling	0	0.00235	NaN	FCER1G
OX40 Signaling Pathway	0	0.0126	NaN	B2M,FCER1G,HLA-B,HLA-DMB,HLA-DPB1,HLA-E
IL-17A Signaling in Fibroblasts	0	0.0115	NaN	PRKCA
Role of JAK family kinases in IL-6-type Cytokine Signaling	0	0.0127	NaN	STAT5B
STAT3 Pathway	0	0.00741	NaN	RAP1B
Adipogenesis pathway	0	0.00719	NaN	STAT5B
HIPPO signaling	0	0.0115	NaN	YWHAE
Toll-like Receptor Signaling	0	0.0128	NaN	CD14
WNT/β-catenin Signaling	0	0.00575	NaN	GNAQ
p38 MAPK Signaling	0	0.00833	NaN	MAPKAPK2
Gustation Pathway	0	0.0099	NaN	PRKACA,PRKACB
Osteoarthritis Pathway	0	0.0127	NaN	CASP1,ITGAL,ITGAX
Th17 Activation Pathway	0	0.00207	NaN	FCER1G
BEX2 Signaling Pathway	0	0.0122	NaN	PLXNC1
Regulation of the Epithelial Mesenchymal Transition in Development Pathway	0	0.0115	NaN	S100A4

## Sheet: Ups reg
© 2000-2024 QIAGEN. All rights reserved.
Upstream Regulator	Expr Fold Change	Molecule Type	Predicted Activation State	Activation z-score	Flags	p-value of overlap	Target Molecules in Dataset	Mechanistic Network
lipopolysaccharide		chemical drug	Activated	5.107	bias	2.39e-21	ALB,ALDOA,AMPD3,APOC1,APOC2,ARG1,ARPC1B,ASS1,B2M,C3,C5,CASP1,CD14,CD59,CFB,CFH,CFP,COPS7A,CORO1A,CPB2,CTSL,CTSS,CYBB,CYP27A1,DDT,DR1,ENO1,FCER1G,FCGR3A/FCGR3B,FCSK,FSTL1,GAPDH,GBP1,GCLM,GLRX,GPC4,GRB2,HACD4,HCLS1,HDGF,HK2,HLA-DMB,HP,ICAM1,IGFBP4,IGHG1,IGHM,IGKC,INPP5D,ISG15,ITGAL,ITGAX,ITIH2,JCHAIN,KCNAB2,KYNU,LAP3,LASP1,LGALS3,MAP1S,MCTS1,MSN,NDUFS6,NDUFV2,OPA1,PAPSS2,PGK1,PIK3CD,PIK3R1,PRKACA,P…	158 (21)
methylprednisolone		chemical drug		-1.988		1.01e-16	AGO1,AKR1D1,ARG1,ASS1,ATP5IF1,B2M,BAIAP2,C9,COMT,CTSS,CYBB,FSTL1,GATM,GCLM,IGFALS,IGHG1,IGHG4,IGHM,IGHV3-15,IGHV3-7,IGHV4-39,IGKC,IGKV1-16,IGKV1-17,IGKV1-27,IGKV2-30,IGLC7,IGLV1-51,IGLV3-10,IGLV3-19,IGLV7-46,INPP5D,KCNAB2,KLKB1,PIK3CD,PIK3R1,PRKACA,SNAP23,TACSTD2
TGFB1	1.391	growth factor	Activated	2.65	bias	1.19e-10	ACSS1,ALB,ALDOA,APOC2,ARF4,ARG1,ASS1,B2M,C3,C5,CAB39,CASP1,CD14,CD59,CFB,CFH,CFI,CORO1C,COTL1,CPQ,CTSL,CTSS,CYBB,ENO1,F12,F5,FCER1G,FCGR3A/FCGR3B,GATM,GBP1,HDGF,HEXB,HK2,ICAM1,IGFBP2,IGFBP4,IGHM,INPP5D,ISG15,ITGAL,ITGAX,LASP1,LGALS3,MAPKAPK2,MSN,PFDN1,PGK1,PIK3CD,PLXNC1,PRKCA,PRPS1,RAB5IF,RHOB,RNH1,S100A4,SERPINF2,SHMT2,SPPL2A,STAT5B,TAGLN2,YWHAE	144 (20)
Immunoglobulin		complex		1.45		2.01e-10	ALDOA,APOC1,ARG1,B2M,C3,C6,C7,CASP1,CD14,CFP,COX6B1,CTSS,DBI,ENO1,FCER1G,FCGR3A/FCGR3B,GBP1,HEXB,HK2,HLA-B,HLA-E,ICAM1,IGFBP4,INPP5D,ISG15,ITGAX,JCHAIN,LAP3,LGALS3,NCEH1,NDUFS6,PDPR,PGK1,PICALM,PIK3R1,PRPS1,RNF213,SAMD9,SDHC,SOD1,TALDO1,UGP2	137 (19)
MAPT		other				2.19e-10	ALB,ALDOA,ARF4,C3,CD14,CORO1A,CTSS,CYBB,DBI,ENO1,FCGR3A/FCGR3B,GAPDH,HEXB,HLA-E,ICAM1,IGFBP2,ISG15,ITGAX,LMBRD1,MSN,MYO5A,NDUFS6,NDUFV2,PGK1,RNF213,SERPINF2,SLC1A5,SOD1,TRIM21,YWHAE	147 (22)
UQCC3		other				2.31e-10	ALDOA,ATP6V1C1,ATP6V1D,COX5B,COX6B1,COX7A2L,ENO1,GAPDH,HK2,NDUFA11,NDUFB6,NDUFS6,NDUFV2,PGK1,SDHC	91 (7)
GRN	1.868	growth factor		-1.745	bias	4.52e-10	APOC1,B2M,C3,CD14,CTSS,GRN,HEXB,HLA-B,ICAM1,INPP5D,ITGAX,LGALS3,MMUT,NCEH1,PICALM,PIK3R1,RHOB	101 (14)
IL4		cytokine	Activated	4.031	bias	5.84e-10	ANO1,ARG1,ASS1,C3,CD14,CTSL,CYBB,FAM162A,FCER1G,FCGR3A/FCGR3B,GATM,GBP1,HCLS1,HK2,HLA-DMB,HP,ICAM1,IGFBP4,IGHG1,IGHG4,ISG15,ITGAL,ITGAX,JCHAIN,KCNAB2,LACTB,LAP3,LGALS3,MAPKAPK2,PGK1,PIK3R1,PLCD1,PRKCA,PRKCD,PSMA6,PTPN7,RNF213,SAMD9,SDF2L1,SLPI,SNX8,STAT5B,TACSTD2,TRIM21	122 (18)
dexamethasone		chemical drug		0.159		7.7e-10	ALB,AMPD3,ANO1,APOA2,ARRB2,ATP6V1C1,B2M,C3,C5,C8A,CASP1,CD59,CFB,CPB2,CTSL,CYBB,CYP27A1,DDX19A,ENO1,ERLIN1,F5,FCER1G,FSTL1,GAPDH,GBP1,GCLM,GNAQ,GRN,HK2,HLA-DMB,HLA-DPB1,HP,HPCAL1,ICAM1,IGFALS,IGFBP2,IGFBP4,IGHM,IGKC,ISG15,ITPRIP,LAP3,LGALS3,MMUT,NDUFB6,NDUFV2,PGD,PGK1,PIK3CD,PIK3R1,PLCD1,PRKCA,PSAP,RCN2,RGS10,RNASEL,S100A4,SAMD9,SDHC,SLPI,SOD1,STK10,UGP2,WARS1,WDR1	153 (20)
TO-901317		chemical reagent		1.476	bias	6.21e-09	ALB,APOC1,APOC2,ASS1,C3,C5,C9,CASP1,CD5L,CFH,COMT,ENO1,HK2,HP,IGFBP4,LGALS3,PSMB2	143 (20)
methotrexate		chemical drug		1.109		1.21e-08	ALB,ALDOA,ASS1,C3,C5,C6,C7,C8A,CFB,CFH,CFI,CTSS,GAPDH,ICAM1,MAPKAPK2,SOD1,STAT5B	111 (14)
CEBPA		transcription regulator	Activated	2.123	bias	1.69e-08	ALB,APOC3,ARG1,ASS1,C3,CD14,CPB2,GAPDH,GBP1,GLRX,HLA-B,HP,ICAM1,IGFBP4,ISG15,ITGAL,ITGAX,JCHAIN,MAPKAPK2,PGD,PIK3CD,PPIF,SOD1	133 (17)
metribolone		chemical reagent	Activated	3.995	bias	1.91e-08	AKR1D1,ALDOA,ARG1,ATP6V1C1,ATP6V1D,B2M,BCAP29,CAPN5,COX5B,COX6B1,COX7A2L,DBI,ENO1,GAPDH,HK2,INPP4B,NDUFV2,NQO2,PGK1,PRKACB,PRKCD,PRPS1,SLC1A5,TIMM10	114 (16)
filgrastim		biologic drug		-0.062		2.31e-08	ATP6V1C1,B2M,CD59,CYBB,CYP27A1,ENO1,ERLIN1,F5,FCER1G,GAPDH,GBP1,HLA-DMB,HLA-DPB1,HP,IGKC,ISG15,LAP3,LGALS3,NDUFB6,NDUFV2,PGD,S100A4
IRF4		transcription regulator		-1.202		3.9e-08	ARG1,B2M,CTSS,DBI,FSTL1,GBP1,GRB2,INPP4B,INPP5D,ISG15,ITGAL,PRKCA,RHOB,SH3KBP1,TRIM21	81 (9)
SKIC2	1.724	enzyme	Inhibited	-2.828	bias	5.72e-08	ALDOA,ENO1,GAPDH,GLRX,HK2,PGK1,SHMT2,SLC1A5
IRF2		transcription regulator		0.649	bias	1.13e-07	ARG1,B2M,CASP1,CD14,CFB,CTSS,GBP1,HK2,HLA-B,ISG15,TMEM256,TRIM21	118 (17)
IFNG		cytokine	Activated	3.569	bias	1.15e-07	ACSS1,ARG1,ASS1,B2M,C3,CASP1,CD14,CD5L,CFB,CFH,CFP,CORO1A,CTSS,CYBB,CYP27A1,ENO1,FCER1G,FCGR3A/FCGR3B,GBP1,GRK2,HK2,HLA-B,HLA-DMB,HLA-E,HP,ICAM1,IGFBP4,IGHG1,IGHM,ISG15,ITGAL,ITGAX,KYNU,LGALS3,PRKCA,PRKCD,PSMA6,PSMB2,RHOB,SAMD9,SBF1,SLC1A5,SLPI,TRIM21,WARS1	129 (17)
PPARA		ligand-dependent nuclear receptor		-0.901		1.79e-07	ACAT2,APOA2,APOC2,APOC3,ARG1,ASS1,C3,C5,C6,C8A,C9,CFH,CFI,CTSL,CYBB,CYP27A1,DBI,DR1,GSTZ1,HLA-E,IGFBP2,TALDO1	139 (20)
SOD1	2.192	enzyme				2.92e-07	ASS1,B2M,CASP1,CD14,COMT,DCXR,GCLM,HDDC3,HLA-E,HPCAL1,ICAM1,ISG15,ITGAX,KCNAB2,PRKACA,SH3BGRL3,SOD1	123 (17)
IL2		cytokine	Activated	2.188	bias	3.03e-07	ALDOA,C3,CAPN5,CASP1,CD59,CFP,CTSL,CYP27A1,ENO1,FCER1G,FCGR3A/FCGR3B,GAPDH,GNAQ,GRN,HK2,ICAM1,IGFBP4,ISG15,MAPKAPK2,PGK1,PTPN7,RHOB,S100A4,SNAP23,STAT5B,UGP2,VAV1,WDR3	151 (24)
CPT1B		enzyme		-0.961	bias	3.47e-07	ACSS1,COX6B1,DBI,EXOC7,GRB2,HK2,INPP5D,NDUFB6,NDUFS6,NDUFV2,PIK3CD,PIK3R1,PRKACA,PRKACB
MYC		transcription regulator		1.861	bias	3.99e-07	ACSS1,ALB,ALDOA,APOC3,ARG1,ASS1,ATP5IF1,CASP1,CNBP,COX5B,COX6B1,COX7A2L,DBI,EIF2B4,ENO1,FCGR3A/FCGR3B,FMNL3,FMOD,FSTL1,GAPDH,GCLM,HK2,HLA-B,HLA-E,HP,ICAM1,IGLL1/IGLL5,ISG15,ITGAL,ITGAX,MSN,PGK1,PRKACB,PRKCA,RHOB,RNASEL,RPS21,SHMT2,SLC1A5,TAGLN2	123 (17)
D-glucose		chemical - endogenous mammalian	Activated	2.127	bias	4.66e-07	ACSS1,ALDOA,ANO1,APOC3,ARF4,ARG1,ASS1,C3,CASP1,CD59,CYBB,DBI,EIF2B4,ENO1,GAPDH,GRK2,GRN,HK2,HP,ICAM1,PGK1,PON2,PRKCD,S100A4,TACSTD2,TAGLN2,TALDO1,WARS1	140 (18)
IL5		cytokine	Activated	3.925	bias	5.09e-07	ALDOA,ASS1,ENO1,FAM162A,GCLM,ICAM1,IGHG1,IGHM,JCHAIN,KCNAB2,PPIF,RASGRP2,S100A4,SDF2L1,SLC1A5,SNAP23	53 (5)
NR3C1		ligand-dependent nuclear receptor		-0.792		5.22e-07	ACSF2,AKR1D1,APOA2,ARG1,ARRB2,B2M,COMT,CORO1C,CPB2,CYP27A1,DBI,FCER1G,GCLM,ICAM1,IGFALS,ISG15,MTCH2,NDUFV2,PGK1,PIK3CD,PIK3R1,PRKACB,PRKCD,PSMA6,RHOB,SDHC,SH3KBP1,WDR3,YWHAE	146 (17)
RICTOR		other		-1.273	bias	5.58e-07	ATP6V1C1,ATP6V1D,COX6B1,COX7A2L,HK2,ISG15,NDUFA11,NDUFB6,NDUFS6,NDUFV2,PRKCA,PSMA6,PSMB2,RPS21,SDHC,TRIM21	79 (4)
PCGEM1		other		1.424	bias	6.27e-07	ALDOA,ENO1,GAPDH,HK2,PGD,PGK1,TALDO1	86 (6)
sirolimus		chemical drug	Inhibited	-3.741	bias	7.47e-07	ARG1,ASS1,ATP6V1D,B2M,C3,CDA,CFB,COX6B1,DDT,ENO1,FCER1G,HK2,HLA-B,ICAM1,ISG15,LGALS3,PGK1,PIK3R1,PRKCA,PSMA6,RPS21,S100A4,SLC1A5,SNAP23,SOD1	151 (22)
TNF		cytokine	Activated	3.892	bias	8.58e-07	ALB,AMPD3,APOC2,ARF4,ARG1,ARHGAP18,ASS1,B2M,C3,C5,CASP1,CD14,CD59,CFB,COTL1,CTSL,CTSS,CYBB,CYP27A1,DBI,DDT,FCER1G,GBP1,GCLM,GRK2,GRN,HEXB,HK2,HLA-B,HLA-E,HP,ICAM1,IGFBP2,IGFBP4,IGKC,INPP5D,ISG15,ITGAL,ITGAX,KYNU,LGALS3,MYO9B,PIK3CD,PPIF,PRKCA,PRKCD,RAB32,RHOB,SAMD9,SLPI,SOD1,TALDO1,VAV1	144 (23)
KRAS	1.328	enzyme		-0.9		9.49e-07	ALDOA,AMPD3,ARG1,ARRB2,B2M,CASP1,CDA,CYBB,ENO1,FSTL1,GAPDH,GCLM,GRB2,GRN,HK2,HLA-DMB,ICAM1,IGFBP2,ISG15,LGALS3,MSN,NCEH1,NUP210,PLCD1,PRKCD,RHOB,RHOG,RNH1,S100A4,SH3BGRL,TACSTD2,TIMM10,VAV1	144 (21)
CD38		enzyme	Activated	2.939	bias	9.52e-07	ALDOA,ASS1,CYBB,FAM162A,ICAM1,IGHG1,JCHAIN,KCNAB2,LGALS3,RASGRP2,S100A4,SDF2L1
HNF4A		transcription regulator	Activated	2.308		1.24e-06	ABHD10,AGA,ALB,APOA2,APOC1,APOC2,APOC3,APOH,ARG1,ATP6V1D,B2M,BAZ1A,C3,C6,C8G,CETN2,CIAO1,CNBP,COASY,COPS7A,COX7A2L,CPB2,CYP27A1,DCAF11,ERLIN1,F12,F13B,FCSK,FN3KRP,GAPDH,GSTZ1,HIKESHI,HLA-B,IFT56,ITGAL,LGALS3,LPA,MMUT,MSN,NUDT2,OPA1,OSBPL11,PFDN6,PRPS1,PSAP,PSMD10,SLPI,SNAP23,SOD1,TAGLN2,TMEM30A,UBE2D3,UBQLN1	63 (2)
CYLD-AS1		other		1.414	bias	1.38e-06	C3,CFB,GCLM,GLRX,ICAM1,LGALS3,PGD,TALDO1
arsenic trioxide		chemical drug		1.534		1.42e-06	ACAT2,ATP6V1C1,CNBP,COX5B,COX6B1,COX7A2L,GCLM,GLRX,LAMTOR3,MSN,NDUFA11,NDUFB6,NQO2,PPIF,RASA2,SDHC,SHMT2
C20-D3-vitamin A		chemical drug				1.71e-06	C3,CFB,CFP
resiquimod		chemical drug	Activated	3.815	bias	1.8e-06	ARPC1B,ARPC4,C3,FCER1G,GBP1,ICAM1,IGFBP4,IGLL1/IGLL5,ISG15,ITGAX,LAP3,LGALS3,MSN,NCKAP1L,PIK3CD,PSMA6,PSMB2,VAV1,WARS1	116 (20)
APP	-1.177	other	Activated	2.344	bias	2.5e-06	ALB,ALDOA,ARF4,ARG1,C3,CASP1,CD59,CD5L,CFH,CYBB,DBI,ENO1,GAPDH,GRB2,HLA-E,ICAM1,IGFBP2,ITGAL,KYNU,LGALS3,MAPKAPK2,NDUFS6,PGK1,PIK3R1,PRKACA,PRKCA,RNASEL,RNF213,SOD1,TRIM21,YWHAE	130 (19)
ibrutinib		chemical drug	Inhibited	-3.273	bias	2.54e-06	ALDOA,ATP6V1D,COX6B1,CYBB,ENO1,GAPDH,HK2,JCHAIN,NDUFB6,NDUFS6,SLC1A5
TP53		transcription regulator		0.998		3.21e-06	ACSF2,ACSS1,ALB,ALDOA,ARG1,ARHGAP45,ARPC1B,ARRB2,ASS1,C9,CASP1,CD59,COMT,CORO1A,DBI,F5,FSTL1,GAPDH,GATM,GBP1,GCLM,GLRX,GNAQ,GRB2,HK2,HLA-B,ICAM1,IGFBP2,IGFBP4,ISG15,LASP1,LGALS3,MYO5A,NDUFS6,OPA1,PDP1,PGD,PIK3CD,PIK3R1,PRKCA,PSAP,PSTPIP2,RHOB,S100A4,SDHC,SLPI,SOD1,TAGLN2,TALDO1,TIMM10,TRIM21	143 (19)
Interferon alpha		group	Activated	3.132	bias	3.52e-06	B2M,C3,CASP1,CTSS,GBP1,HLA-B,ICAM1,IGFBP4,IGLL1/IGLL5,ISG15,LAP3,LGALS3,PRKACA,RGS10,RNASEL,RNF213,SAMD9,SDF2L1,SLC1A5,SLPI,TRIM21,WARS1	83 (15)
TAFAZZIN		enzyme		1.573	bias	3.61e-06	ARG1,C7,COPS7A,GRB2,HP,IGFBP4,IGHM,IGKC,ITGAL,PIK3R1,PSMA6,PSMD10,RNF213,TBC1D2,UBE2D3,UBE2L3
torin1		chemical reagent	Inhibited	-2.722	bias	4.07e-06	AKR1D1,ALDOA,ATP6V1C1,ATP6V1D,COX5B,COX6B1,ENO1,GAPDH,HK2,PGK1,RPS21,TRIM21	38 (5)
IL1B		cytokine	Activated	2.229	bias	4.27e-06	AMPD3,APOC2,ARG1,ASS1,B2M,C3,C5,CD14,CFB,CFI,CPB2,CTSS,CYBB,DBI,DR1,FERMT3,GBP1,GRN,HEXB,HK2,HLA-E,HP,ICAM1,IGFALS,IGFBP4,ISG15,KYNU,MAPKAPK2,NUP210,PIK3CD,PRKCD,RASA2,RHOB,SERPINF2	144 (22)
tretinoin		chemical drug	Activated	4.055	bias	5.55e-06	AGO1,ALB,APOA2,APOC3,ARG1,C3,CASP1,CD14,CFP,COTL1,CTSL,CTSS,CYBB,DBI,ENO1,FCER1G,GRB2,HDGF,HLA-B,HLA-DMB,ICAM1,IGFBP2,IGFBP4,IGHM,ISG15,ITGAL,ITGAX,JCHAIN,LAP3,MAPKAPK2,MSN,PGD,PIK3R1,PRKCA,PRKCD,RNF213,SLPI,SNX8,SOD1,STK10,UBE2D3,UBE2L3,VAV1,WDR3,YWHAE	124 (17)
BCR (complex)		complex	Activated	3.45	bias	6.26e-06	ALDOA,ATP6V1C1,ATP6V1D,COX6B1,CTSS,ENO1,GAPDH,GNAQ,HK2,ICAM1,IGHG1,NDUFA11,NDUFB6,NDUFS6,SLC1A5	105 (16)
MYO1B	1.828	other		1.993	bias	6.26e-06	ALDOA,GAPDH,HK2,PGK1	89 (7)
KLF6		transcription regulator	Activated	2.545	bias	6.95e-06	ALDOA,ARG1,CASP1,CFB,CYBB,GAPDH,HK2,ICAM1,LGALS3,MMUT,PGK1,RHOB,RHOG,TALDO1	102 (12)
NFE2L2		transcription regulator		0.739	bias	7.5e-06	ALDOA,ARG1,B2M,C3,C5,CFH,CYBB,GCLM,GNAQ,HK2,HLA-E,ICAM1,ISG15,PGD,PIK3R1,PRPS1,PSMA6,PSMB2,SHMT2,SOD1,TALDO1	114 (17)
MTDH	1.073	transcription regulator				8.3e-06	APOA2,ARG1,C8A,C9,CD14,CFH,HK2,IGFBP2,LGALS3,MSN,TALDO1
NFKB1	2.109	transcription regulator	Activated	2.779	bias	8.79e-06	ARG1,B2M,CD59,CFB,CYBB,GBP1,HLA-DMB,HP,ICAM1,IGHG1,IGHM,IGKC,ISG15,PRKACA,PRKCD	90 (12)
CSF1		cytokine	Activated	2.359	bias	9.2e-06	ARG1,CFP,CYBB,DOK2,ENO1,FCER1G,FCGR3A/FCGR3B,FERMT3,GBP1,HK2,ISG15,ITGAX,LAP3,SAMD9,SLC1A5,TRIM21	82 (14)
trichostatin A		chemical drug	Activated	2.597		9.75e-06	ARG1,B2M,BAIAP2,CD14,CYBB,DDT,DOK2,GCLM,GLRX,GRB2,HDGF,ICAM1,IGFBP2,IGFBP4,ITGAX,JCHAIN,MAP1S,MSN,MYO9B,PGD,PIK3CD,PON2,PRKCD,PSMB2,PTPN7,RHOB,STAT5B,TALDO1,TMEM30A,YWHAE	133 (19)
camptothecin		chemical drug		0.739		1.22e-05	ALDOA,ARRB2,CASP1,CD59,CTSL,CTSS,F5,GAPDH,GAPVD1,GNAQ,HLA-B,HLA-E,ICAM1,LGALS3,MYO5A,PIK3CD,PPIF,RASGRP2,SLPI,STAT5B,TACSTD2,TAGLN2	94 (8)
TXNIP	-1.143	other		-0.139		1.28e-05	ALDOA,CASP1,ENO1,GAPDH,ICAM1,PDP1,PGK1	116 (14)
PALMD		other	Activated	2.236	bias	1.28e-05	ENO1,HK2,ICAM1,PGK1,PIK3R1
immethridine		chemical reagent	Inhibited	-2.236	bias	1.28e-05	C3,CD14,CFI,CTSS,HP
poly rI:rC-RNA		biologic drug	Activated	3.569	bias	1.69e-05	ARG1,B2M,C3,CASP1,CD14,CFB,CFH,COX7A2L,CTSS,GATM,GBP1,HLA-B,HLA-DMB,HLA-E,ICAM1,ISG15,ITGAX,KYNU,LAP3,PRKCD,RNASEL,SAMD9,SLPI,TNFAIP8L2,UBQLN1,WARS1	104 (17)
MMP12		peptidase				1.73e-05	ARPC1B,CORO1C,ICAM1,PRKACA,PSAP,PSMA6,PSMB2
eflornithine		chemical drug		0.928		1.77e-05	C3,HLA-B,ITGAL,ITGAX,LGALS3,PSAP
STAT1	1.548	transcription regulator	Activated	3.607	bias	2.5e-05	APOC2,ARG1,B2M,C3,CASP1,CD14,CFB,CTSS,FCER1G,GBP1,HLA-E,ICAM1,ISG15,ITGAX,RNF213,TRIM21,WARS1	96 (14)
KDM8		enzyme		1.982	bias	2.76e-05	ALDOA,ENO1,GAPDH,HK2,PGD,PRPS1,TALDO1	90 (9)
SMARCA4	1.635	transcription regulator	Activated	2.714	bias	2.86e-05	ALB,ANO1,CASP1,CFP,COTL1,CTSS,GAPDH,GBP1,HCLS1,HEXB,HLA-B,HLA-E,ICAM1,IGFBP4,IGHG1,LGALS3,PDP1,PGK1,PGM2L1,PTPN7,TACSTD2,USP24	113 (13)
HNF1A		transcription regulator	Activated	2.537	bias	3.08e-05	ACAT2,ALB,APOA2,APOC3,APOH,C5,C8A,C8G,C9,CFI,CPB2,CPQ,CYP27A1,FCSK,GATM,IGFALS,PGK1,SH3KBP1,SLPI	125 (8)
CST5		other	Inhibited	-2.496	bias	3.33e-05	ACAT2,AGO1,CNBP,COPS7A,CORO1A,CYBRD1,DDT,DR1,MAP1S,MSN,PRKACB,VPS36,WDR3
IgG		complex		-1.316		3.35e-05	ARG1,B2M,C3,C5,CYP27A1,HDGF,HLA-E,ICAM1,INPP5D,ISG15,ITGAL,LGALS3,PPIF,RHOB,TACSTD2	113 (18)
Ifnar		group	Activated	2.813	bias	3.46e-05	B2M,C3,CASP1,FCER1G,HLA-E,ISG15,RNF213,TRIM21	105 (16)
FLCN		other	Inhibited	-2.148	bias	3.59e-05	AGA,ALDOA,ATP6V1C1,ATP6V1D,ENO1,HEXB,HK2,ICAM1,NDUFV2	128 (14)
calcitriol		chemical drug		0.048		3.89e-05	ACAT2,ALB,ARG1,C3,CD14,CFH,COMT,CYBB,FCER1G,FMOD,GAPDH,GLRX,HK2,ISG15,ITGAX,NDUFV2,OPA1,PDPR,PPIF,PRKCA,PRKCD,RAB32,SOD1,TAGLN2	138 (18)
mono-(2-ethylhexyl)phthalate		chemical toxicant		1.897	bias	3.96e-05	ACAT2,ENO1,GAPDH,HK2,MMUT,NDUFV2,PGK1,SDHC,SOD1,TALDO1	89 (11)
pirinixic acid		chemical toxicant		1.444	bias	4.03e-05	ACAT2,APOA2,APOC2,C3,C5,C9,CD5L,CFH,CFI,CYP27A1,DBI,FCER1G,GAPDH,HLA-E,LGALS3,OPA1,TALDO1	104 (15)
OSM		cytokine		1.172	bias	4.2e-05	ALB,AMPD3,ARG1,B2M,BAIAP2,CDA,CFB,COX6B1,CTSL,GBP1,HK2,HLA-B,HP,ICAM1,ITGAL,PGK1,PLCD1,SBF1,SKIC2,SLPI	148 (23)
sodium arsenite		chemical drug	Activated	2.63	bias	4.25e-05	ALDOA,ENO1,GAPDH,GCLM,HK2,PGK1,TALDO1	113 (14)
PSME3	1.514	peptidase	Activated	2	bias	4.26e-05	ALDOA,ENO1,GAPDH,HK2	14 (2)
PSEN1		peptidase		-0.692		4.3e-05	ALB,ALDOA,ARF4,C3,CTSS,DBI,ENO1,GAPDH,HLA-E,KCNAB2,NDUFS6,PGK1,PIK3R1,SOD1,WARS1,YWHAE	110 (10)
CD40		transmembrane receptor	Activated	3.024	bias	4.42e-05	ATP6V1D,COX6B1,ENO1,GAPDH,HK2,ICAM1,IGHG1,IGHG4,ITGAL,JCHAIN,LGALS3,NDUFB6,NDUFS6,SLC1A5	143 (21)
RELA	1.289	transcription regulator	Activated	2.553	bias	4.77e-05	B2M,C3,CD14,CD59,CFB,CYBB,GBP1,HLA-B,ICAM1,IGFBP2,IGHG1,IGHM,IGKC,INPP4B,ISG15,PRKCD,SBF1,SH3KBP1	103 (15)
methapyrilene		chemical drug		-0.447		4.78e-05	ALB,ALDOA,APOA2,ASS1,CTSS,DBI,IGFALS,KYNU,PDP1
Brd4		kinase	Activated	2.795	bias	5.54e-05	ALDOA,CFB,COX7A2L,ENO1,HK2,ITGAL,LGALS3,PGK1	87 (6)
KDM1A	-1.081	enzyme				5.66e-05	C3,CDA,CTSS,CYBB,FCGR3A/FCGR3B,IGFBP2,IGFBP4,ISG15,ITGAX,KCNAB2,MSN,RNF213,SERPINF2,SLC1A5,TRIM21
PG-PS 10S		chemical - endogenous non-mammalian				5.76e-05	F12,ICAM1,KLKB1
N-CoR		group		-1.522	bias	5.91e-05	ALDOA,CTSS,ENO1,HK2,INPP4B,PGK1,RHOB,TBC1D2	93 (11)
BHLHE40		transcription regulator	Activated	3.208	bias	6.11e-05	B2M,CASP1,CD14,CFB,CTSS,CYBB,GLRX,HCLS1,HK2,JCHAIN,LAP3,PGK1,PSMB2,SPPL2A	60 (7)
KAT2B		enzyme	Activated	2.415	bias	6.14e-05	ALDOA,B2M,HK2,HLA-B,ISG15,PGK1	114 (16)
BAG3	1.542	other				7.03e-05	ACSS1,ATP6V1D,COX7A2L,GAPDH,HK2,MAP1S,NDUFS6,NDUFV2,OPA1,PRKACA,TMX4
NLRX1	1.384	other		0.913		7.54e-05	CASP1,DOK2,ITGAX,PIK3CD,PIK3R1,PRKCA,RASA2,RHOB,SH3BGRL,SH3KBP1,UBE2D3,VAV1
RNASEH2B		other	Inhibited	-2.795	bias	8.08e-05	B2M,CASP1,CFB,CFH,CTSL,ISG15,SAMD9,TRIM21
STAT6	1.241	transcription regulator		1.507		8.38e-05	ANO1,ARG1,ASS1,CTSS,CYBB,FCER1G,FCGR3A/FCGR3B,GATM,HLA-DMB,IGHG1,ISG15,LACTB,PLCD1,PRKCA,RNF213,SNX8,STAT5B	98 (17)
NR4A1		ligand-dependent nuclear receptor		-1.065		8.6e-05	ALDOA,COX6B1,ENO1,HK2,ICAM1,NDUFS6,PDPR,PGK1,PRPS1,SDHC,TAGLN2,TALDO1,UGP2	110 (12)
cuprizone		chemical toxicant	Activated	3	bias	8.63e-05	ARPC1B,DBI,HEXB,LGALS3,MSN,NCKAP1L,PRKCD,SH3BGRL,VAV1
deferoxamine		chemical drug		1.572	bias	9.31e-05	ALDOA,CD14,CD59,ENO1,HK2,ICAM1,IGFBP2,IGFBP4,OPA1,PGK1,PRKCA	122 (17)
imatinib		chemical drug		1		9.43e-05	ATP6V1C1,CNBP,COX5B,COX6B1,COX7A2L,CYBB,IGKC,ITGAX,LAMTOR3,NDUFA11,NDUFB6,PPIF,RASA2,SDHC
TCL1A		transcription regulator				9.9e-05	CD5L,CFP,CTSS,CYBB,FCER1G,MAN2C1,MYO5A	56 (7)
CITED2		transcription regulator	Inhibited	-2.088	bias	0.000101	ARG1,B2M,C3,CYBB,DR1,FCGR3A/FCGR3B,ICAM1,ISG15,KYNU,PGK1,WARS1	139 (20)
THRB		ligand-dependent nuclear receptor		1.026		0.000101	AMPD3,APOA2,APOC3,CASP1,DR1,F12,FSTL1,HLA-DMB,IGFBP2,IGHM,PGD,STAT5B,YWHAE	59 (7)
OVA-8		chemical reagent				0.000118	ALDOA,ENO1,GAPDH,HK2,PGK1,PIK3CD
IL15		cytokine		1.597	bias	0.000124	ALDOA,CD59,CORO1A,DDT,ENO1,FCGR3A/FCGR3B,GAPDH,HK2,HP,ISG15,ITGAX,PGD,PGK1,PIK3R1,PRKACA,PSAP,TALDO1	125 (22)
beta-estradiol		chemical - endogenous mammalian	Activated	2.341	bias	0.000127	ACSS1,ADIRF,ALB,ALDOA,ANO1,ARG1,ARPC1B,ARPC4,ARRB2,ASS1,BAZ1A,C3,CD14,CFB,CNBP,COMT,CTSL,CYBB,ENO1,F12,F5,FAM162A,FMOD,FSTL1,GMFB,HDGF,HLA-E,HPCAL1,ICAM1,IGFBP2,IGFBP4,INPP4B,ISG15,ITIH2,ITPRIP,KYNU,LGALS3,MSN,OPA1,PAPSS2,PGK1,PIK3R1,PON2,PRKCD,PRPS1,PSAP,PSMB2,RASGRP2,RCN2,RNASEL,S100A4,SBF1,SDF2L1,SFXN3,SLPI,STAT5B,TACSTD2,YWHAE	147 (17)
ETV6-RUNX1		fusion gene/product	Inhibited	-2.103	bias	0.000131	ANO1,ARHGAP18,ARRB2,CORO1A,CYBB,ICAM1,ISG15,ITGAL,RASGRP2,S100A4,TNFAIP8L2,TRIM21,VAV1
KLF3		transcription regulator		-0.535	bias	0.000134	ARPC4,BCAP29,CFP,FMNL3,HEXB,MAP1S,MBLAC2,MSN,MTCH2,MYO5A,PRKACA,PSMB2,SEPTIN6,VAV1
dobesilic acid		chemical drug				0.000136	CD14,CYBB,PRKCD
NPC1	1.071	transporter	Inhibited	-2.01	bias	0.000141	ATP6V1C1,ATP6V1D,B2M,CYP27A1,GRN,ISG15,ITGAX,LAMTOR3,LGALS3	38 (4)
CCL20		cytokine	Activated	2.236	bias	0.000142	C3,CASP1,CYBB,FCER1G,MYO5A
1alpha,25-dihydroxy-previtamin D3		chemical reagent				0.000143	PRKCA,PRKCD
ethanol		chemical - endogenous mammalian		0.508	bias	0.000149	ARRB2,C9,CAPN5,CD14,CDA,CYP27A1,ENO1,GAPDH,GRK2,ICAM1,IGHM,ITGAX,NCEH1,RHOB,RHOG,SH3BGRL,SOD1,STAT5B	111 (19)
TD139		chemical drug	Inhibited	-2	bias	0.00015	C3,CASP1,ICAM1,LGALS3
PPARGC1A		transcription regulator		1.23		0.000153	APOC2,APOC3,C3,C5,CFH,COX5B,DR1,ENO1,GLRX,HK2,ICAM1,NCEH1,NDUFV2,PIK3R1,RDH14,SOD1,STAT5B	129 (18)
interferon beta-1a		biologic drug				0.000161	CORO1A,COX5B,ENO1,FCER1G,HLA-DPB1,ICAM1,IGHM,PGK1
maslinic acid		chemical - endogenous non-mammalian				0.000181	ARPC4,GRB2,IGHM,MSN,PIK3R1,PRKACA,YWHAE
TYA-018		chemical reagent	Activated	2.53	bias	0.000196	ACSS1,ATP6V1D,COX7A2L,GAPDH,MAP1S,NDUFS6,NDUFV2,OPA1,PRKACA,TMX4
RNA polymerase II		complex				0.000197	APOC3,ARG1,B2M,C3,CD14,ENO1,GAPDH,HP,ICAM1,KCNAB2,RPS21,SDHC
CEBPD		transcription regulator	Activated	2.407	bias	0.000199	ALB,APOC3,C3,CD14,CPB2,HK2,HP,ITGAX	73 (11)
SREBF1		transcription regulator	Activated	2.387	bias	0.000204	ACSS1,ALDOA,APOA2,APOC3,ARF4,CD14,CFI,DBI,HK2,IGHM,LGALS3,PGD	114 (13)
PPARG		ligand-dependent nuclear receptor		0.367	bias	0.000246	APOA2,ARG1,ATP6V1D,C3,CD5L,CTSL,DR1,ENO1,GAPDH,HK2,HP,ICAM1,RHOB,SOD1,STAT5B,TBC1D2,YWHAE	125 (16)
cholesterol		chemical - endogenous mammalian	Activated	2.241	bias	0.00025	ARG1,CASP1,CD14,CD5L,CYBB,CYP27A1,DBI,ICAM1,ITGAX,LGALS3,SOD1	136 (19)
butyric acid		chemical - endogenous mammalian		0.274		0.000273	ALB,C7,CD14,CETN2,FSTL1,GRN,HDGF,ICAM1,INPP5D,JCHAIN,PRKACA,PRKCD,PSAP,PTPN7,RCN2,STAT5B
OVOL2		transcription regulator	Inhibited	-2.222	bias	0.000327	ALDOA,ARPC1B,ENO1,HK2,PGK1
Insulin		group		1.523		0.000335	ALB,ALDOA,APOC3,CASP1,CYBB,CYP27A1,DBI,GAPDH,GRK2,HK2,HP,ICAM1,IGFALS,IGFBP2,IGFBP4,MTCH2,PGK1,PIK3R1,PRKCA,PRKCD,SOD1	135 (20)
ABCA4		transporter				0.000347	C3,CFB,CFP
NKX2-3		transcription regulator		-1.3		0.000358	CASP1,GBP1,HLA-B,LAP3,MYO5A,PAPSS2,RNF213,SAMD9,SHMT2,TRIM21
CpG ODN 2006		chemical reagent	Activated	3.273	bias	0.00036	ARPC1B,ARPC4,GBP1,ICAM1,IGLL1/IGLL5,LGALS3,NCKAP1L,PIK3CD,PSMA6,PSMB2,VAV1	52 (7)
CLPP	1.097	peptidase	Inhibited	-2.433	bias	0.000377	ALDOA,ENO1,GAPDH,ISG15,SDHC,TALDO1
SPRY2		other	Inhibited	-2.63	bias	0.00039	ARG1,CFH,FCER1G,GLRX,ISG15,PGK1,SLPI
GPX1	1.608	enzyme		-1.561	bias	0.000393	CD14,CYBB,GLRX,ICAM1,SOD1	98 (11)
TRIM41		enzyme				0.000426	PRKCA,PRKCD
IFI30		enzyme				0.000426	CTSL,CTSS
thyroid hormone		chemical - endogenous mammalian				0.000432	COMT,DBI,IGFBP2,IGFBP4,IGHM,PGD,STAT5B,UGP2,YWHAE	65 (6)
YAP1	-1.05	transcription regulator	Activated	2.584	bias	0.000436	ACAT2,ACSF2,ARG1,ATP6V1D,CTSL,ECHDC1,HLA-B,HLA-E,HP,ICAM1,IGFBP4,IGHM,INPP5D,RAB5IF,RPS21,TBC1D2,UGP2	104 (12)
MFN1	1.16	enzyme				0.000447	ALDOA,GAPDH,HK2	81 (7)
LINC00624		other				0.000447	B2M,HLA-B,ISG15	43 (7)
N-formyl-Met-Leu-Phe		chemical reagent				0.000469	CORO1C,CYBB,ISG15,MSN,TAGLN2
PLX5622		chemical drug	Inhibited	-2.784		0.000478	ARHGAP45,B2M,CD14,CTSS,CYBB,FCER1G,GRN,HEXB,ITGAX,NCKAP1L,PGK1
ciprofloxacin		chemical drug		-1.219		0.000509	ATP6V1C1,ATP6V1D,GRN,ICAM1,ITGAL,PSAP,SHMT2
nicotinamide-beta-riboside		chemical - endogenous mammalian		0.44	bias	0.000556	AKR1D1,ARG1,CASP1,COX7A2L,PGD
FCGR2A		transmembrane receptor		1.4	bias	0.000556	C5,FCGR3A/FCGR3B,ICAM1,ISG15,RNASEL	57 (7)
HDAC3		transcription regulator				0.000564	ALDOA,ARG1,ENO1,HK2,HP,ICAM1,PGK1	135 (18)
HTT	1.501	transcription regulator				0.000574	ACAT2,ALDOA,AMPD3,B2M,BAIAP2,CASP1,CYP27A1,GAPDH,GATM,GCLM,GRK2,HPCAL1,INPP4B,NDUFA11,NT5C2,PRKACA,PRKACB,PRKCD,PSAP,RASGRP2,SOD1,UGP2	107 (11)
PTGS2		enzyme		-0.538		0.000618	ARG1,B2M,CYBB,FCGR3A/FCGR3B,HLA-DMB,ICAM1,ITGAL,PLXNC1,PSAP,STAT5B	71 (10)
F2	1.784	peptidase	Activated	2.536	bias	0.000626	CASP1,CORO1C,COTL1,CYBB,ICAM1,IGFBP4,PGM2L1,PPIF,RHOB,RNH1,TAGLN2	127 (19)
SPNS2		transporter	Inhibited	-2	bias	0.00063	ALDOA,ARG1,ENO1,PGK1
SFLLRN (PAR1-activator)		chemical reagent		0		0.00063	DOK2,GAPDH,RGS10,TAGLN2
Pln		other				0.000654	ALDOA,ENO1,PGK1,PRKCA,SOD1
IL27		cytokine	Activated	2.764	bias	0.000678	B2M,CD14,GBP1,HLA-B,HLA-DMB,HLA-E,ICAM1,ISG15,TRIM21	106 (17)
POLDIP2	1.367	other				0.000698	ARG1,HK2,LGALS3
KLK1		peptidase				0.000698	ARG1,CYBB,SOD1	52 (7)
RFX5		transcription regulator				0.000698	B2M,HLA-B,HLA-DMB
lith-O-Asp		chemical reagent				0.000698	PGK1,RNH1,WDR1
IRF8		transcription regulator		0.373	bias	0.000703	B2M,CD14,CFB,CTSS,CYBB,GBP1,ICAM1,ISG15,TRIM21	101 (15)
ammonium		chemical - endogenous mammalian		0.333		0.000703	ACSF2,FAM162A,MCTS1,NEK9,RCN2,RCSD1,RNH1,S100A4,STX7
EFEMP1	1.394	enzyme				0.000708	C3,C8G,CFB,CFP
CLDN7		other		-0.342		0.000722	C3,F5,FOLR3,HLA-B,LGALS3,MCU,TMCO1
JUN		transcription regulator		1.032	bias	0.000731	ACAT2,APOC3,ARG1,C3,C5,CD14,CFP,COMT,CTSL,HK2,HLA-B,ICAM1,IGFBP2,IGFBP4,LGALS3,RHOB	148 (20)
TCR		complex		0.469	bias	0.000755	ALDOA,APOC3,ENO1,F5,ISG15,PFDN6,PGK1,PIK3CD,PIK3R1,PRKACB,SLC1A5,TALDO1,VAV1	92 (9)
FAS		transmembrane receptor				0.000755	ARRB2,CD59,CTSL,F5,GBP1,ICAM1,INPP5D,LGALS3,MYO5A,PIK3CD,RASGRP2,SLPI,TAGLN2	91 (7)
IRGM		enzyme	Inhibited	-2.425	bias	0.000803	B2M,GBP1,HLA-B,ISG15,SAMD9,TRIM21
APOA1	1.545	transporter		-1.982	bias	0.000824	APOA2,APOC3,CYBB,ICAM1,OPA1	108 (10)
EGFR	1.187	kinase		1.064	bias	0.000827	ARG1,GBP1,GCLM,GRN,HK2,HP,ICAM1,IGFBP4,LMBRD1,NUP210,OPA1,PSMB2,RHOB,SDF2L1,SLPI,TACSTD2,TIMM10	152 (23)
5730403I07Rik		other				0.000846	ARG1,CYBB
miR-5586-5p (miRNAs w/seed AUCCAGC)		mature microRNA				0.000846	HK2,PGK1
LOC101927189		other				0.000846	ARG1,CYBB
Ro31-8425		chemical drug				0.000846	PRKCA,PRKCD
REL		transcription regulator		1.478	bias	0.000849	AGA,B2M,CD59,COTL1,ICAM1,IGHG1,IGHM,MINPP1,PHF14,STAT5B	50 (7)
SLC13A1		transporter		0		0.000851	C6,C9,HK2,HLA-DMB,IGFBP2,SDF2L1
AGTRAP	1.186	G-protein coupled receptor				0.000851	ENO1,HK2,PGK1
DLEU2		other				0.000851	HK2,PRKACB,RAP1B
CA9		enzyme		1.98		0.000882	ALDOA,ENO1,PGK1,SLC1A5
ACOD1		enzyme		-1	bias	0.000882	ARG1,ICAM1,ISG15,RNF213
GCN2iB		chemical drug	Activated	2.433	bias	0.0009	ALDOA,APOA2,ASS1,ENO1,GAPDH,NDUFS6
USF1		transcription regulator		1.633	bias	0.0009	APOA2,B2M,CTSS,ENO1,HK2,PGK1
Hbb-b1		transporter		0.64	bias	0.0009	C8A,CYBB,ICAM1,NDUFA11,NDUFV2,SERPINF2
nitrofurantoin		chemical drug		-0.563		0.000917	ALB,APOA2,ASS1,C3,CFI,CTSS,DBI,LGALS3
ARNT		transcription regulator	Activated	2.2	bias	0.000953	ALDOA,COX6B1,ENO1,F5,GAPDH,HK2,IGHM,PGK1	97 (7)
decitabine		chemical drug	Activated	3.793	bias	0.000954	B2M,BAIAP2,CD59,CDA,COMT,GLRX,GRB2,HDGF,HK2,HLA-B,HLA-E,ICAM1,IGFBP2,ISG15,ITGAX,LGALS3,MAP1S,MSN,MYO9B,PIK3CD,PON2,STAT5B,TMEM30A,YWHAE	143 (19)
MYD88	1.174	other	Activated	2.735	bias	0.000963	ARG1,C3,CD14,FCER1G,HP,ICAM1,IGHG1,IGHM,INPP5D,ISG15,ITGAX,PSTPIP2	102 (16)
STAT4 dimer		complex		-1		0.00098	MSN,RAP1B,SOD1,TALDO1
NLRP12		other		0.391	bias	0.00098	CASP1,HLA-B,HLA-E,ICAM1	79 (11)
pevonedistat		chemical drug		1		0.00098	ARG1,ICAM1,RHOB,SLC1A5	85 (10)
SH42		chemical reagent	Activated	2	bias	0.00098	ARG1,PIK3R1,PRKCA,PRKCD
PKM	1.249	kinase	Activated	2.433	bias	0.00101	ALDOA,ENO1,GAPDH,HK2,PRPS1,TALDO1	107 (11)
SLC2A3	2.654	transporter				0.00102	ALDOA,GAPDH,HK2
HIBCH	1.243	enzyme	Inhibited	-2.236	bias	0.00103	APOA2,CYP27A1,ICAM1,PIK3CD,PIK3R1
oleic acid		chemical - endogenous mammalian		-0.813		0.00103	APOA2,ARG1,CYBB,CYP27A1,GAPDH,HK2,ICAM1,PIK3CD,PIK3R1	130 (19)
HRAS		enzyme		-0.279	bias	0.00106	B2M,CFB,CFH,CTSS,DOK2,FSTL1,GRN,HLA-B,ICAM1,IGFBP4,IGKC,IGLL1/IGLL5,LASP1,PRKCA,PRKCD,RHOB,S100A4,SOD1,STK10	134 (18)
DYSF	1.465	other				0.00106	B2M,CORO1C,CTSS,LGALS3,PSAP,S100A4
ADAR	1.179	enzyme				0.00108	B2M,HLA-B,ISG15,LGALS3
bryostatin 1		chemical drug		-0.106	bias	0.00108	ARG1,ICAM1,PRKCA,PRKCD	146 (19)
EDN1		cytokine	Activated	2.772	bias	0.0011	CYBB,GRN,ICAM1,MSN,MYO9B,PRKCA,PRKCD,SOD1,YWHAE	136 (18)
PLN		transporter				0.0011	ALDOA,ENO1,PGK1,PRKCA,SOD1	96 (7)
TFE3		transcription regulator		1.4	bias	0.0011	ATP6V1C1,CTSL,ENO1,HK2,NDUFV2
EBF1		transcription regulator	Activated	2.577	bias	0.00111	HK2,IGHM,IGKC,IGLL1/IGLL5,INPP5D,PIK3CD,PIK3R1,PRKACA	11 (2)
NR5A2		ligand-dependent nuclear receptor		-0.587	bias	0.00114	C3,C5,CFP,CYP27A1,GATM,HP,ICAM1	108 (11)
NFkB (complex)		complex	Activated	3.05	bias	0.00117	C3,CASP1,CFB,CYBB,HDGF,HLA-DMB,ICAM1,IGFBP2,IGKC,IGLL1/IGLL5,ISG15,ITGAL,KYNU,PPIF,PRKACA,PRKCD,SLPI,STK10	129 (16)
rosiglitazone		chemical drug	Activated	2.281	bias	0.0012	APOA2,APOC1,ARG1,C3,CTSS,GAPDH,GBP1,HP,ICAM1,IGFBP2,ITGAL,MMUT,PIK3R1,SOD1,YWHAE	131 (18)
CXCL12		cytokine	Activated	2.178	bias	0.00121	ARPC4,C5,CD14,HCLS1,HLA-B,ICAM1,ITGAL,ITGAX,PRKCD	117 (14)
4-octyl itaconate		chemical reagent				0.00122	GCLM,ISG15,TALDO1	84 (9)
vinorelbine		chemical drug				0.00122	B2M,HLA-E,LGALS3
ASPSCR1-TFE3		fusion gene/product	Activated	2.449	bias	0.00125	ATP6V1D,CD59,GRN,HLA-E,RAB32,SFXN3
gentamicin		chemical drug		0.137		0.00126	ATP6V1D,CFP,CPQ,EIF2B4,GATM,GMFB,ICAM1,KYNU,LGALS3,PRPS1,TANGO2,UBQLN1
GLI1		transcription regulator		0.361		0.00127	ANO1,C5,CD59,NQO2,PAPSS2,PCBD2,PGM2L1,PPIF,PSTPIP2,RAB8B,RGS10,RHOB,RNASEL,S100A4,SFXN3,TMEM256
CTNNB1	-1.062	transcription regulator		-0.362	bias	0.00128	ACAT2,C6,FCER1G,GAPDH,HDGF,HK2,IGFBP2,IGHM,ITGAL,JCHAIN,LAP3,LGALS3,NDUFA11,NDUFB6,NDUFS6,PGK1,PIK3R1,PSAP,RHOB,RPS21,S100A4,SDHC,SLC1A5,STAT5B,VAV1	117 (13)
miR-155-5p (miRNAs w/seed UAAUGCU)		mature microRNA	Inhibited	-2.21	bias	0.00129	ATP6V1C1,CASP1,INPP5D,PICALM,PIK3R1,RCN2,SNAP29,TACSTD2
mir-210		microRNA		-0.816	bias	0.00131	ARG1,LASP1,NUP210,PSAP,SH3BGRL,UBQLN1
EPAS1		transcription regulator	Activated	2.403	bias	0.00132	ARG1,CORO1A,CYBRD1,ENO1,ICAM1,NDUFB6,PRKCA,SOD1,TRIM21,UGP2	19 (2)
AKT1	-1.029	kinase		1.762	bias	0.00135	ACAT2,APOC3,ASS1,ENO1,FSTL1,GATM,GCLM,MMUT,PIK3R1,RHOB,UBE2L3	96 (9)
N-acetyl-L-cysteine		chemical drug	Inhibited	-2.086	bias	0.00136	C3,CASP1,CYBB,GAPDH,GCLM,HK2,ICAM1,KYNU,LPA,RHOB	127 (21)
INSL5		other				0.0014	ENO1,HK2
ALDH3A2	1.087	enzyme				0.0014	GCLM,SOD1
CFHR3		other				0.0014	C3,CFB
VBP1	-1.024	other				0.0014	PFDN1,PFDN6
levodopa		chemical - endogenous mammalian		-1.75		0.00143	ARRB2,COMT,COTL1,ERLIN1,GAPDH,HACD4,HCLS1,HEXB,IGFBP2,LASP1,MICAL1,MYO9B,PGM2L1,PIK3R1,PSAP,SFXN3,SH3BGRL3,WDR1
RCE1		peptidase				0.00145	B2M,FSTL1,GPC4,RCN2
pimagedine		chemical drug				0.00145	ALB,CASP1,ICAM1,OPA1	82 (7)
NRAS	-1.214	enzyme	Inhibited	-2.382	bias	0.00146	B2M,CFH,CYBB,IGHM,ISG15,ITIH2,JCHAIN,PCBD2,RHOB
ESR1	-1.216	ligand-dependent nuclear receptor		-0.326		0.00154	ARHGAP18,ASS1,C3,C5,CD59,COMT,COTL1,CTSS,DR1,ENO1,F12,GLRX,GNAQ,HLA-B,HLA-E,ICAM1,IGFBP2,IGFBP4,MYO9B,NDUFA11,NUP210,OPA1,PRKACB,PRKCD,RCN2,SAMD9,SFXN3,SNAP23,STAT5B,UGP2,WARS1	152 (19)
ELOVL3		enzyme		0.277		0.00164	ACAT2,CTSS,CYBB,ENO1,FCER1G
KCNJ10		ion channel				0.00167	ICAM1,IGFBP2,LGALS3
LEP		growth factor		1.614	bias	0.00169	ALDOA,APOA2,APOH,ASS1,CASP1,CD14,CTSL,CYBB,ENO1,GAPDH,ICAM1,IGFBP2,ITGAX,SOD1,UGP2	119 (19)
3p-hpRNA		chemical reagent		1.067	bias	0.00173	GBP1,ISG15,SAMD9,SKIC2
genistein		chemical drug	Activated	2.327		0.00173	AGA,ARG1,ATP6V1C1,C3,CTSL,FERMT3,GRK2,HEXB,ICAM1,PIK3R1,PSAP,SLC1A5,SOD1	128 (18)
STK11		kinase	Activated	2.714		0.00174	ALB,ALDOA,ASS1,COX6B1,ENO1,GAPDH,NDUFA11,NUDT2,PGK1,SHMT2,TALDO1
BACH1		transcription regulator		-0.6	bias	0.00174	GAPDH,GCLM,HK2,NDUFB6,OPA1
benzo(a)pyrene		chemical toxicant		1.238	bias	0.00176	COMT,GCLM,GNAQ,HK2,HP,PGD,PPIF,PRKACA,PRKCA	105 (10)
mir-142		microRNA		-0.663	bias	0.00177	HLA-E,IGLL1/IGLL5,INPP4B,ITGAX,RHOG,STAT5B
Creb		group		0	bias	0.00183	ARG1,CASP1,CD14,CD59,CD5L,COMT,FCER1G,LASP1,PGK1,PRKCA,RHOB,SOD1	113 (11)
TLR3		transmembrane receptor		1.794	bias	0.00184	C3,CFB,ICAM1,ISG15,PFDN6,PIK3CD,PIK3R1,RHOB,SLPI,TNFAIP8L2	106 (15)
deoxycholate		chemical - endogenous mammalian		-1.387		0.00185	APOC2,ENO1,GAPDH,HK2,PGD
dimethyl n-oxalyl-glycine		chemical reagent	Activated	2.63	bias	0.00192	ANO6,CORO1A,ENO1,FAM162A,GAPDH,HK2,HLA-B,PGK1,PRKCA	112 (13)
MDL 73811		chemical reagent				0.00193	C3,LGALS3,PSAP
adavosertib		chemical drug	Activated	2.426	bias	0.00195	C6,CASP1,CFB,CTSS,ICAM1,ISG15	100 (16)
NONO	1.066	transcription regulator	Activated	2.438	bias	0.00195	GBP1,HK2,ISG15,PGK1,PIK3R1,RNF213,SAMD9
bleomycin		biologic drug	Activated	3.129	bias	0.00196	ARG1,C3,C5,CTSS,HK2,ICAM1,JCHAIN,LGALS3,MAPKAPK2,MSN,S100A4	158 (20)
SNCA	2.064	enzyme		-1.067		0.002	ARG1,B2M,BAIAP2,CORO1C,CORO7/CORO7-PAM16,CYBB,ISG15,ITGAX,MICAL1,PGK1,PLXNC1,PRKCD,SOD1,YWHAE	120 (18)
vidutolimod		chemical drug	Activated	2.449	bias	0.00204	GBP1,HLA-E,ISG15,LAP3,RNF213,SAMD9
ARL6IP1	1.015	other		-1		0.00205	ARG1,C5,HLA-E,ICAM1
ZNF106		other		-1		0.00205	C3,COX7A2L,GLRX,LGALS3
2-amino-1-methyl-6-phenylimidazo-4-5-b-pyridine		chemical toxicant		1	bias	0.00205	APOC2,PSMA6,PSMB2,RAP1B
Tcf 1/3/4		group				0.00208	ALB,APOH
PFDN5	1.439	transcription regulator				0.00208	PFDN1,PFDN6
NBR1		other				0.00208	CYBB,HCLS1
PFDN2	1.541	other				0.00208	PFDN1,PFDN6
GSK2837808A		chemical reagent				0.00208	HK2,SLC1A5
prostratin		chemical - endogenous non-mammalian				0.00208	ICAM1,PRKCA
KH1060		chemical reagent				0.00208	PRKCA,PRKCD
ciprofibrate		chemical drug		-0.61		0.00211	APOC2,C9,CYP27A1,DBI,ICAM1,IGFBP2,TAGLN2	129 (17)
LDL		complex		1.177	bias	0.00216	C3,CASP1,CYBB,GCLM,HK2,ICAM1,IGFBP2,IGFBP4,LASP1,SOD1,TNFAIP8L2	152 (17)
SPI1		transcription regulator	Activated	2.768	bias	0.00221	ARG1,CD14,COX6B1,COX7A2L,CTSS,CYBB,FCER1G,HK2,ISG15,NOL6,VAV1	109 (17)
RBM5	1.392	other		1.103	bias	0.00223	ICAM1,ISG15,NDUFV2,STAT5B
hydroxypropyl-beta-cyclodextrin		chemical drug		-0.928	bias	0.00224	ALB,CD5L,ITGAX,JCHAIN,NCEH1,UGP2
FMR1	1.564	translation regulator	Inhibited	-2.178	bias	0.00229	ALDOA,ATP5IF1,CPQ,ENO1,GAPDH,IGFBP4,PRKACA,RPS21,TAGLN2
EIF6	-1.091	translation regulator		1.633		0.00234	ACAT2,CORO1C,HEXB,HK2,SACM1L,SOD1
CSF2		cytokine	Activated	3.615	bias	0.00234	ARG1,C3,CASP1,CD14,CFH,CYBB,DOK2,GCLM,HK2,ICAM1,INPP5D,ITGAX,PPIF,SLC1A5,SNAP23	133 (23)
2-mercaptoacetate		chemical drug				0.00253	C3,ENO1,ICAM1
SYVN1	1.149	transporter		1.134	bias	0.00254	CDA,IGHM,IGKC,IGLL1/IGLL5,SKIC2,SLC1A5,SNAP23
lysophosphatidylinositol		chemical - endogenous mammalian	Activated	2	bias	0.0026	C3,CASP1,CFB,ICAM1	83 (11)
ZMPSTE24	1.367	peptidase		-1.165	bias	0.0026	CASP1,ICAM1,IGFALS,STAT5B
propofol		chemical drug		-1.982	bias	0.0026	CD14,CYBB,SOD1,TRIM21	47 (4)
TREX1		enzyme	Inhibited	-2.359	bias	0.00264	B2M,CASP1,CFB,CFH,ISG15,SAMD9,TRIM21	46 (8)
PRL		cytokine	Activated	2.728	bias	0.00266	B2M,CTSS,ENO1,ICAM1,IGFALS,ISG15,MSN,PLCD1,RHOG,SAMD9,SOD1	63 (10)
mir-146		microRNA		-1.516		0.00267	ALDOA,ARG1,GAPDH,HK2,ISG15,SLPI	116 (18)
TNFSF11		cytokine	Activated	2.58	bias	0.00271	CD14,CIAO1,DOK2,FERMT3,GLRX,GRN,HCLS1,ICAM1,ITGAL,RHOB	73 (7)
IgE		complex	Activated	3.293	bias	0.00272	ARG1,BAIAP2,C3,FCER1G,ICAM1,ITGAX,MAPKAPK2,PIK3CD,PPIF,PRKCA,RASA2	106 (14)
HIF1A		transcription regulator		1.791	bias	0.00272	ALDOA,CORO1A,ENO1,FAM162A,GAPDH,HK2,HP,ICAM1,IGFBP2,NDUFA11,NDUFB6,NDUFS6,PGK1,PRKCA,SDHC,TRIM21	123 (13)
phorbol 12,13-dibutyrate		chemical - endogenous non-mammalian				0.00279	ENO1,HK2,PGK1,PRKACA,PRKCA,PRKCD	96 (7)
palmitic acid		chemical - endogenous mammalian		-1.391	bias	0.0028	ALDOA,APOA2,CYBB,CYP27A1,GAPDH,HK2,ICAM1,KLKB1,MMUT,PAPSS2,PIK3CD,PIK3R1,PSTPIP2,UBQLN1	126 (17)
SAFB2	-1.199	other				0.00287	B2M,HLA-DPB1,HLA-E
NLRC5		transcription regulator				0.00287	B2M,HLA-B,HLA-E	76 (7)
zinc gluconate		chemical drug				0.00289	DDX19A,HK2
SENP2		peptidase				0.00289	HK2,PGK1	102 (9)
MAP3K7		kinase		0.447	bias	0.00292	CD14,CFB,GBP1,RNASEL,SLPI	81 (10)
PTGER4		G-protein coupled receptor		-0.478		0.00294	APOC2,CYBB,ICAM1,RNASEL,RNF213,TAGLN2,TRIM21
FOXA1		transcription regulator	Inhibited	-2.355	bias	0.00302	ALDOA,ENO1,FSTL1,GAPDH,HK2,PGK1,SLPI,SOD1,TAGLN2	101 (9)
PPP2CA	-1.006	phosphatase		-1.004		0.00308	B2M,CASP1,CFB,ISG15,ITGAL	95 (15)
EIF2A	1.485	translation regulator				0.00323	ICAM1,IGFBP2,ITGAX	89 (7)
KDM4B		enzyme				0.00323	ENO1,GAPDH,HK2
LDHB	1.376	enzyme				0.00323	ENO1,HK2,PGK1
RBP4	1.781	other				0.00323	ARG1,CASP1,ITGAX	76 (7)
COMMD1		transporter				0.00323	ALDOA,HK2,PGK1	89 (7)
ECM1	1.455	transporter				0.00323	ARG1,GRN,S100A4
TGFA		growth factor		0.975	bias	0.00325	ALB,CASP1,ICAM1,IGFBP4,SLPI	136 (18)
cycloheximide		chemical reagent		-1.652		0.00331	ALB,ALDOA,ASS1,B2M,GBP1,GCLM,ICAM1,IGFBP2,IGFBP4,OPA1,PGK1,RHOB	140 (20)
dihydrotestosterone		chemical - endogenous mammalian	Activated	2.455	bias	0.00335	ALDOA,ANO1,ARG1,B2M,CASP1,CYBB,DBI,ENO1,GAPDH,GRN,HK2,IGFBP2,IGFBP4,PGD,RHOB,SLC1A5,TALDO1	125 (15)
Growth hormone		group	Activated	2.521	bias	0.00345	ALB,C3,COMT,DDT,ICAM1,IGFALS,IGFBP2,S100A4,SOD1	140 (18)
KDM6A		enzyme		1.982	bias	0.00349	ALB,CFI,ICAM1,IGFALS
IGBP1	1.618	phosphatase		1.067	bias	0.00349	CASP1,NDUFA11,NDUFB6,SDHC
NOTCH1		transcription regulator		0.522		0.00362	ALDOA,CD14,FCER1G,GRN,HK2,ICAM1,IGFBP2,IGFBP4,NDUFV2,PGK1	139 (20)
CDC73	-1.024	other				0.00362	GBP1,IGFBP4,LGALS3
hemocyanin		biologic drug				0.00362	CD14,IGHG1,ITGAX	80 (11)
Ifn		group	Activated	2.186	bias	0.00373	B2M,CFH,ICAM1,ISG15,RNASEL,TRIM21	44 (8)
cobalt chloride		chemical reagent		1.98	bias	0.00374	ALDOA,CD5L,CYBRD1,ENO1,GAPDH,HK2,PGK1	116 (13)
CENPN		other				0.00382	ENO1,HK2
TAPBP	1.64	transporter				0.00382	HLA-B,HLA-E
carnosol		chemical - endogenous non-mammalian				0.00382	GCLM,ICAM1	45 (5)
epoxyeicosatrienoic acid analog B		chemical reagent				0.00382	CYBB,SOD1
epoxyeicosatrienoic acid analog A		chemical reagent				0.00382	CYBB,SOD1
ingenol mebutate		chemical drug				0.00382	PRKCA,PRKCD
IL1		group		1.382	bias	0.00394	ALB,APOC3,C3,CASP1,CD59,CFB,CTSL,CYP27A1,HP,ICAM1,KYNU	140 (19)
VCAN	-1.176	other		-1.937		0.00399	ASS1,C3,CASP1,CD59,ICAM1,IGFBP4,LGALS3	48 (7)
SMYD1		transcription regulator				0.004	HK2,NT5C2,PGD,UGP2
CREB3L3		transcription regulator				0.00403	APOC2,CYP27A1,IGFBP2
RBM39	1.148	transcription regulator				0.00403	ACAT2,COASY,HK2
metyrapone		chemical drug				0.00403	HK2,ICAM1,PIK3R1	81 (7)
chrysin		chemical - endogenous non-mammalian				0.00403	GCLM,ICAM1,SOD1	89 (7)
HGF		growth factor		1.107	bias	0.00411	CASP1,CNBP,HDGF,HK2,ICAM1,IGFBP4,ISG15,MAPKAPK2,PGK1,RHOB,STK10,TACSTD2,TAGLN2,TUBGCP3	119 (16)
diethylnitrosamine		chemical toxicant		0.391		0.00413	ALB,ARG1,C9,IGFBP2,PRKACB,PRKCA,SOD1	122 (11)
NFYA		transcription regulator				0.00418	ALB,F12,ICAM1,PGK1,RHOB
MOG		other				0.00428	ARG1,C5,ICAM1,ITGAL	101 (15)
SAFB	1.158	other	Inhibited	-2	bias	0.00428	B2M,HLA-DPB1,HLA-E,PAPSS2
topotecan		chemical drug	Inhibited	-2.72	bias	0.00446	ARPC1B,C3,CD14,CD5L,ENO1,HLA-E,ICAM1,MAP1S,PIK3CD,RAB5IF,SNX8
LRP1B		transmembrane receptor				0.00448	NCEH1,PIK3CD,STAT5B
TSC2		other		-0.842	bias	0.00455	ATP6V1D,CASP1,HK2,LGALS3,PGM2L1,PRKCA,PSMB2	37 (3)
alitretinoin		chemical drug		1.976	bias	0.00455	APOA2,APOC3,CASP1,CD14,CD5L,GRB2,ISG15	100 (14)
IRF1		transcription regulator	Activated	2.185	bias	0.00458	B2M,CASP1,CFB,CTSS,CYBB,ISG15,SLPI,TRIM21	86 (14)
SP2509		chemical reagent		1.897	bias	0.00465	BAIAP2,GRB2,HDGF,MAP1S,MSN,PIK3CD,PON2,STAT5B,TMEM30A,YWHAE
E. coli B5 lipopolysaccharide		chemical - endogenous non-mammalian		1.517	bias	0.00467	B2M,CYBB,DBI,GCLM,ICAM1,ITGAL,MSN,RHOB,SOD1	105 (16)
uric acid		chemical - endogenous mammalian		0.581	bias	0.0047	ANO6,CASP1,CYBB,ICAM1,ISG15,PRKACA	109 (20)
CEBPB		transcription regulator		1.409	bias	0.00482	ALB,APOC3,ARG1,C3,CD14,CPB2,FCER1G,FCGR3A/FCGR3B,FSTL1,HP,ICAM1,IGFBP4,IGKC,ITGAL,PRKCD,PSMA6	129 (18)
TWIST1		transcription regulator	Activated	2.772	bias	0.00484	ARG1,C3,FMOD,ICAM1,IGFBP4,ISG15,LGALS3,S100A4	89 (7)
raloxifene		chemical drug		0.816		0.00484	ADIRF,CNBP,CTSL,IGFBP4,KYNU,PRPS1,SOD1
IGFBP2	2.157	other		0.283	bias	0.00486	ARRB2,IGFBP2,IGFBP4,NUP210
BIRC5		other				0.00486	FMOD,IGHG1,IGHM,JCHAIN
EBI3		cytokine		1.964	bias	0.00486	B2M,HLA-B,HLA-DMB,ICAM1	54 (8)
NSUN2	1.438	enzyme				0.00488	GRB2,PIK3R1
mir-335		microRNA				0.00488	ALDOA,HK2
RAB1A	1.122	enzyme				0.00488	PRKCA,PRKCD
RFXAP		transcription regulator				0.00488	B2M,HLA-B
MSH2	-1.196	enzyme				0.00488	IGHG1,IGKC
TIGAR		enzyme				0.00488	PSMD10,TALDO1
SRC	1.487	kinase		1.551	bias	0.00488	ENO1,GBP1,ICAM1,PGK1,PRKCA,PRKCD	120 (17)
ASXL2		other				0.00495	FAM162A,HK2,PGK1
fluticasone propionate		chemical drug		0.129		0.005	C3,CFB,HLA-DMB,HLA-DPB1,PAPSS2,SLPI,WARS1
IGF2		growth factor		0.106	bias	0.00516	APOA2,GRN,IGFBP2,IGFBP4,PFDN6,PIK3R1,RHOB	101 (11)
MNT		transcription regulator	Inhibited	-2	bias	0.00517	ALDOA,ARHGAP45,CYBB,PGK1
AGT	1.139	growth factor	Activated	3.112	bias	0.00523	ACAT2,ANO1,ARG1,C3,CD14,CD5L,CFI,CTSS,CYBB,GRN,HCLS1,HP,ICAM1,IGFBP2,IGFBP4,ISG15,ITGAX,LASP1,LGALS3,PIK3R1,SOD1,TAGLN2	156 (21)
GCR/glucocorticoid dimer		complex				0.00545	HP,PIK3R1,SLPI
empagliflozin		chemical drug				0.00545	CTSS,IGHG1,JCHAIN
chrysotile asbestos		chemical toxicant				0.00545	CTSS,ITGAX,JCHAIN
IL10		cytokine		1.163		0.00549	ARG1,CD14,CTSS,FCER1G,FCGR3A/FCGR3B,HEXB,ICAM1,IGFBP4,INPP5D,ITGAL,PSAP,SNAP23,VAV1	120 (20)
sodium bisulfide		chemical reagent		0.832		0.0055	ICAM1,PRKCA,PRKCD,SOD1	115 (12)
IFN Beta		group		1.976	bias	0.00553	ARG1,CYBB,HLA-B,ICAM1,ISG15,KYNU,PRKCA,RNASEL,TRIM21	102 (16)
ANGPT2		growth factor		1.437	bias	0.00553	CFB,COMT,CYBB,ICAM1,ITGAX,RHOB,SOD1,VCPIP1	129 (18)
IL1RN	1.623	cytokine		-1.671	bias	0.00565	C3,CTSS,GBP1,ICAM1,IGFBP4,SAMD9	151 (21)
SERPINB7	-1.74	other		0.447		0.00565	C1RL,CASP1,CPQ,CTSL,ICAM1,PICALM
IL13		cytokine		0.776	bias	0.00568	ARG1,C3,CASP1,CD14,CFI,CTSS,CYBB,FAM162A,FCGR3A/FCGR3B,ICAM1,ITGAX,PLXNC1,SLPI	130 (21)
TLR4		transmembrane receptor		1.908	bias	0.00574	ALDOA,ARG1,C3,CD14,CFB,DOCK11,GRK2,HK2,ICAM1,ISG15,TNFAIP8L2,TRIM21	134 (21)
miR-16-5p (and other miRNAs w/seed AGCAGCA)		mature microRNA	Inhibited	-2.784	bias	0.00583	ABHD10,ECHDC1,GRB2,GRN,LAMTOR3,PPIF,RNASEL,UGP2
ETV3		transcription regulator	Inhibited	-2	bias	0.00583	GBP1,LAP3,SAMD9,TRIM21
nickel chloride		chemical toxicant		1.067	bias	0.00583	GAPDH,GCLM,GLRX,PGK1
TLN1	1.409	other				0.00598	CD14,ICAM1,ITGAL	55 (7)
H2BC17		other				0.00598	ACSS1,DOCK11,TMX4
L-carnitine		chemical - endogenous mammalian				0.00598	ALB,CTSL,HLA-DPB1
MKNK1		kinase	Activated	2.236	bias	0.006	CFH,GNAQ,GPC4,ISG15,MYO5A,NUP210,RNH1
THAP11		transcription regulator				0.00605	COTL1,GPC4
mir-634		microRNA				0.00605	GRB2,OPA1
largazole		chemical - endogenous non-mammalian				0.00605	GAPDH,HK2
MAVS	-1.287	other	Activated	2.4	bias	0.00606	C6,CASP1,CFB,COX5B,ICAM1,ISG15	86 (15)
cholecalciferol		chemical - endogenous mammalian		1.945	bias	0.00606	CD14,CDA,CTSL,CYP27A1,HK2,ITGAX
LAS1L	-1.293	other		-1	bias	0.00619	ASS1,INPP4B,OSBPL11,WARS1
GAPDH	1.708	enzyme		-0.528	bias	0.00619	ENO1,FCER1G,GAPDH,WARS1
ozone		chemical toxicant		1.413	bias	0.00619	HK2,ICAM1,PGK1,PIK3R1
PAX3-FOXO1		fusion gene/product		-0.905		0.00625	CNBP,CORO1C,DBI,ENO1,GAPDH,GRN,HDGF,IGFBP2,PGD,SOD1,YWHAE
PGR	1.548	ligand-dependent nuclear receptor		0.194		0.00628	CD59,COMT,GBP1,HPCAL1,ICAM1,ISG15,ITGAX,NQO2,NT5C2,PAPSS2,PPIF,RASGRP2,STAT5B	136 (15)
IL33		cytokine	Activated	2.332	bias	0.00628	ALDOA,ARG1,CASP1,FAM162A,GRK2,ICAM1,IGHM,ITGAX,PAPSS2,PGK1,PIK3CD,RGS10	99 (19)
IFN gamma		complex		1.457	bias	0.0063	CASP1,CYBB,GBP1,ICAM1,IGFBP4	98 (19)
PKD1		ion channel	Activated	2.121		0.0063	ACSS1,F13B,GATM,ITIH2,KLKB1,PICALM,SERPINF2,SFXN3
AGN194204		chemical drug		1.89	bias	0.0063	ACAT2,ASS1,COTL1,GAPDH,HK2,IGHM,RGS10,STAT5B	74 (4)
Alpha 1 antitrypsin		group				0.00655	CD14,LGALS3,TNFAIP8L2
ceramide		chemical - endogenous mammalian				0.00655	CASP1,GAPDH,ICAM1	103 (12)
7-ketocholesterol		chemical - endogenous mammalian				0.00655	CYBB,ICAM1,ITGAL
TYROBP		transmembrane receptor				0.00655	ICAM1,ITGAX,NCKAP1L,SLC1A5	68 (7)
WTAP	1.278	other		-0.152		0.00655	CD14,GRB2,PSMA6,PSMB2
PAX5		transcription regulator				0.00658	HK2,IGLL1/IGLL5,JCHAIN,MSN,RGS10
IL4R		transmembrane receptor		1	bias	0.00658	ARG1,CD14,FCER1G,ITGAX,JCHAIN	83 (13)
ILF3	1.074	transcription regulator		-0.651	bias	0.00658	ACAT2,CD14,CFH,ISG15,LGALS3
6-hydroxydopamine		chemical toxicant	Activated	2.183	bias	0.00658	C3,CASP1,CYBB,PSMB2,UBE2D3	69 (12)
STAT4		transcription regulator	Activated	2.429	bias	0.0068	ACSS1,C3,CAPN5,FCER1G,HEXB,ISG15,LAMTOR3,S100A4
miR-291a-3p (and other miRNAs w/seed AAGUGCU)		mature microRNA	Inhibited	-2.204	bias	0.00686	BAZ1A,C3,CASP1,PRKACB,TBC1D2
LMNB1	-1.102	other				0.00693	B2M,FSTL1,GPC4,RCN2
D-galactosamine		chemical - endogenous mammalian		0.811	bias	0.00693	ALB,CASP1,CD14,ICAM1	83 (13)
CpG oligonucleotide		chemical drug	Activated	2.195	bias	0.00694	CD14,ICAM1,INPP5D,ISG15,ITGAX,PRKCD,SLC1A5	108 (18)
simvastatin		chemical drug		-0.163		0.00697	CD14,COTL1,CYBB,ICAM1,ITGAL,RHOB,SOD1,TIMM10	114 (17)
doxorubicin		chemical drug		0.975	bias	0.00706	ALB,B2M,CASP1,CD14,CYBB,DCXR,ICAM1,IGFBP4,ISG15,LGALS3,NDUFS6,NDUFV2,PIK3CD,PSAP,RNF213,SOD1	135 (15)
NCF1	1.967	enzyme				0.00714	CD14,ICAM1,ISG15	129 (20)
HLX		transcription regulator				0.00714	CTSS,ICAM1,KYNU
ICMT	1.003	enzyme				0.00714	FSTL1,GPC4,RCN2
atorvastatin		chemical drug		-0.113		0.00715	APOC3,CD59,CYBB,CYP27A1,ICAM1,ITGAL,RHOB,SOD1	142 (22)
IKBKG		kinase		1.819	bias	0.0072	AMPD3,C3,GRN,HK2,ICAM1,ISG15	124 (18)
PELP1	1.011	other				0.0072	ASS1,DOCK11,F12,KYNU,RAB5IF,SLPI
sulforafan		chemical drug		0.346		0.00727	B2M,C3,GCLM,GNAQ,HP,ICAM1,PIK3R1,SOD1,TALDO1	134 (16)
Rbx1		enzyme	Activated	2	bias	0.00732	CYBB,HLA-E,ICAM1,ITGAL
CLCF1		cytokine	Inhibited	-2	bias	0.00732	COX7A2L,NDUFA11,NDUFS6,TIMM10
ATP5IF1	4.629	other				0.00732	ACAT2,ACSS1,DBI,MMUT
SLC9A1		ion channel				0.00734	HK2,ICAM1
TRPM2-AS		other				0.00734	FSTL1,TRIM21
cineole		chemical drug				0.00734	ARG1,SOD1
tyrphostin AG 1296		chemical drug				0.00734	CD14,ICAM1	86 (7)
3,5-diiodothyronine		chemical - endogenous mammalian				0.00734	ENO1,GAPDH
GnRH analog		biologic drug		0.632		0.00739	CETN2,CIAO1,GRB2,HLA-DPB1,IGHM,KYNU,MYO9B,NDUFV2,PSMA6,UBE2D3
ONECUT1		transcription regulator				0.00744	APOH,C8G,CFI,COPS7A,COX7A2L,GRB2,NUDT2,SH3BGRL,TUBGCP3
ERG		transcription regulator		0.816	bias	0.00744	APOC1,CD59,FMNL3,GMFB,HPCAL1,ICAM1,MYO5A,PSTPIP2,RASA2
diphtheria toxin		chemical - endogenous non-mammalian				0.00744	ANO6,BCAP29,CASP1,CFH,CFP,PIK3R1
NEUROG1		transcription regulator		0		0.00773	ASS1,C3,CFH,S100A4
STING1	1.916	ion channel	Activated	2.558	bias	0.00777	ARG1,C6,CASP1,FCGR3A/FCGR3B,ICAM1,ISG15,NCEH1	90 (16)
TGM2	1.462	enzyme	Activated	2.137	bias	0.00789	C3,CFP,FCER1G,HLA-B,ITGAX,RNF213,SLPI,WDR3	45 (7)
ORAI1		ion channel		-0.447	bias	0.00808	C5,ENO1,HK2,PGK1,PRKACA	59 (6)
9,10-dimethyl-1,2-benzanthracene		chemical toxicant				0.00808	ARG1,FMOD,GAPDH,HK2,S100A4	94 (9)
E. coli B4 lipopolysaccharide		chemical toxicant	Activated	2.32	bias	0.00811	AMPD3,BAZ1A,C5,CYP27A1,F5,FCER1G,HK2,ICAM1,INPP5D	110 (17)
TSPO	1.134	transmembrane receptor		0.577		0.00816	CYBB,ICAM1,ISG15,NDUFS6	35 (4)
PSMD10	1.459	transcription regulator				0.00841	ICAM1,PGD,TALDO1	89 (7)
LMK-235		chemical reagent				0.00841	ANO1,HLA-DMB,NCKAP1L
HMGA1		transcription regulator		1.134	bias	0.00844	B2M,FSTL1,IGFALS,IGFBP4,ITGAL,MAPKAPK2,RHOB
IL6		cytokine		1.09	bias	0.00857	ALB,ARG1,C3,CASP1,CD14,CFH,CFP,CPB2,CYBB,F12,GLRX,GRK2,HP,ICAM1,IGFBP4,IGHM,JCHAIN,LPA,WARS1	122 (21)
dactolisib		chemical drug		-1.94	bias	0.00859	ENO1,FAM162A,GAPDH,PGK1
tazemetostat		chemical drug		1.897		0.00865	BAIAP2,GRB2,HDGF,MAP1S,MSN,PIK3CD,PON2,STAT5B,TMEM30A,YWHAE
USP8-IN-22e		chemical - protease inhibitor				0.00874	B2M,HLA-B
telaglenastat		chemical drug				0.00874	ARG1,ICAM1
KU-60019		chemical drug				0.00874	ARG1,CASP1	37 (5)
trientine		chemical drug				0.00874	IGFBP2,IGFBP4
RIGI	1.264	enzyme	Activated	2.359	bias	0.00875	C6,CASP1,CFB,CTSS,ICAM1,ISG15	79 (14)
SMAD3		transcription regulator		1.566	bias	0.00898	ALB,APOA2,APOC3,C3,CD59,F12,HK2,HP,INPP5D,RHOB	120 (14)
GPS2		transcription regulator				0.00905	CD14,HP,RHOB,TBC1D2	54 (7)
mir-122		microRNA	Inhibited	-2.236	bias	0.00909	ALDOA,CDA,SH3BGRL3,SLC1A5,WARS1
cadmium chloride		chemical toxicant		0	bias	0.00909	ALB,ARG1,GAPDH,HK2,HP	99 (8)
NCSTN	1.113	peptidase				0.0091	CD14,FCER1G,GRN	21 (3)
ACKR3		G-protein coupled receptor				0.0091	C5,CFH,FMOD
eplerenone		chemical drug				0.0091	CYBB,ICAM1,LGALS3	76 (7)
miR-1-3p (and other miRNAs w/seed GGAAUGU)		mature microRNA		-1.711	bias	0.0094	ARF4,CORO1C,FSTL1,LASP1,PICALM,SH3BGRL3,TAGLN2
MYB		transcription regulator		-0.555	bias	0.0094	C3,CD14,HK2,ICAM1,IGLL1/IGLL5,SLC1A5,VAV1	106 (12)
GW501516		chemical drug		0.832	bias	0.00944	APOA2,ICAM1,IGFBP2,SLPI,SOD1	114 (11)
pyridostatin		chemical reagent	Activated	2	bias	0.00951	B2M,ISG15,SAMD9,TRIM21	48 (7)
MAFA		transcription regulator				0.00961	ICAM1,IGHM,JCHAIN,LGALS3,PLCD1,PRKCD
IKZF1		transcription regulator		-1.734	bias	0.00981	B2M,GRN,HK2,IGLL1/IGLL5,LAP3,RNF213,SLPI,SPPL2A,TNFAIP8L2
PRDM1		transcription regulator		1.129		0.00981	CFH,F5,HLA-B,HLA-DMB,ICAM1,IGHG1,IGHM,JCHAIN,LGALS3
Ap2		group				0.00981	ALB,C3,ICAM1	43 (7)
IL20		cytokine				0.00981	ALB,APOC1,HP
FGF2		growth factor		1.284	bias	0.00992	ALB,B2M,CTSL,ENO1,GBP1,HK2,ICAM1,IGFBP2,IGFBP4,PGK1,PRKCD,S100A4,YWHAE	133 (18)
LDHA	1.37	enzyme		-1.951		0.01	ENO1,HK2,PGK1,SLC1A5
26S proteasome		complex		-1.671	bias	0.0102	ARG1,ATP6V1D,ICAM1,IGLL1/IGLL5,PRKCA,PSAP
(±)-2-hydroxyoleic acid		chemical drug				0.0102	PRKACA,PRKCA
PLA2G2D		enzyme				0.0102	ARG1,ITGAX
double-stranded DNA		chemical - endogenous mammalian				0.0102	ICAM1,ISG15
SLC4A1	1.528	transporter				0.0102	C5,FCER1G
EEF1A2		translation regulator				0.0102	CYBB,ITGAL
ARF6	-1.119	transporter				0.0102	ISG15,RHOB
AK1	1.52	kinase				0.0102	ENO1,GAPDH
Complement		complex				0.0102	C5,CASP1
bempedoic acid		chemical drug				0.0102	C5,ICAM1
estrogen		chemical drug		0.103	bias	0.0104	ALB,APOA2,COMT,CYBB,ICAM1,IGFBP2,IGFBP4,LPA,SOD1
USP8	1.52	peptidase		-1.974	bias	0.0105	B2M,CASP1,HLA-B,ISG15
CXCL8		cytokine		1.98	bias	0.0106	ARG1,ICAM1,ITGAL,ITGAX,LGALS3
PIK3CG		kinase		-0.339		0.0106	ARG1,B2M,FCGR3A/FCGR3B,ICAM1,PIK3CD
NR1I3		ligand-dependent nuclear receptor	Activated	2.19	bias	0.0106	CORO7/CORO7-PAM16,CYP27A1,ICAM1,PAPSS2,PGD
puromycin aminonucleoside		chemical reagent		1.387	bias	0.0106	ALB,CD14,CYBB,EXOC7,LGALS3
CAB39L		kinase				0.0106	COX5B,NDUFS6,NDUFV2
siponimod		chemical drug				0.0106	NCKAP1L,PRKCD,VAV1
INS		other		0		0.011	ANO1,ICAM1,IGFBP2,IGFBP4,IGKC,SDHC,SOD1
CDK4/6		group	Inhibited	-2		0.011	ENO1,ITIH2,LASP1,TALDO1
BANF1	1.236	other	Inhibited	-2	bias	0.011	CASP1,GBP1,HLA-E,ISG15
ETV6		transcription regulator		-1.951	bias	0.011	ISG15,LAP3,SAMD9,TRIM21
rasagiline		chemical drug				0.0113	PIK3R1,PRKCA,SOD1
GSE1		other				0.0113	HEXB,ICAM1,OSBPL11
HAVCR2		other				0.0113	ARG1,CASP1,SOD1
IFNA2		cytokine	Activated	2.295	bias	0.0114	B2M,FCER1G,GBP1,HLA-B,HLA-E,ISG15,SAMD9,TRIM21
mir-155		microRNA		-0.16	bias	0.0115	ALDOA,ARG1,GAPDH,HK2,ICAM1,INPP5D
NRF1		transcription regulator		0.762	bias	0.0115	COX5B,COX6B1,GCLM,HPCAL1
NQO1	1.077	enzyme		1.977	bias	0.0115	ALDOA,ENO1,HK2,SLC1A5
PPARGC1B		transcription regulator				0.0115	C3,ENO1,HK2,NDUFV2
C5AR1		G-protein coupled receptor		1.969	bias	0.0115	C3,C5,FCER1G,INPP5D
TREM2		transmembrane receptor		1.969	bias	0.0115	ARG1,B2M,ITGAX,LGALS3
CREBBP		transcription regulator				0.0118	B2M,CD59,CYBB,HLA-B,ICAM1,ISG15,PRKCD,RCSD1,RNASEL,SDHC,TNFAIP8L2
17-alpha-ethinylestradiol		chemical drug		1.633	bias	0.0118	APOC2,C3,CD5L,CFP,CTSS,UGP2
JAK2		kinase				0.0118	CASP1,CYBB,DCXR,F5,ICAM1,JCHAIN
N(2)-(gamma-D-glutamyl)-meso-2,2'-diaminopimelic acid		chemical reagent				0.0119	CASP1,ICAM1
THBS2		other				0.0119	ALDOA,HK2
PIK3R2		kinase				0.0119	ISG15,PIK3R1
SAT1		enzyme				0.0119	GAPDH,IGFBP2
diacylglycerol		chemical - endogenous mammalian				0.0119	PRKCA,PRKCD
auranofin		chemical drug				0.0119	C3,HP
pep-AP		chemical reagent				0.012	TALDO1
RUNX2:CBFB:LGALS3 gene		complex				0.012	LGALS3
RUNX1:CBFB:LGALS3 gene		complex				0.012	LGALS3
NR1H2,3:RXR:NR1H2,3 ligand:APOC2 gene		complex				0.012	APOC2
NR1H2,3:RXR:NR1H2,3 ligand:APOC1 gene		complex				0.012	APOC1
GCLM gene:AcK-NFE2L2:CREBBP, EP300		complex				0.012	GCLM
methacrylic acid		chemical - endogenous non-mammalian				0.012	ICAM1
tubulin (complex)		complex				0.012	GNAQ
indoleacetic acid derivative		chemical reagent				0.012	ARF4
PMM2	-1.07	enzyme				0.012	ICAM1
OVGP1	2.251	enzyme				0.012	MAPKAPK2
Serpina3l		other				0.012	CYP27A1
WFDC1		other				0.012	ICAM1
AFG3L2	1.492	peptidase				0.012	OPA1
RND2		enzyme				0.012	RHOB
STOML2	1.481	other				0.012	OPA1
MYADM	1.312	other				0.012	ICAM1
AHCTF1	1.277	transcription regulator				0.012	CETN2
SLC2A12		transporter				0.012	SLC1A5
KCTD10		ion channel				0.012	RHOB
RIC8A	1.264	other				0.012	GNAQ
SNHG5		other				0.012	ICAM1
SUN2	1.565	other				0.012	NUP210
Rho GDI		group				0.012	RHOB
ANXA11	1.407	other				0.012	SLC1A5
PSMB4	1.076	peptidase				0.012	IGLL1/IGLL5
TRIM23		enzyme				0.012	ANO1
LASP1NB		other				0.012	LASP1
recombinant interferon alpha		biologic drug				0.012	RNF213
ADARB1		enzyme				0.012	PRPS1
CFI	2.146	peptidase				0.012	C3
PSMB7	1.037	peptidase				0.012	IGLL1/IGLL5
C2	1.563	peptidase				0.012	C5
miR-634 (miRNAs w/seed ACCAGCA)		mature microRNA				0.012	GRB2
miR-659-3p (miRNAs w/seed UUGGUUC)		mature microRNA				0.012	GRN
PSMD8	-1.012	other				0.012	IGLL1/IGLL5
SERPINB8	1.084	other				0.012	ITGAX
KRT19P3		other				0.012	COPS7A
angiotensin I (1-7)		biologic drug				0.012	PRKCA
CD1B		other				0.012	APOC3
archazolid B		chemical - endogenous non-mammalian				0.012	GRN
CFD	2.208	peptidase				0.012	C3
PTPN14		phosphatase				0.012	PRKCD
diacetylbis(4-methylthiosemicarbazonato)copper(II)		chemical reagent				0.012	SOD1
BAY1082439		chemical drug				0.012	B2M
MLN7243		chemical drug				0.012	RHOB
E. coli 0111:B4 peptidoglycan		chemical - endogenous non-mammalian				0.012	DBI
mitoguazone		chemical drug				0.012	ITGAL
1,2,3,6,7,8-hexachlorodibenzodioxin		chemical toxicant				0.012	IGHM
nafoxidine		chemical drug				0.012	C3
SC-19220		chemical reagent				0.012	ICAM1
tolcapone		chemical drug				0.012	COMT
MIND4-17		chemical reagent				0.012	GCLM
18-hydroxy-retinoic acid		chemical - endogenous mammalian				0.012	ITGAX
5,6-epoxy-retinoic acid		chemical - endogenous mammalian				0.012	ITGAX
alpha 1-antitrypsin Portland		chemical - protease inhibitor				0.012	ITGAX
myrcene		chemical drug				0.012	SOD1
2'-fucosyllactose		chemical - endogenous mammalian				0.012	ICAM1
2-aminoisobutyric acid		chemical - endogenous mammalian				0.012	ALB
TGFBR2		kinase		-1.667	bias	0.012	ASS1,CASP1,CD14,FMOD,GATM,HK2,HP,ICAM1,MAPKAPK2,PGK1,TACSTD2
RC3H1		enzyme	Inhibited	-2	bias	0.0121	ENO1,ISG15,SHMT2,TRIM21
let-7a-5p (and other miRNAs w/seed GAGGUAG)		mature microRNA	Inhibited	-2.646	bias	0.0121	CASP1,OTULINL,RHOB,RHOG,S100A4,SCYL1,SNAP23
SIGLEC8		transmembrane receptor				0.0122	FAM162A,PGK1,RGS10
ZBTB10		transcription regulator	Activated	2.449	bias	0.0126	B2M,C5,CYBB,FCER1G,HLA-E,ISG15
SSTR2		G-protein coupled receptor		-1.982	bias	0.0126	ICAM1,RHOB,SAMD9,SLPI,WARS1
KIT		transmembrane receptor				0.0126	ICAM1,ITGAX,LGALS3,PSTPIP2,RAB32
PLAU		peptidase				0.0127	ARG1,ICAM1,IGFBP2,SLPI
cadmium		chemical toxicant				0.0127	ALB,B2M,C3,LGALS3
SPP1		cytokine	Activated	2.646	bias	0.0127	ARG1,COX7A2L,GSTZ1,ICAM1,PGD,PIK3R1,S100A4
JUNB		transcription regulator				0.0129	ACAT2,APOC3,C3,C5,COMT,HK2
GNAQ	1.725	enzyme				0.0129	ARG1,GNAQ,HK2,LGALS3,PRKCD,RHOB
CFB	1.761	peptidase				0.013	ARG1,C3,C5
glutamine		chemical - endogenous mammalian				0.0131	ASS1,EIF2B4,ICAM1,IGFBP2,WARS1
diethylstilbestrol		chemical drug		0.823	bias	0.0132	C3,CD14,CFB,FMOD,GLRX,IGFBP2,JCHAIN,PRKCA,SLPI
PTPN11	1.237	phosphatase	Inhibited	-2.213		0.0135	CD14,CYBB,FCGR3A/FCGR3B,HP,ISG15
TIFA		other				0.0136	CASP1,ICAM1
CAPN3		peptidase				0.0136	GCLM,GSTZ1
spermine		chemical - endogenous mammalian				0.0136	IGFBP2,ITGAL
AF-2364		chemical reagent				0.0136	PIK3R1,RAB8B
cobalt		chemical toxicant				0.0136	ICAM1,PGK1
ST1926		chemical drug		-1.633	bias	0.0137	COX5B,COX7A2L,ENO1,MTCH2,SOD1,YWHAE
PD98059		chemical - kinase inhibitor	Inhibited	-2.727	bias	0.0138	ACAT2,ALDOA,C3,CD14,CTSL,ENO1,GRN,HPCAL1,ICAM1,ITGAX,MAPKAPK2,PIK3R1,S100A4,SOD1
CTSS	1.881	peptidase				0.0139	CYBB,ICAM1,PRKCD
ASXL1		transcription regulator				0.0139	FAM162A,HK2,PGK1
BTG2		transcription regulator				0.0139	IGFBP2,IGFBP4,SOD1
ETV5		transcription regulator		-1		0.014	CD14,CYBB,ICAM1,LGALS3,MSN
DDX5	1.509	enzyme		1.342		0.014	COX5B,NDUFB6,NDUFS6,PIK3CD,S100A4
VEGFA		growth factor	Activated	2.181	bias	0.014	COX5B,COX6B1,CTSS,GBP1,ICAM1,IGFBP4,INPP5D,PRKCA,SHMT2
AR		ligand-dependent nuclear receptor		0.797	bias	0.0142	ALDOA,ARG1,C3,COTL1,COX5B,COX6B1,DR1,ICAM1,INPP4B,KLKB1,LAMTOR3,PRKCA,PRKCD,RHOB,SDHC,TACSTD2,TIMM10
IFNB1		cytokine		1.956	bias	0.0142	CASP1,CD14,GBP1,GPC4,ICAM1,ISG15,ITGAX,RNASEL,TRIM21
OGA	1.404	enzyme		0.632		0.0144	ACSS1,APOC2,ARPC4,ASS1,C1RL,CASP1,CD14,IGFBP4,NDUFA11,PIK3R1,RHOB
cerivastatin		chemical drug				0.0144	ASS1,DBI,ICAM1,ITGAL
ESRRA		transcription regulator		1.947	bias	0.0145	CYBB,ENO1,GAPDH,HK2,ICAM1,IGFBP4,MTCH2,PDP1,PRKCD
resatorvid		chemical drug				0.0148	ALDOA,HK2,ICAM1
MHC II		group				0.0148	CTSS,IGKC,JCHAIN
HRH3		G-protein coupled receptor				0.0148	IGHG1,IGHM,SLPI
RYR1		ion channel				0.0148	GAPDH,HK2,PDPR
CASP4	1.016	peptidase				0.0148	CD14,ITGAX,SLPI
apatinib		chemical drug				0.0148	ASS1,SFXN3,SLC1A5
Foxp1		transcription regulator				0.0148	ALDOA,HK2,RASGRP2
TLE3		other				0.0149	NDUFA11,NDUFB6,NDUFS6,NDUFV2,TAGLN2
EPO		cytokine		1.342	bias	0.0151	ARG1,B2M,GAPDH,PRKCA,PRKCD,SDHC,SNAP23,SOD1,WDR1
LDLR		transporter	Activated	2		0.0151	CFB,CYP27A1,GAPDH,GATM,HK2,ICAM1,MINPP1,UBE2D3
COP1		enzyme		-1	bias	0.0151	C3,ICAM1,IGFBP4,ITGAX
minocycline		chemical drug		-1.238	bias	0.0151	CASP1,CYBB,ICAM1,ITGAX
aldesleukin		biologic drug	Activated	2	bias	0.0151	B2M,FCGR3A/FCGR3B,HLA-B,IGKC
FOS		transcription regulator		1.3	bias	0.0151	AKR1D1,C3,C5,CD14,CFP,ENO1,FSTL1,HK2,HLA-B,ICAM1,LGALS3,RNH1,SLPI,SNAP23
MITF		transcription regulator	Activated	2.121	bias	0.0154	ALDH16A1,AMDHD2,ATP6V1C1,FMOD,INPP4B,LGALS3,MICAL1,STX7
KITLG		growth factor		1.342	bias	0.0154	B2M,CASP1,CD14,IGHM,PRKCA,SDHC,SNAP23,WDR1
ZFP91		transcription regulator				0.0154	CASP1,HK2
SHARPIN		other				0.0154	CASP1,ISG15
MEL T1		chemical - kinase inhibitor				0.0154	ENO1,PGK1
concanamycin A		chemical drug				0.0154	GRN,ICAM1
salmonella minnesota R595 lipopolysaccharides		chemical - endogenous non-mammalian	Activated	2.172	bias	0.0154	HLA-DMB,HLA-DPB1,ICAM1,ISG15,PSTPIP2
GNA12		enzyme		1	bias	0.0157	BAIAP2,GCLM,PIK3CD,PIK3R1
Hif1		complex				0.0157	ALDOA,ENO1,PGK1,S100A4
CIITA		transcription regulator				0.0157	B2M,HLA-B,HLA-DMB
SUMO2	1.895	enzyme				0.0157	CD59,ISG15,PIK3R1
TNIP1		other				0.0157	GBP1,HLA-B,ISG15
fasudil		chemical drug				0.0157	ARG1,CD14,ICAM1
pilocarpine		chemical drug				0.0157	C3,HK2,LGALS3
CNTF		cytokine	Activated	2.646		0.0158	CD14,CYBB,GATM,GMFB,GRN,LGALS3,VAV1
mir-1		microRNA	Inhibited	-2.219	bias	0.0159	LASP1,MCU,PICALM,SH3BGRL3,TAGLN2
Tnf (family)		group				0.016	CASP1,GBP1,ICAM1,ISG15,LAP3,SAMD9,SLPI,TRIM21
FOXC1		transcription regulator	Activated	2.449	bias	0.0161	B2M,GBP1,HLA-B,ICAM1,ISG15,RNASEL
SATB1		transcription regulator		-0.447		0.0165	CYBB,F5,GLRX,HLA-DMB,RASGRP2,WARS1
thapsigargin		chemical toxicant		1.131	bias	0.0165	CAPN5,CDA,COX5B,ENO1,HK2,ICAM1,PGK1,PRKACA,UFC1
lipid A		chemical toxicant				0.0167	C3,CD14,PRKCD
arimoclomol		chemical drug				0.0167	GBP1,LAP3,TRIM21
INPP5D	2.571	phosphatase				0.0167	ARG1,IGHG1,IGHM
mir-96		microRNA				0.0167	GRB2,ISG15,SAMD9
CARM1	1.24	transcription regulator				0.0167	C3,ICAM1,IGFBP4
NFE2L1		transcription regulator				0.0167	GCLM,PSMA6,PSMB2
PTGS1	1.097	enzyme				0.0167	ARG1,CYBB,JCHAIN
TEAD1		transcription regulator		1.633	bias	0.0169	COX7A2L,NDUFA11,NDUFB6,NDUFS6,NDUFV2,SDHC
fenofibrate		chemical drug		-1.418	bias	0.017	APOA2,APOC2,APOC3,DBI,GAPDH,HP,ICAM1,SOD1
NF-Y		complex				0.0171	ALB,B2M,F12,HLA-B
PURA	1.52	transcription regulator				0.0173	ITGAL,ITGAX
SLC40A1		transporter				0.0173	CYBRD1,PGK1
TOR1A	-1.093	enzyme				0.0173	ALB,GMFB
mito-TEMPO		chemical reagent				0.0173	CASP1,SOD1
HFE		transmembrane receptor		-1.387		0.0175	B2M,CAPN5,CYBRD1,CYP27A1,HP
erlotinib		chemical drug		0.391		0.0175	CD14,CYBB,ICAM1,IGFBP4,PIK3R1
Hbb-b2		enzyme				0.0177	C8A,CYBB,SERPINF2
5-methyltetrahydrofolic acid		chemical - endogenous mammalian				0.0177	PSMA6,PSMB2,PSMD10
S100A9	1.85	other		1.671	bias	0.0178	ACSS1,C3,CASP1,CORO1A,ICAM1,ISG15
JUND		transcription regulator				0.0185	APOC3,C3,C5,CYBB
FLT1		kinase		1	bias	0.0185	HLA-B,ICAM1,SDHC,SNAP23
C1QA	-1.061	other				0.0188	B2M,C3,HLA-E
Pam3-Cys-Ser-Lys4		chemical reagent		-0.083	bias	0.0193	CD14,FAM162A,GAPDH,GLRX,HK2,ICAM1,ITGAX
Fcgr3		group				0.0193	ITGAL,ITGAX
IZUMO1R		other				0.0193	CD14,SLPI
CLCN5		ion channel				0.0193	B2M,SOD1
CACNA1C		ion channel				0.0193	ENO1,PRKACA
HDAC11		transcription regulator				0.0193	CASP1,ISG15
PHLPP2		enzyme				0.0193	PRKCA,PRKCD
ZBTB33		transcription regulator				0.0193	PGK1,S100A4
CXCL3		cytokine				0.0193	GRK2,ICAM1
RHOB	2.314	enzyme				0.0193	ICAM1,RHOB
Go6983		chemical drug				0.0193	PRKCA,PRKCD
vadimezan		chemical drug				0.0193	ICAM1,ISG15
SP1		transcription regulator	Activated	2.371	bias	0.0194	ACSS1,APOC3,ASS1,CD59,CYBRD1,HK2,ICAM1,IGFBP4,ITGAX,PGK1,PRKCA,PRKCD,RASGRP2,SOD1
CSF3		cytokine		-0.378		0.0197	ARG1,CD14,CYBB,ICAM1,OPA1,PRKCA,SOD1
RPSA	1.111	translation regulator				0.0198	HLA-B,ISG15,LAP3
MAPK1	1.171	kinase	Inhibited	-2.333		0.0203	CFB,DDT,GBP1,HLA-B,HLA-E,ISG15,LAP3,LGALS3,NUP210,TRIM21
STAT5a/b		group				0.0204	ARG1,FCER1G,IGFALS,UGP2,WDR3
SPOP		other				0.0204	C3,NDUFV2,RHOB,SLC1A5,SNAP23
EIF4E	1.382	translation regulator	Activated	2.646	bias	0.0205	B2M,CYBB,GRB2,IGFBP4,MAPKAPK2,PRPS1,RHOG
tripterine		chemical - endogenous non-mammalian				0.021	C3,CFB,ICAM1
prostaglandin E1		chemical - endogenous mammalian				0.0214	CD14,ICAM1
EGOT		other				0.0214	GBP1,ISG15
GPR132		G-protein coupled receptor				0.0214	ARG1,ICAM1
hydroquinone		chemical - endogenous mammalian				0.0214	ENO1,HK2
PIK3R1	1.638	kinase		1.96	bias	0.0215	ICAM1,ISG15,PIK3CD,PIK3R1
progesterone		chemical - endogenous mammalian		-0.334		0.0215	AMPD3,C3,CFB,COMT,ICAM1,IGFBP2,LGALS3,NT5C2,PIK3R1,RAP1B,RHOB,S100A4,SLC1A5,STAT5B,TACSTD2
ATP		chemical - endogenous mammalian		1.905	bias	0.0216	ARG1,CASP1,CD14,GCLM,ICAM1
CG		complex	Activated	2.238	bias	0.0219	B2M,C1RL,CFB,DBI,HK2,HLA-E,ICAM1,IGFBP2,IGFBP4,MAPKAPK2,SOD1,TMX4,UGP2
lithocholic acid		chemical - endogenous mammalian				0.0221	APOC2,GCLM,GRN
TIMP1	1.606	cytokine				0.0221	ARG1,IGFBP2,ITGAX
cyclosporin A		biologic drug		0.022	bias	0.0222	CASP1,CD14,CYP27A1,F5,ICAM1,ITGAL,LGALS3,NDUFB6,PRKACB,PRKCA,SOD1
IRF2BP2	1.331	transcription regulator	Inhibited	-2.219	bias	0.0223	CASP1,CD14,FCGR3A/FCGR3B,IGHM,JCHAIN
trans-hydroxytamoxifen		chemical drug		0.816		0.0223	ADIRF,CTSL,IGFBP4,KYNU,PRPS1,WARS1
CBFB	1.34	transcription regulator				0.0223	ICAM1,IGLL1/IGLL5,ITGAL,TNFAIP8L2
PIM1		kinase		1.969	bias	0.0223	ALB,APOA2,ARG1,C7
IFNL1		cytokine		1.98	bias	0.0223	GBP1,HLA-B,ISG15,SAMD9
Histone h3		group				0.0223	B2M,GAPDH,ICAM1,IGFBP2,IGFBP4,NDUFB6,OPA1,PCBD2,PIK3R1,RGS10,SBF1,WDR1
mifepristone		chemical drug		0.853		0.0229	ARG1,B2M,C3,CASP1,CD14,CYBB,ICAM1,NQO2,RHOB
CD3		complex		1.961	bias	0.0232	CORO1A,DDT,DDX19A,FCER1G,GAPDH,GBP1,ICAM1,IGLL1/IGLL5,NDUFB6,PRKACA,PSAP,PSMA6,PTPN7,SLPI
MMP14		peptidase		0.313		0.0232	CYBB,HLA-E,PGK1,PIK3CD
NOTCH2		transcription regulator				0.0232	CASP1,FCER1G,ITGAL,VAV1
Hsp70		group				0.0233	CD14,GAPDH,ICAM1
PTGER3		G-protein coupled receptor				0.0233	KLKB1,PAPSS2,PSTPIP2
HOXA10		transcription regulator		-1.671	bias	0.0234	CYBB,FCER1G,MSN,PIK3R1,PRKCD,RHOG
SLC15A4		transporter	Activated	2.219	bias	0.0236	JCHAIN,LGALS3,RGS10,SDF2L1,SLPI
ATN1		transcription regulator				0.0236	GRK2,HPCAL1,KCNAB2,PRKACB,PRKCD
SNHG11		other				0.0236	ENO1,HK2
Stmp1		other				0.0236	CASP1,OPA1
GPR151		G-protein coupled receptor				0.0236	ENO1,GLRX
Ferritin		complex				0.0236	ICAM1,IGHM
lapatinib/pazopanib		chemical drug				0.0236	MON2,VCPIP1
IFIT2		other				0.0236	HK2,ISG15
HRG	1.095	other				0.0236	FCGR3A/FCGR3B,ITGAX
sulfasalazine		chemical drug				0.0236	HP,ICAM1
elovanoid N32		chemical - endogenous mammalian				0.0236	CFH,ICAM1
BMP7		growth factor		-1.071	bias	0.0237	GRB2,HPCAL1,ICAM1,IGFBP4,MSN,PIK3R1,S100A4
L-isoleucine		chemical - endogenous mammalian				0.0238	ALB
L-leucine		chemical - endogenous mammalian				0.0238	ALB
miglitol		chemical drug				0.0238	ITGAL
SD 0006		chemical reagent				0.0238	IGFBP4
mitochonic acid 5		chemical reagent				0.0238	OPA1
ticagrelor		chemical drug				0.0238	ICAM1
TAP		complex				0.0238	HLA-E
ART558		chemical reagent				0.0238	ISG15
propionate derivative		chemical - other				0.0238	MMUT
NLRP2		other				0.0238	ICAM1
ZSCAN1		transcription regulator				0.0238	PRKCA
CCDC65		other				0.0238	ENO1
LMAN1	1.079	other				0.0238	F5
SGMS2		enzyme				0.0238	ICAM1
GPR4		G-protein coupled receptor				0.0238	ICAM1
ADH5	-1.028	enzyme				0.0238	LGALS3
KLK10	1.334	peptidase				0.0238	ICAM1
DTYMK	1.337	kinase				0.0238	MAPKAPK2
PPARG/RXR/pparg ligand/retinoic acid		complex				0.0238	ARG1
CBP/IRF1/IRF8/SPI1		complex				0.0238	CYBB
ZNF224		transcription regulator				0.0238	ALDOA
SLC52A1		transporter				0.0238	ICAM1
miR-382-3p (miRNAs w/seed AUCAUUC)		mature microRNA				0.0238	AGO1
NDUFV2P1		other				0.0238	NDUFV2
POLDIP3	1.314	other				0.0238	ISG15
HPS1		other				0.0238	LGALS3
ARHGEF28		other				0.0238	GNAQ
FGB	1.348	other				0.0238	ICAM1
COMP		other				0.0238	LGALS3
NDUFA4	1.364	enzyme				0.0238	ENO1
PIGA		enzyme				0.0238	CD59
nitrosonifedipine		chemical reagent				0.0238	ICAM1
PRSS3		peptidase				0.0238	PSAP
PSMB6	1.306	peptidase				0.0238	GRB2
1,5-bis-(dihexyl-N-nitrosoamino)-2,4-dinitrobenzene		chemical reagent				0.0238	CYBB
tomivosertib		chemical drug				0.0238	ARG1
bepridil		chemical drug				0.0238	GRN
SB 559457		chemical reagent				0.0238	GAPDH
p-dimethylaminoazobenzene		chemical toxicant				0.0238	ALB
sodium fluoride		chemical drug				0.0238	ICAM1
AJH-836		chemical reagent				0.0238	PRKCD
S63845		chemical reagent				0.0238	ISG15
Alocasia cucullata root extract		chemical reagent				0.0238	CD14
all-trans-4-Oxo-retinoic acid		chemical - endogenous mammalian				0.0238	ITGAX
procaterol		chemical drug				0.0238	ICAM1
KT 5926		chemical drug				0.0238	CD14
tyrphostin B56		chemical drug				0.0238	ICAM1
androsterone		chemical - endogenous mammalian				0.0238	APOC2
flunisolide		chemical drug				0.0238	ICAM1
VTP-50469		chemical reagent				0.0238	HLA-B
1-phenazinecarboxylic acid		chemical - endogenous non-mammalian				0.0238	ICAM1
tetrachlorodibenzodioxin		chemical toxicant		-1.91		0.0239	CASP1,COMT,F5,GLRX,GRN,IGHM,ITGAL,ITGAX,MTCH2,PRKCA,S100A4,SOD1
STAT3	1.305	transcription regulator		1.773	bias	0.0244	AMPD3,ARG1,C3,C5,CASP1,CFB,CFH,CTSL,FCER1G,HK2,HP,ICAM1,ISG15,PGK1,PON2,SLPI,WARS1
inosine		chemical - endogenous mammalian				0.0245	ARPC1B,C3,CFB
HYAL1		enzyme				0.0245	CASP1,CORO1C,IGFBP4
UBQLN2	-1.134	other				0.0245	BCAP29,PSMA6,PSMB2
pristane		chemical toxicant				0.0245	ARG1,ICAM1,ISG15
S100A8	1.954	other		1.342		0.0245	ACSS1,CASP1,CORO1A,CYBB,ICAM1,ISG15
BCR-ABL1		fusion gene/product		0.849	bias	0.0249	HK2,PGK1,PRKCD,SLC1A5
RIPK2		kinase	Activated	2.159	bias	0.0249	GBP1,ICAM1,ISG15,SAMD9,TRIM21
4-hydroxytamoxifen		chemical drug		1.72	bias	0.0251	C3,CNBP,GLRX,HDGF,ITPRIP,TACSTD2
IL3		cytokine		1.455	bias	0.0253	ARG1,CD14,DOK2,HDGF,HK2,ICAM1,ITGAX,JCHAIN,SOD1
CLIC4	1.332	ion channel				0.0257	C3,CFH,CFI
11,12-epoxyeicosatrienoic acid		chemical - endogenous mammalian				0.0259	APOA2,ICAM1
Fibrinogen		complex				0.0259	FCGR3A/FCGR3B,ICAM1
PPOX	1.377	enzyme				0.0259	COX6B1,TBC1D2
LRRK2		kinase				0.0259	CTSL,MCU
TYRO3		kinase				0.0259	ENO1,FCGR3A/FCGR3B
SP100	-1.063	transcription regulator				0.0259	CD14,ICAM1
ACKR1		G-protein coupled receptor				0.0259	ICAM1,MYO5A
BID	1.542	other				0.0259	CTSS,ITGAX
PTK2B	1.633	kinase				0.0259	GRK2,IGHM
ADM2		other				0.0259	ARG1,COX5B
elovanoid N34		chemical - endogenous mammalian				0.0259	CFH,ICAM1
linalool		chemical - endogenous non-mammalian				0.0259	APOC3,SOD1
LH		complex				0.0265	ARPC4,ATP5IF1,GBP1,HK2,PGK1,PIK3CD,PRKACA,RHOB,SNAP23
tunicamycin		chemical - endogenous non-mammalian		0.654	bias	0.0266	ARF4,COX5B,GRN,ICAM1,S100A4,SDF2L1,UFC1,WARS1
HSPA5	1.099	enzyme				0.0267	C3,FSTL1,ISG15,NOL6
desmopressin		biologic drug				0.0267	ALB,ENO1,GAPDH,STX7
miR-124-3p (and other miRNAs w/seed AAGGCAC)		mature microRNA	Inhibited	-2.619	bias	0.0268	ARPC1B,CD59,FSTL1,LGALS3,NEK9,PAPSS2,RHOG
lysophosphatidylcholine		chemical - other				0.027	CYBB,DBI,ICAM1,PON2,PRXL2B
mibolerone		chemical drug		-0.447	bias	0.027	ARF4,DBI,HEXB,HLA-E,PGK1
BMP10		growth factor		1.941	bias	0.0276	CFI,FCGR3A/FCGR3B,ICAM1,ITGAL
MUC1	2.004	other		1.432	bias	0.0278	ARG1,CDA,ISG15,SOD1,WARS1
IGF1R		transmembrane receptor		-0.187	bias	0.0278	ALDOA,CD5L,CETN2,IGFBP2,IGFBP4,LASP1,NDUFV2,RPS21,S100A4
sitagliptin		chemical drug				0.0283	LGALS3,OPA1
cis-urocanic acid		chemical drug				0.0283	GLRX,PPIF
TRIM2	1.22	enzyme				0.0283	GCLM,SOD1
IND S1		chemical - kinase inhibitor				0.0283	ENO1,PGK1
TNFSF9		cytokine				0.0283	CD14,ICAM1
3-aminobenzamide		chemical toxicant				0.0283	ICAM1,ITGAL
JTE-013		chemical reagent				0.0283	ICAM1,ITGAX
V-PYRRO/NO		chemical reagent				0.0283	CASP1,ICAM1
apicidin		chemical - endogenous non-mammalian				0.0283	AMPD3,PRKCD
3-nitropropionic acid		chemical toxicant				0.0283	ATP6V1C1,COX6B1,GAPDH
SIRT1		transcription regulator		-1.897	bias	0.0284	ANO1,ARG1,CORO1A,ENO1,HK2,ICAM1,IGHM,JCHAIN,LGALS3,RNF213,TACSTD2
quercetin		chemical drug		-1.89		0.0284	C3,COMT,ICAM1,ISG15,ITGAL,PON2,SOD1
TRAP1	1.258	enzyme		-1		0.0285	COX5B,GAPDH,NDUFA11,SOD1
5-fluorouracil		chemical drug		-1.296		0.0286	ALDOA,BAIAP2,COX6B1,DCXR,GAPDH,NDUFV2,PGK1,PSMA6,PSMB2,RHOB
EP300	1.274	transcription regulator	Activated	2.425	bias	0.0287	ALDOA,B2M,CD59,COMT,HK2,HLA-B,PGK1,PRKCD,RCSD1,RNASEL,TNFAIP8L2
ADRB		group		-1.342	bias	0.0292	ACAT2,ACSS1,ARG1,GCLM,ICAM1
SOCS1		other	Inhibited	-2.178	bias	0.0292	ARG1,FCER1G,ICAM1,ISG15,VAV1
folic acid		chemical - endogenous mammalian		1.4	bias	0.0292	CYBB,LGALS3,PSMA6,PSMB2,PSMD10
LCN2	2.771	transporter		0.762	bias	0.0295	ARG1,CORO1C,MSN,TAGLN2
PPP3CA	1.25	phosphatase				0.0295	C3,GRN,PSAP,S100A4
PC-SPES		chemical drug				0.0295	ACTR10,B2M,GAPDH,HLA-B
PEX5		other				0.0297	GCLM,KYNU,LAP3
palbociclib		chemical drug	Activated	2	bias	0.0304	B2M,HLA-B,ISG15,RHOB
USP22		peptidase		1		0.0304	CYBB,GRB2,TACSTD2,VAV1
CD44	1.242	other		1.698	bias	0.0306	ALDOA,ENO1,HDGF,ITGAX,LGALS3,PGK1,PGM2L1
HMGXB4		other				0.0307	ICAM1,RNF213
Pde4		group				0.0307	CD14,ICAM1
PXDN	-1.261	enzyme				0.0307	CYBB,TAGLN2
PHLPP1		enzyme				0.0307	PRKCA,PRKCD
IL21R		transmembrane receptor				0.0307	IGHG1,IGKC
PARP9	1.568	enzyme				0.0307	HLA-E,ISG15
PDK4		kinase				0.0307	ARG1,OPA1
10-(6'-ubiquinonyl)decyltriphenylphosphonium		chemical drug				0.0307	PPIF,SOD1
fibric acid derivative		chemical drug				0.0307	APOA2,APOC3
epicatechin gallate		chemical drug				0.0307	ARG1,ICAM1
lipoarabinomannan		chemical - endogenous non-mammalian				0.0307	CD14,ICAM1
PPARD		ligand-dependent nuclear receptor		-0.774	bias	0.031	APOA2,ARG1,ASS1,CYP27A1,ENO1,ICAM1,IGFBP2,YWHAE
APH-1		group				0.031	CTSS,RPS21,TAGLN2
mir-183		microRNA				0.031	EIF2B4,ISG15,SAMD9
KDM5A		transcription regulator	Inhibited	-2.449	bias	0.0313	ATP6V1D,COX6B1,OPA1,PGD,SDHC,TBC1D2
ATG5	1.165	other				0.0314	ARG1,HK2,ICAM1,PRKCD
HBB	1.833	transporter				0.0314	C3,CFB,ICAM1,MAPKAPK2
FSH		complex				0.0324	ARPC4,ATP5IF1,GBP1,HK2,IGFBP4,PGK1,PIK3CD,RHOB,SNAP23,UBE2L3
trichloroethylene		chemical toxicant				0.0325	ARHGAP18,MAPKAPK2,RHOB
1,1-diarylethylene-diammonium derivative		chemical reagent				0.0325	ICAM1,ISG15,SAMD9
NOX4		enzyme				0.0325	CYBB,HK2,ICAM1
SIAH1		enzyme				0.0325	ARG1,C3,LGALS3
benzene		chemical toxicant				0.0325	ARHGAP18,MAPKAPK2,RHOB
phytohemagglutinin		chemical drug		1.912	bias	0.0325	APOC2,C5,C6,ICAM1,PLCD1,PON2,PRKCA,PRPS1
mir-802		microRNA	Inhibited	-2.236	bias	0.0332	ARPC4,CD14,NDUFB6,RAP1B,RHOB
bosentan		chemical drug				0.0332	ICAM1,MSN
Ikb		group				0.0332	CFB,ICAM1
HCAR1		G-protein coupled receptor				0.0332	HK2,ICAM1
miR-142-3p (and other miRNAs w/seed GUAGUGU)		mature microRNA				0.0332	GPC4,PRKCA
WFS1	1.334	enzyme				0.0332	CYBB,LGALS3
DRAP1	-1.353	transcription regulator				0.0332	GAPDH,SOD1
chelerythrine		chemical drug				0.0332	CYBB,ICAM1
nickel		chemical toxicant				0.0332	GAPDH,ICAM1
RORC		ligand-dependent nuclear receptor	Inhibited	-2.2		0.0333	AKR1D1,ALDOA,ENO1,HK2,PGK1,SDHC
SCAP		other				0.0335	ALB,C5,IGHM,LGALS3
bezafibrate		chemical drug		0	bias	0.0335	APOC2,DBI,ICAM1,LGALS3
tetradecanoylphorbol acetate		chemical drug	Activated	2.107	bias	0.0335	ALB,ARF4,ARG1,C3,C5,CASP1,CD14,CYBB,DERA,FCER1G,HK2,ICAM1,IGFBP2,ISG15,ITGAL,ITGAX,MYO9B,PRKACA,PRKCA,PRKCD,SLPI,SOD1,STAT5B
ZHX2		transcription regulator				0.0339	NDUFB6,NDUFS6,SDHC
TICAM1		other	Activated	2.213	bias	0.034	CFB,ICAM1,ISG15,PSTPIP2,RHOB
MYOD1		transcription regulator		1.729	bias	0.0342	ALDOA,ASS1,FSTL1,GRB2,IGLL1/IGLL5,PRKACA,TRIM21
GPR174		G-protein coupled receptor		-1	bias	0.0345	CYBB,INPP5D,MYO5A,SH3KBP1
indomethacin		chemical drug		1.219	bias	0.0348	CD14,ICAM1,LGALS3,OPA1,PRKCA,RPS21,YWHAE
TCF4		transcription regulator		0.707		0.0348	CASP1,IGFBP4,PFDN6,PIK3CD,PPIF,RASGRP2,S100A4,SDF2L1,WARS1
IKBKB	1.631	kinase	Activated	2.258	bias	0.0353	AMPD3,C3,GRN,HK2,ICAM1,IGFBP2,ISG15,S100A4
EIF4EBP1		translation regulator				0.0354	ARG1,HK2,PRKACA
ALB	1.848	transporter				0.0354	ALB,IGHG1,OPA1
ITGAV	1.33	transmembrane receptor				0.0354	CD14,HLA-E,ICAM1
CASP8	1.033	peptidase				0.0354	CASP1,CD14,ISG15
BNIP3L	-1.192	other				0.0354	GAPDH,HK2,PIK3CD
HSP90B1	1.154	other				0.0354	ITGAL,PPIF,RAB8B
bafilomycin A1		chemical drug				0.0354	GAPDH,GRN,RHOB
ribose		chemical - endogenous mammalian				0.0355	ICAM1
VBIT-4		chemical reagent				0.0355	ISG15
miR-215-5p inhibitor		chemical reagent				0.0355	ACSS1
14,15-DHET		chemical - endogenous mammalian				0.0355	APOA2
CYP19A		group				0.0355	ITGAX
DEFA1 (includes others)		other				0.0355	CASP1
FBXO45		other				0.0355	ISG15
ABRAXAS2	1.707	other				0.0355	CASP1
MMS19	1.315	transcription regulator				0.0355	CIAO1
TMT1B		enzyme				0.0355	SOD1
COQ7		enzyme				0.0355	ARG1
Carmn		other				0.0355	TAGLN2
FERMT3	2.192	enzyme				0.0355	ITGAL
CIAO2B	1.054	other				0.0355	CIAO1
botulinum toxin type A		biologic drug				0.0355	S100A4
LY 518674		chemical drug				0.0355	APOA2
LAMTOR2	-1.027	other				0.0355	LAMTOR3
FCGRT	1.316	transmembrane receptor				0.0355	ALB
recombinant interferon gamma		biologic drug				0.0355	PRKACA
TRD		other				0.0355	FCER1G
miR-296-3p (miRNAs w/seed AGGGUUG)		mature microRNA				0.0355	DOK2
miR-424-3p (miRNAs w/seed AAAACGU)		mature microRNA				0.0355	LGALS3
PRDX4	-1.199	enzyme				0.0355	ICAM1
HSPB3		other				0.0355	ICAM1
STIP1	1.328	other				0.0355	GRK2
MKNK2		kinase				0.0355	ISG15
SNF8	1.209	enzyme				0.0355	VPS36
MLST8	1.23	other				0.0355	ISG15
DLST	1.495	enzyme				0.0355	PIK3R1
Ly6a (includes others)		other				0.0355	IGHM
KRT5	1.483	other				0.0355	ICAM1
SEC22B	1.435	other				0.0355	NBEAL2
METTL16		enzyme				0.0355	HLA-DPB1
ACS84		chemical reagent				0.0355	GCLM
RPS7	1.285	other				0.0355	PIK3R1
ERCC6		transcription regulator				0.0355	LGALS3
Miat		other				0.0355	ICAM1
CLCA1		ion channel				0.0355	ANO1
NEAT1_2		other				0.0355	HK2
singlet oxygen		chemical - endogenous mammalian				0.0355	ICAM1
nilutamide		chemical drug				0.0355	CYP27A1
nordihydrocapsiate		chemical reagent				0.0355	ICAM1
methacholine		chemical drug				0.0355	SLPI
albendazole		chemical drug				0.0355	ICAM1
minodronate		chemical drug				0.0355	ICAM1
arginine methyl ester		chemical reagent				0.0355	ICAM1
ethyl gallate		chemical - endogenous non-mammalian				0.0355	ICAM1
sodium iodide		chemical drug				0.0355	ICAM1
5,10,15,20-tetrakis(4-sulfonatophenyl)porphyrinato iron (III)		chemical reagent				0.0355	ICAM1
lalistat-2		chemical reagent				0.0355	ITGAX
zunsemetinib		chemical drug				0.0355	IGFBP4
methoxyluteolin		chemical - endogenous non-mammalian				0.0355	CASP1
MMP408		chemical reagent				0.0355	ICAM1
C66		chemical reagent				0.0355	ICAM1
dec-RVKR-CMK		chemical - protease inhibitor				0.0355	ITGAX
ezatiostat		biologic drug				0.0355	GCLM
actinomycin		chemical - endogenous non-mammalian				0.0355	IGFBP4
ODN-BW006		chemical reagent				0.0355	ICAM1
glyphosate		chemical toxicant				0.0355	SOD1
raffinose		chemical - endogenous mammalian				0.0355	ICAM1
epiallopregnanolone		chemical - endogenous mammalian				0.0355	LGALS3
Mn2+		chemical - endogenous mammalian				0.0355	ICAM1
cyclophosphamide		chemical drug		0.581	bias	0.0357	B2M,CD5L,HLA-E,ICAM1,LGALS3
L-tryptophan		chemical - endogenous mammalian				0.0359	ALB,SLC1A5
NCOR/LXR/RXR/oxysterol/9 cis RA		complex				0.0359	APOC1,APOC2
peoniflorin		chemical drug				0.0359	ENO1,PPIF
FUT8		enzyme				0.0359	IGHM,IGLL1/IGLL5
vanillin		chemical - endogenous non-mammalian				0.0359	GCLM,UGP2
ADIPOQ	1.267	other		1.078		0.036	APOA2,APOC2,APOH,ARG1,CYBB,ICAM1,IGFBP4
GABA		chemical - endogenous mammalian	Inhibited	-3.162	bias	0.0361	COASY,GCLM,GMPR2,LAMTOR3,MMUT,PAPSS2,PSAP,RAP1B,RPS21,WDR3
lovastatin		chemical drug		1.969	bias	0.0366	ACAT2,ALB,COTL1,RHOB,TAGLN2
PSEN2		peptidase		-0.218		0.0367	CTSS,GAPDH,HLA-E,KCNAB2
LPL		enzyme				0.0369	GBP1,ICAM1,ITGAX
N-[2,2,2-trichloro-1-(2-naphthylamino)ethyl]-2-furamide		chemical reagent				0.0369	ENO1,PGK1,VAV1
verapamil		chemical drug				0.0369	CD59,ENO1,HLA-B
pravastatin		chemical drug				0.0369	COTL1,CYP27A1,ICAM1
valsartan		chemical drug				0.0369	CTSS,CYBB,ICAM1
EIF2AK3		kinase				0.0375	ARF4,PON2,RNASEL,SHMT2,WARS1
CD 437		chemical drug	Inhibited	-2.449	bias	0.0376	ALDOA,COX7A2L,ENO1,MTCH2,SH3BGRL3,SOD1
estrogen receptor		group		-0.049		0.038	ACSS1,AGO1,C3,CD59,F12,ICAM1,MSN
STAT2	1.479	transcription regulator				0.0384	GBP1,ISG15,WARS1
EIF4B	1.415	translation regulator				0.0385	ISG15,ITGAL
L2HGDH	1.145	enzyme				0.0385	CYBB,ITGAX
MAT1A		enzyme				0.0385	ALB,SOD1
miR-128-3p (and other miRNAs w/seed CACAGUG)		mature microRNA				0.0385	AGO1,DBI
miR-103-3p (and other miRNAs w/seed GCAGCAU)		mature microRNA				0.0385	AGO1,GRN
LGALS9	1.325	other				0.0385	ARG1,FCGR3A/FCGR3B
budesonide		chemical drug	Inhibited	-2.121	bias	0.0388	B2M,CAB39,CAPN5,CDA,GNAQ,INPP4B,PRKACA,PRKCA
thioacetamide		chemical toxicant				0.0393	CD14,CPQ,FSTL1,GATM,LGALS3,PSMD10,SOD1
vismodegib		chemical drug				0.04	CD14,CDA,LGALS3
heme		chemical - endogenous mammalian				0.04	CD14,CYBB,ICAM1
FHL2	1.448	transcription regulator		1	bias	0.04	ARG1,PIK3R1,PRKCA,YWHAE
1,2-dithiol-3-thione		chemical reagent	Activated	2.418	bias	0.0407	ALDOA,C5,GCLM,PSMA6,PSMB2,SOD1
ginsenoside Rb1		chemical - endogenous non-mammalian				0.0413	CYBB,ICAM1
1-palmitoyl-2-arachidonyl-sn-glycero-3-phosphorylcholine		chemical - endogenous mammalian				0.0413	GCLM,ICAM1
eltrombopag		chemical drug				0.0413	ATP6V1C1,PSAP
diethylmaleate		chemical toxicant				0.0413	B2M,C3
STAR		transporter				0.0416	CASP1,CD5L,PIK3R1
SIAH2		transcription regulator				0.0416	ARG1,C3,LGALS3
MSC		transcription regulator				0.0416	AMPD3,JCHAIN,PDP1
emodin		chemical drug				0.0416	ARG1,ICAM1,SOD1
L-triiodothyronine		chemical - endogenous mammalian	Activated	2.747	bias	0.0419	ACAT2,ALB,APOA2,APOC1,APOC2,APOC3,ASS1,HP,IGFBP4,IGHM,LGALS3,PGK1
Nr1h		group		1.069	bias	0.0421	APOC1,APOC2,C3,CD5L,ITGAL
TSC1	1.509	other		-1		0.043	AGA,CASP1,GLRX,HEXB,PSAP
ATF4		transcription regulator	Activated	2.163	bias	0.0431	CYP27A1,IGFBP2,LGALS3,SHMT2,SLC1A5,WARS1
NRG2		growth factor				0.0433	ARPC4,HK2,PRKACA
uranyl nitrate		chemical toxicant		0		0.0436	ATP5IF1,LGALS3,SOD1,TAGLN2
resveratrol		chemical drug		-0.154		0.0438	CD14,CNBP,CYBB,HDGF,ICAM1,ISG15,ITGAL,SOD1
bisphenol A		chemical - endogenous mammalian		0.059	bias	0.044	C3,CTSL,PICALM,SLC1A5,SOD1,WDR3
UTP		chemical - endogenous mammalian				0.0441	CD14,ICAM1
FXR/RXRα/FXR ligand/retinoic acid		complex				0.0441	APOC2,APOC3
CDH3		other				0.0441	ARHGAP18,OTULINL
PLA2R1		transmembrane receptor				0.0441	COX5B,LAP3
IND S7		chemical - kinase inhibitor				0.0441	ENO1,PGK1
YY1	-1.418	transcription regulator		1.067		0.0444	CYBB,GBP1,HK2,IGLL1/IGLL5,JCHAIN,RAB8B,VAV1,YWHAE
PTGER2		G-protein coupled receptor		1	bias	0.0448	ALB,CFP,EXOC7,ITGAL
ROCK2	1.39	kinase				0.0449	HK2,ICAM1,MSN
miR-204-5p (and other miRNAs w/seed UCCCUUU)		mature microRNA				0.0449	ARPC1B,PIK3R1,PRKACB
IL2RG		transmembrane receptor				0.0449	ARHGAP45,IGHM,ISG15
methylmercury		chemical toxicant				0.0449	ARHGAP18,MAPKAPK2,RHOB
NFAT5		transcription regulator		1.98	bias	0.045	CYBB,HLA-DMB,PGK1,S100A4,SOD1
CHUK	1.495	kinase	Activated	2.434	bias	0.0456	AMPD3,C3,GRN,HK2,ICAM1,ISG15
FOXA2		transcription regulator		0.186	bias	0.046	ALB,APOA2,APOC2,APOC3,ASS1,C3,C5,CAPN5,HK2,NCEH1
DUSP1		phosphatase		1		0.046	CFB,CYBB,ICAM1,ISG15,PIK3R1
QKI	1.163	other		0	bias	0.0461	CTSS,GBP1,ITGAX,SAMD9
IFNAR1		transmembrane receptor		0.739	bias	0.047	ARG1,ASS1,B2M,ISG15,TRIM21
SMTNL1		other				0.047	GAPDH,HK2
AGMAT		enzyme				0.047	ACAT2,HK2
choline fenofibrate		chemical drug				0.047	APOA2,APOC3
SLPI	3.503	other				0.047	CTSS,ICAM1
MEL S3		chemical - kinase inhibitor				0.047	ENO1,PGK1
GABARAPL2	1.542	other				0.047	HLA-B,PSAP
deoxynivalenol		chemical toxicant				0.047	ICAM1,PAPSS2
dichlorovinylcysteine		chemical toxicant				0.047	ENO1,GRB2
nitroarginine		chemical reagent				0.047	ALB,GCLM
6-dimethylaminopurine		chemical - endogenous mammalian				0.0471	ICAM1
IGF receptor		group				0.0471	ICAM1
chondroitin sulfate B		chemical - endogenous mammalian				0.0471	ICAM1
colfosceril palmitate		chemical - endogenous mammalian				0.0471	ICAM1
darbepoetin alfa		biologic drug				0.0471	ICAM1
Abl1/2		group				0.0471	CTSL
ticrynafen		chemical drug				0.0471	GCLM
aluminum hydroxide		chemical drug				0.0471	ICAM1
FAM83A-AS1		other				0.0471	HK2
GBP5		enzyme				0.0471	CASP1
CCDC137		other				0.0471	LASP1
ZXDC		transcription regulator				0.0471	CD14
GSDMB		other				0.0471	HK2
HP1BP3	1.125	other				0.0471	IGFBP2
B3GNT2	1.556	enzyme				0.0471	CD14
UTP3		other				0.0471	IGLL1/IGLL5
cathepsin L inhibitor		chemical drug				0.0471	C3
SPG7		peptidase				0.0471	MCU
CLASP2	1.258	other				0.0471	ICAM1
KDM7A		enzyme				0.0471	ICAM1
asparagine		chemical - endogenous mammalian				0.0471	ALB
VLDL		complex				0.0471	PON2
NXF1	1.002	other				0.0471	ITGAL
Fc receptor		group				0.0471	DOCK11
Casein		group				0.0471	ICAM1
ACTC1		enzyme				0.0471	CYBB
CELA2A		peptidase				0.0471	SLPI
GH2		other				0.0471	PIK3R1
CLIP1	1.365	other				0.0471	ICAM1
mir-216		microRNA				0.0471	HK2
SNX17	1.366	transporter				0.0471	ITGAL
DUXAP8		other				0.0471	RHOB
GPX2		enzyme				0.0471	KYNU
Neat1		other				0.0471	HK2
TAF12		transcription regulator				0.0471	JCHAIN
HSPB6	1.109	other				0.0471	ICAM1
RNASEH1		enzyme				0.0471	RPS21
AP2A1	1.141	transporter				0.0471	TALDO1
PDIA3	1.125	peptidase				0.0471	FCGR3A/FCGR3B
CHST15		enzyme				0.0471	CD14
TRU-TCA1-1		other				0.0471	ARG1
CASP14		peptidase				0.0471	PSAP
FER		kinase				0.0471	PRKCD
ADAMTS13		peptidase				0.0471	LGALS3
AGO4		translation regulator				0.0471	TRIM21
LSINCT5		other				0.0471	CASP1
NLK		kinase				0.0471	GRN
CRLF1		cytokine				0.0471	ICAM1
IL20RA		transmembrane receptor				0.0471	ICAM1
dexpramipexole		chemical drug				0.0471	HK2
G3BP2	1.33	enzyme				0.0471	HDGF
TXN2	1.175	enzyme				0.0471	CYBB
unsaturated guluronate oligosaccharide		chemical reagent				0.0471	FCGR3A/FCGR3B
AK4	1.209	kinase				0.0471	HK2
PCCA-DT		other				0.0471	ENO1
HIF1A-AS3		other				0.0471	HK2
GR-MD-02		chemical drug				0.0471	LGALS3
KYP-2047		chemical reagent				0.0471	GAPDH
apicularen A		chemical reagent				0.0471	GRN
CV 6209		chemical reagent				0.0471	CASP1
stilbene		chemical reagent				0.0471	ISG15
nizatidine		chemical drug				0.0471	PRKACB
mycophenolate mofetil		chemical drug				0.0471	ICAM1
nexinhib20		chemical reagent				0.0471	CYBB
Phe-Pro-Arg-chloromethyl ketone		chemical - protease inhibitor				0.0471	ICAM1
C25-140		chemical reagent				0.0471	ICAM1
galangin		chemical - endogenous non-mammalian				0.0471	ICAM1
succinylacetone		chemical - endogenous mammalian				0.0471	CYBB
isoacteoside		chemical - endogenous non-mammalian				0.0471	GCLM
N-butyldeoxynojirimycin		chemical drug				0.0471	ICAM1
pyocyanin		chemical reagent				0.0471	ICAM1
GNA15		enzyme				0.0473	ARG1,C3,HLA-E,LGALS3
vancomycin		biologic drug		1.387	bias	0.0474	C3,CD14,CFP,GMFB,LGALS3,PRKCD
LIPA	-1.058	enzyme				0.0484	CTSS,HK2,LGALS3
dextran sulfate		chemical drug		0.254	bias	0.0485	ARG1,C3,CASP1,CD14,CFH,FCSK,ICAM1,ISG15
APOE	1.683	transporter				0.0491	CASP1,CTSS,CYBB,DBI,HPCAL1,ICAM1,ITGAX,NQO2,SOD1
TLR7		transmembrane receptor		1.974	bias	0.0491	CFH,FCER1G,ICAM1,INPP5D,ISG15,ITGAX
ERBB3		kinase		0.577		0.0499	FSTL1,HEXB,HP,SLPI
SREBF2		transcription regulator		1.165	bias	0.0499	APOA2,DBI,HLA-B,ICAM1
PTP4A1		phosphatase		1.98		0.0553	ALDOA,PIK3R1,RCN2,TAGLN2
CYP1B1		enzyme	Activated	2		0.0581	ACSF2,GATM,IGFBP2,MICAL1
RXRA		ligand-dependent nuclear receptor		-1.826		0.07	APOA2,APOC3,C3,CTSS,DR1,FSTL1,RNASEL,S100A4,TACSTD2
RBPJ	1.134	transcription regulator	Activated	2.449		0.0851	B2M,CORO1A,HLA-DMB,HLA-E,ITGAL,PAPSS2
Tgf beta		group		1.96		0.137	ALDOA,ARHGAP45,CASP1,CYBB,FSTL1,IGFBP4,INPP5D,PGK1,RHOB
ITGB1	1.243	transmembrane receptor		1.982		0.155	CD14,HLA-E,ICAM1,IGHM
LDB1	1.112	transcription regulator	Inhibited	-2.236		0.2	CASP1,COMT,ITGAL,PIK3CD,RAB32,STX7
HSF1		transcription regulator		-1.98		0.209	B2M,FMOD,ICAM1,IGFBP4,PGK1
CCND1		transcription regulator	Inhibited	-2		0.221	C7,ENO1,ITIH2,LASP1,MBLAC2,TALDO1
Tcf7		transcription regulator	Inhibited	-2.449		0.237	INPP5D,MAPKAPK2,PAPSS2,PSAP,S100A4,TBC1D2
LMO2		transcription regulator	Inhibited	-2.236		0.285	CASP1,COMT,PIK3CD,RAB32,STX7
